# Supplementary material for: Bitter or not? BitterPredict, a tool for predicting taste from chemical structure
Source: Sci Rep. 2017 Sep 21;7:12074. doi: 10.1038/s41598-017-12359-7 (PMC5608695; doi:10.1038/s41598-017-12359-7)
Supplement: Supplementary file 2 — Supplementary Dataset 1 [file 41598_2017_12359_MOESM2_ESM.xlsx]

## Sheet: Phyto.Dictionary
'SMILES'	Name'	Is Bitter'	'In Bitter Domain'	'Prediction'	'Score'
'OC[C@]1(O)[C@@H](O)[C@H](O)[C@@H](CO1)O'	D-Fructose	0	1	-1	-0.50971
'OC[C@@H]1[C@@H](O)[C@H](O)[C@@H](O)[C@H](O1)O'	D-Glucose	0	1	-1	-0.932944
'OC[C@@H]1[C@@H](O)[C@H](O)[C@H](O)[C@H](O1)O'	D-Mannose	0	1	-1	-0.967534
'C[C@H]1[C@H](O)[C@@H](O)[C@@H](O)[C@H](O1)O'	L-Rhamnose	0	1	-1	-1.43046
'OCC(=O)[C@H](O)[C@H](O)CO'	D-Ribulose	0	1	-1	-1.26363
'O[C@@H]1[C@@H](O)[C@@H](O)OC[C@H]1O'	D-Xylose	0	1	-1	-1.25977
'O[C@@H](O1)[C@H](O)[C@@H](O)[C@@H]([C@H]1CO)O[C@H](O2)[C@H](O)[C@@H](O)[C@@H](O)[C@H]2CO'	Lactose	0	0	NaN	NaN
'O[C@@H](O1)[C@H](O)[C@@H](O)[C@@H]([C@H]1CO)O[C@@H](O2)[C@H](O)[C@@H](O)[C@H](O)[C@H]2CO'	Maltose	0	0	NaN	NaN
'O[C@@H](O1)[C@H](O)[C@@H](O)[C@H](O)[C@H]1CO[C@@H](O2)[C@H](O)[C@@H](O)[C@@H](O)[C@H]2CO'	Melibiose	0	0	NaN	NaN
'OC[C@@H](O1)[C@@H](O)[C@H](O)[C@]1(CO)O[C@@H](O2)[C@H](O)[C@@H](O)[C@H](O)[C@H]2CO'	Sucrose	0	0	NaN	NaN
'[O-]S(=O)(=O)O[C@H]([C@@H]1C)[C@@H](O)[C@H](O)[C@H](O1)C'	Fucoidan	0	1	-1	-0.62407
'''O[C@@H](O1)[C@H](O)[C@@H](O)[C@@H]([C@H]1CO)O[C@@H](O2)[C@H](O)[C@@H](O)[C@H](O[C@@H](O3)[C@H](O)[C@@H](O)[C@H](O)[C@H]3CO)[C@H]...'' <Preview truncated at 128 characters>'	Amylopectin	0	0	NaN	NaN
'OC[C@@H]1[C@@H](OC)[C@H](O)[C@@H](O)[C@H](O1)O[C@H]([C@H]2CO)[C@H](O)[C@@H](O)[C@H](O2)OC'	Amylose	0	0	NaN	NaN
'OC[C@@H](O)C(O)[C@H](O)CO'	D-Arabitol	0	1	-1	-1.02498
'OC[C@@H](O)[C@H](O)[C@H](O)[C@@H](O)CO'	Dulcitol	0	1	-1	-1.11904
'OC[C@H](O)[C@H](O)CO'	Erythritol	0	1	-1	-1.38692
'OCC(O)CO'	Glycerol	0	1	-1	-1.18392
'O[C@H]1[C@H](O)[C@H](O)[C@@H](O)[C@@H](O)[C@H]1O'	myo-Inositol	0	0	NaN	NaN
'OC[C@@H](O)[C@@H](O)[C@H](O)[C@H](O)CO'	D-Mannitol	0	1	-1	-0.789251
'O[C@H]1[C@@H](O)[C@H](O)C[C@@H](O)[C@@H]1O'	(+)-Quercitol	0	1	-1	-0.786012
'OC[C@H](O)[C@@H](O)[C@H](O)[C@H](O)CO'	D-Sorbitol	0	1	-1	-0.915603
'OC[C@@H](O)[C@@H](O)C(O)[C@H](O)[C@H](O)CO'	Volemitol	0	0	NaN	NaN
'[O-]C(=O)[C@@H]([NH3+])CC([O-])=O'	L-Aspartic acid	0	0	NaN	NaN
'c1cc(O)ccc1CCC(=O)c2c(cc(O)cc2O)O[C@H](O3)[C@H](O)[C@H](O)[C@@H](O)[C@@H]3C'	Glycyphyllin	0	1	1	0.237122
'c1cc(O)ccc1[C@H]([C@H](C2=O)OC(=O)C)Oc(c23)cc(O)c(c3O)OC'	6-Methoxyaromadendrin 3-O-acetate	0	1	1	0.12525
'COc(c1O)c(O)cc(c12)O[C@@H]([C@H](C2=O)O)c(c3)ccc(O)c3O'	6-Methoxytaxifolin	0	1	1	0.313037
'C[C@H]1[C@H](O)[C@@H](O)[C@@H](O)[C@@H](O1)O[C@H](C2=O)[C@H](c(c3)ccc(O)c3O)Oc(c24)cc(O)cc4O'	Neoastilbin	0	1	1	0.872683
'Oc1c(O)ccc(c1)[C@H]([C@H](C2=O)OC(=O)C)Oc(c23)cc(O)cc3O'	Taxifolin-3-O-acetate	0	1	1	0.239228
'C/C=C/c1ccc(cc1)OC'	Anethole	0	1	-1	-0.864807
'COc1c(O)cc(cc1)[C@H](OC2=O)Cc(c23)cccc3O'	Phyllodulcin	0	1	-1	-1.32542
'C=C(C)[C@@H](CC1)CC=C1C=O'	Perillaldehyde	0	1	1	0.0121169
'c1ccccc1\C=C\C(=O)O[C@@](C)(C[C@H]2O)[C@H]([C@]23O)[C@@H](OC=C3)O[C@H](O4)[C@H](O)[C@@H](O)[C@H](O)[C@H]4CO'	Harpagoside	0	1	1	0.00908286
'CC(C)=CCC[C@](C)(O)[C@H](CC1)C(=O)C=C1C'	Hernandulcin	0	1	-1	-0.281046
'''OC[C@@H]1[C@@H](O)[C@H](O)[C@@H](O)[C@@H](O1)OC(=O)[C@](C)(CCC2)[C@@H](CC3)[C@]2(C)[C@@H]([C@]345)CC[C@](C5)(C(=C)C4)O[C@H](O6)[...'' <Preview truncated at 128 characters>'	Stevioside	0	0	NaN	NaN
'''OC[C@@H]1[C@@H](O)[C@H](O)[C@@H](O)[C@@H](O1)O[C@@H](CC2)[C@](C([O-])=O)(C)[C@@H]([C@]2([C@@]345)C3)CC[C@H]4[C@@]6(C)[C@](C)(CC5...'' <Preview truncated at 128 characters>'	Arbusoside A	0	1	-1	-0.538167
'''[O-]C(=O)[C@](C)(C1)CC[C@](C)(CC2)[C@@H]1C([C@@]23C)=CC(=O)[C@H]4[C@@]3(C)CC[C@@H]5[C@]4(C)CC[C@@H](C5(C)C)O[C@@H](O6)[C@@H]([C@...'' <Preview truncated at 128 characters>'	Glycyrrhizin	0	0	NaN	NaN
'''C[C@H]1[C@H](O)[C@@H](O)[C@@H](O)[C@@H](O1)O[C@@H](O2)[C@H](C)CC[C@H]2[C@@H](C)[C@@H]3CC[C@H]([C@@]34C)[C@H]5[C@H](CC4)[C@]6(C)[...'' <Preview truncated at 128 characters>'	Osladin	0	0	NaN	NaN
'CC(C)(O)[C@H](O)CC[C@@H](C)[C@@H](CC1)[C@](C)([C@@]12C)CC(=O)[C@]3(C)[C@H]2CC=C4[C@H]3CC[C@H](O)C4(C)C'	Bryodulcosigenin	0	1	1	1.77454
'''OC[C@@H]1[C@@H](O)[C@H](O)[C@@H](O)[C@@H](O1)OC[C@@H]2[C@@H](O)[C@H](O)[C@@H](O)[C@@H](O2)OC/C(C)=C/CC[C@@H](C)[C@@H](CC3)[C@](C...'' <Preview truncated at 128 characters>'	Carnosifloside VI	0	0	NaN	NaN
c1occc1[C@H](OC(=O)[C@H]([C@]234)O4)[C@]3(C)C[C@H](O)[C@H]5[C@@]2(C)C(=O)C[C@@H]6[C@]5(C)C=CC(=O)OC6(C)C'	Zapoterin	1	1	1	2.09784
'CC(=O)O[C@@H]1[C@@H](OC)[C@H](C)[C@@H]([C@@]2(C)[C@H]1[C@@]34C)CC(=O)O[C@@H]2C[C@H]4[C@H](C)C[C@@H](C3=O)O'	Picrasin C	1	1	1	1.38798
'c1occc1[C@H](OC(=O)[C@H]([C@]234)O4)[C@]3(C)CC[C@H]5[C@@]2(C)C(=O)C[C@@H]6[C@]5(C)C=CC(=O)OC6(C)C'	Obacunone	1	1	1	2.39168
'C[C@]12[C@@H]3[C@]4(C)[C@H]([C@](C)(O)[C@@H]([C@H]3O)OC)C[C@@H](O)O[C@@H]4C[C@H]2[C@H](C)C=C(C1=O)OC'	Nigakihemiacetal A	1	1	1	1.46245
'C[C@]12[C@@H]3[C@]4(C)[C@H](C(C)=C(C3=O)OC)C[C@@H](O)O[C@@H]4C[C@H]2[C@H](C)C=C(C1=O)OC'	Neoquassin	1	1	1	1.59421
'C[C@]12C(=O)C[C@@H](C(C)(C)O)[C@]3([C@@H](O)CC(=O)OC3)[C@H]2CC[C@@]4(C)[C@@H](OC(=O)[C@H]([C@]145)O5)c6ccoc6'	Ichangin	1	1	1	2.23547
'[C@@]123[C@@H]4[C@@](O)(OC1)[C@H](O)[C@H](C)[C@@H]2[C@@H](OC(=O)[C@@](C)(O)CC)C(=O)O[C@@H]3C[C@@H]5[C@]4(C)[C@H](O)C(=O)C=C5C'	Glaucarubinone	1	1	1	2.41841
'[C@@]123[C@@H]4[C@@](O)(OC1)[C@H](O)[C@H](C)[C@@H]2[C@@H](OC(=O)[C@@](C)(O)CC)C(=O)O[C@@H]3C[C@@H]5[C@]4(C)[C@H](O)[C@@H](O)C=C5C'	Glaucarubin	1	1	1	2.3282
'C[C@@]12[C@H]3C(=O)O[C@H]([C@@H]3C)[C@H](O)[C@@H]2[C@]4(C)[C@@H](CC1=O)C(C)=CC(=O)[C@H]4O'	Eurycomalactone	1	1	1	1.29329
'C[C@@]12[C@@H]3[C@]4(C)[C@H]([C@@H](C)[C@@H](C3=O)O)CC(=O)O[C@@H]4C[C@H]1[C@H](C)C[C@H](O)[C@H]2O'	Chaparrolide	1	1	1	1.00469
'[C@@]123[C@@H]4[C@@](O)(OC1)[C@H](O)C(=C)[C@@H]2CC(=O)O[C@@H]3C[C@@H]5[C@]4(C)[C@H](O)C(=O)C=C5C'	Ailanthone	1	1	1	2.32012
C[C@@H]1C(=O)C[C@@H](C(C)(C)O)O[C@H](C2)[C@H]1[C@](C)([C@@]23C)CC(=O)[C@]4(C)[C@H]3CC=C5[C@H]4C=C(O)C(=O)C5(C)C'	Cucurbitacin S	1	1	1	2.76387
'CC(C)(O)CCC(=O)[C@](C)(O)[C@@H]([C@@H](C1)O)[C@](C)([C@@]12C)CC(=O)[C@]3(C)[C@H]2CC=C4[C@H]3C=C(O)C(=O)C4(C)C'	Cucurbitacin L	1	1	1	2.03153
'CC(C)(O)[C@@H](O)CC(=O)[C@](C)(O)[C@@H]([C@@H](C1)O)[C@](C)([C@@]12C)CC(=O)[C@]3(C)[C@H]2CC=C4[C@H]3C[C@H](O)C(=O)C4(C)C'	Cucurbitacin H	1	1	1	0.850725
'CC(C)(O)\C=C\C(=O)[C@](C)(O)[C@@H]([C@@H](C1)O)[C@](C)([C@@]12C)CC(=O)[C@]3(C)[C@H]2CC=C4[C@H]3C[C@H](O)[C@@H](O)C4(C)C'	Cucurbitacin F	1	1	1	0.701863
'CC(=O)OC(C)(C)\C=C\C(=O)[C@](C)(O)[C@@H]([C@@H](C1)O)[C@](C)([C@@]12C)CC(=O)[C@]3(CO)[C@H]2CC=C4[C@H]3CC[C@H](O)C4(C)C'	Cucurbitacin C	1	1	1	1.64432
'CC(=O)OC(C)(C)\C=C\C(=O)[C@](C)(O)[C@@H]([C@@H](C1)O)[C@](C)([C@@]12C)CC(=O)[C@]3(CO)[C@H]2CC=C4[C@H]3C[C@H](O)C(=O)C4(C)C'	Cucurbitacin A	1	1	1	1.43939
'OC[C@@H]1[C@@H](O)[C@H](O)[C@@H](O)[C@@H](O1)OC[C@@H]2[C@@H](O)[C@H](O)[C@@H](O)[C@@H](O2)OC/C(C)=C/CC[C@@H](C)[C@@H](CC3)[C@](C)([C@@]34C)CC(=O)[C@]5(C)[C@H]4CC=C6[C@H]5CC[C@@H](C6(C)C)O[C@H](O7)[C@H](O)[C@@H](O)[C@H](O)[C@H]7CO'	Carnosifloside 3	1	0	NaN	NaN
'OC[C@@H]1[C@@H](O)[C@H](O)[C@@H](O)[C@@H](O1)O[C@@H]([C@@H]2C)[C@@H](O)[C@@H](O)[C@@H](O2)O[C@@H](CC3)C=C(CC4)[C@@]3(C)[C@@H](CC5)[C@@H]4[C@](O)([C@]56C)CC[C@@H]6c7ccc(=O)oc7'	Scillaren A	1	1	1	0.903656
'OC[C@@H]1[C@@H](O)[C@H](O)[C@@H](O)[C@@H](O1)OC[C@H](C)CC[C@](O)([C@H]2C)O[C@H]([C@H]2[C@]34C)C[C@H]3[C@H]5[C@H](CC4)[C@]6(C)[C@H](CC5)C[C@H](CC6)O[C@H](O7)[C@@H]([C@@H](O)[C@H](O)[C@H]7CO)O[C@H](O8)[C@H](O)[C@@H](O)[C@H](O)[C@H]8CO'	Officinalisnin 1	1	0	NaN	NaN
'C1CC(C)(C)C[C@H]([C@]12C([O-])=O)C=3[C@@](C)(C[C@H]2O)[C@@]4(C)[C@H](CC3)[C@]5(C)[C@@H](CC4)C(C)(C)[C@H](CC5)O[C@H](O6)[C@H](O)[C@@H](O)[C@@H]([C@H]6CO[C@@H]([C@H](O)[C@H]7O)OC[C@H]7O)O[C@H](O8)[C@H](O)[C@@H]([C@@H](O)[C@@H]8C)O[C@H](O9)[C@H](O)[C@H](O)[C@@H](O)[C@@H]9C'	Helianthoside A	1	0	NaN	NaN
'C[C@]12[C@]3(O)[C@@H]4[C@@H](O4)[C@@H](OC3=O)[C@H]1[C@@]5(C)[C@H](CC2)C(=O)O[C@H](C5)c6ccoc6'	Palmarin	1	1	1	3.06006
'OC[C@@H]1[C@@H](O)[C@H](O)[C@@H](O)[C@@H](O1)OC[C@@](O)([C@@H]2O)[C@@H](C3)C[C@H](O)[C@H]([C@]234)[C@@]5(C)[C@H](CC4)c6c(C(=O)C5)occ6'	Mascaroside	1	1	1	2.46738
'c1occc1CC[C@](O)([C@@]2(C)CCC3)[C@H](C)C[C@@H](OC4=O)[C@H]2[C@]34C'	Marrubiin	1	1	1	0.294982
'O=C1O[C@@H]2C[C@@H](C(C)(C)C)[C@]3([C@H](O4)OC(=O)[C@@H]3O)[C@@]2([C@@]145)C[C@H]6[C@]5(O)[C@H](C)C(=O)O6'	Ginkgolide A	1	1	1	2.55396
'O=C1C(=C)[C@@H](C2)CC[C@H]([C@]123)[C@]45[C@H]([C@H](O)OC4)C(C)(C)[C@@H](O)C[C@@H]5OC3=O'	Enmein	1	1	1	2.7487
'C[C@]12[C@]3(O)C(=O)O[C@@H](C=C3)[C@H]1[C@@]4(C)[C@@H](CC2)C(=O)O[C@@H](C4)c5ccoc5'	Columbin	1	1	1	1.67208
'C[C@]12[C@]3(O)[C@@H]4[C@@H](O4)[C@@H](OC3=O)[C@H]1[C@@]5(C)[C@@H](CC2)C(=O)O[C@H](C5)c6ccoc6'	Chasmanthin	1	1	1	2.79258
'CC(=O)O[C@@H]1CC[C@@H]([C@@]2([C@@]13CO3)COC(=O)C)[C@@](C)([C@H](C4)O[C@@H]([C@@H]45)OC=C5)[C@H](C)C[C@@H]2OC(=O)C'	Caryoptin	1	1	1	2.4872
'CC(=O)OC[C@]1([C@@]23CO3)[C@H](CCC2)[C@@]4([C@H](C)C(=O)[C@@H]1OC(=O)C)C(=O)O[C@@H](C4)c5ccoc5'	6-Acetylpicropolin	1	1	1	2.19595
'c1cc(O)ccc1CC(=O)O[C@@H](CC2C)[C@@H](C(=C)C(=O)O3)[C@H]3[C@H](C=24)C(CO)=CC4=O'	Lactupicrin	1	1	1	0.802996
'CC1C[C@H](O)[C@@H](C(=C)C(=O)O2)[C@H]2[C@H](C=13)C(CO)=CC3=O'	Lactucin	1	1	1	1.28985
'CC1CC[C@@H](C(=C)C(=O)O2)[C@H]2[C@H](C=13)C(CO)=CC3=O'	8-Deoxylactucin	1	1	1	1.18133
'OC[C@@H](O)C(=C)C(=O)O[C@H]1CC(\C)=C\CCC(\CO)=C\[C@H]([C@@H]12)OC(=O)C2=C'	Cnicin	1	1	1	1.62025
'C[C@H]1[C@@H](O)C[C@@H]([C@@H]12)C(C(=O)OC)=CO[C@H]2O[C@H](O3)[C@H](O)[C@@H](O)[C@H](O)[C@H]3CO'	Lagonin	1	1	1	1.20416
'c1ccccc1\C=C\C(=O)O[C@@](C)(C[C@H]2O)[C@H]([C@]23O)[C@@H](OC=C3)O[C@H](O4)[C@H](O)[C@@H](O)[C@H](O)[C@H]4CO'	Harpagoside	1	1	1	0.00908286
'O=C1OCC=C(C1=2)[C@@H](C=C)[C@@H](OC2)O[C@H](O3)[C@H](O)[C@@H](O)[C@H](O)[C@H]3CO'	Gentiopicrin	1	1	1	1.38323
'OC[C@]12[C@@H](O2)[C@@H](O)[C@H]3[C@@H]1[C@@H](OC=C3)O[C@H](O4)[C@H](O)[C@@H](O)[C@H](O)[C@H]4CO'	Catalpol	1	0	NaN	NaN
'O=C1OCC[C@H](C1=2)[C@@H](C=C)[C@@H](OC2)O[C@H](O3)[C@@H]([C@@H](OC(=O)C)[C@H](OC(=O)C)[C@H]3COC(=O)C)OC(=O)c4c(-c5cc(ccc5)OC(=O)C)cc(OC(=O)C)cc4OC(=O)C'	Amarogentin	1	0	NaN	NaN
'OC[C@@H]1[C@@H](O)[C@H](O)[C@@H](O)[C@@H](O1)O[C@H](C)CCc2ccc(O)cc2'	Rhododendrin	1	1	1	1.05571
'C=C(C)[C@@H](C1)C(C)(C)[C@H]2CC(=O)[C@]([C@@]123)(O)C(=O)C(=C3[O-])C(=O)CC(C)C'	Tricyclodehydroisohumulone	1	1	1	1.0452
'CC(C)=CCC1(CC=C(C)C)C(=O)[C@@H](C(=O)CC(C)C)C(=O)[C@@H](C1=O)CC=C(C)C'	Lupulone	1	1	1	0.957578
'COc(cc1)c(OC)cc1C[C@H](COC)[C@@H](COC)Cc2cc(OC)c(cc2)OC'	Phyllanthin	1	1	1	0.826697
'C[C@H]1[C@H](O)[C@@H](O)[C@@H](O)[C@@H](O1)O[C@H]([C@@H](O)[C@H](O)[C@H]2CO)[C@@H](O2)Oc(cc3O)cc(c34)O[C@@H](CC4=O)c5ccc(cc5)OC'	Poncirin	1	1	1	1.60261
'c1cc(O)ccc1CCC(=O)c2c(cc(O)cc2O)O[C@H](O3)[C@H](O)[C@@H](O)[C@H](O)[C@H]3CO'	Phloridzin	1	1	1	0.578035
'C[C@H]1[C@H](O)[C@@H](O)[C@@H](O)[C@@H](O1)O[C@H]([C@@H](O)[C@H](O)[C@H]2CO)[C@@H](O2)Oc(cc3O)cc(c34)O[C@@H](CC4=O)c(cc5)cc(O)c5OC'	Neohesperidin	1	1	1	1.45983
'C[C@H]1[C@H](O)[C@@H](O)[C@@H](O)[C@@H](O1)O[C@H]([C@@H](O)[C@H](O)[C@H]2CO)[C@@H](O2)Oc(cc3O)cc(c34)O[C@@H](CC4=O)c(c5)ccc(O)c5O'	Neoeriocitrin	1	1	1	1.72969
'C[C@H]1[C@H](O)[C@@H](O)[C@@H](O)[C@@H](O1)O[C@H]([C@@H](O)[C@H](O)[C@H]2CO)[C@@H](O2)Oc(cc3O)cc(c34)O[C@@H](CC4=O)c5ccc(O)cc5'	Naringin	1	1	1	2.03689
'C=C[C@H]([C@H]12)C[N@H+](CC2)[C@@H](C1)[C@H](O)c3ccnc(c34)ccc(c4)OC'	Quinine	1	1	1	2.86354
'O1COc(c12)ccc(c2)CCc(cc3OC)[nH+]c(c34)cccc4'	Cusparine	1	1	1	2.27182
'C=C[C@H](O)C/C(=N/OS([O-])(=O)=O)S[C@H](O1)[C@H](O)[C@@H](O)[C@H](O)[C@H]1CO'	Progoitrin	1	1	1	0.769388
'N#C/C(CO)=C\CO[C@H](O1)[C@H](O)[C@@H](O)[C@H](O)[C@H]1CO'	Sarmentosin	1	1	1	0.637016
'c1ccccc1[C@H](C#N)O[C@H](O2)[C@H](O)[C@@H](O)[C@H](O)[C@H]2CO[C@H](O3)[C@H](O)[C@@H](O)[C@H](O)[C@H]3CO'	Amygdalin	1	1	1	0.158767
'O[C@H](O1)[C@H](O)[C@@H](O)[C@H](O)[C@H]1CO[C@H](O2)[C@H](O)[C@@H](O)[C@H](O)[C@H]2CO'	Gentiobiose	1	0	NaN	NaN
'OC[C@@H]1[C@@H](O)[C@H](O)[C@H](O)[C@H](O1)O'	D-Mannose	1	1	-1	-0.967534

## Sheet: Bitter_New
'SMILES'	'Name'	Is Bitter'	'In Bitter Domain'	'Prediction'	'Score'
'OC[C@H]1[C@@H](O)[C@H](O)[C@H](O)[C@@H](O1)OC(=O)[C@](C)(CCC2)[C@@H](CC3)[C@@]2(C)[C@H]([C@@]345)CC[C@@](C5)(C(=C)C4)O[C@H](O6)[C@H]([C@@H](O)[C@H](O)[C@@H]6CO)O[C@H](O7)[C@@H](O)[C@@H](O)[C@H](O)[C@@H]7CO'	'stevioside'	1	0	NaN	NaN
'CC[NH+](CC)CC(=O)Nc(c1C)c(C)ccc1'	'Lidocaine HCl'	1	1	1	3.4263
'COc(c1)c(OC)cc(c12)C[C@@H](C2=O)C[C@H]3CC[N@@H+](CC3)Cc4ccccc4'	'Donepezil'	1	1	1	2.98724
'c1c(Cl)ccc(c12)N(C)C(=O)CN=C2c3ccccc3'	'DIAZEPAM'	1	1	-1	-1.43116
'C1CCCCC1C(=O)N(CC2=O)C[C@H]3N2CCc(c34)cccc4'	'S praziquantel'	1	1	1	0.595265
'c1c(O)c(O)c(O)cc1C(=O)OC[C@H]2[C@H](OC(=O)c3cc(O)c(O)c(c3)O)[C@H](OC(=O)c4cc(O)c(O)c(c4)O)[C@H](OC(=O)c5cc(O)c(O)c(c5)O)[C@@H](O2)OC(=O)c6cc(O)c(O)c(c6)O'	'PGG'	1	0	NaN	NaN
'Oc1c(O)ccc(c1)[C@@H]([C@H](C2)O)Oc(c23)c(c(O)cc3O)[C@H]4[C@H](O)[C@H](c(c5)ccc(O)c5O)Oc(c46)cc(O)cc6O'	'procyanidin B3'	1	1	1	1.62672
'Oc1cc(O)cc(c12)O[C@@H](c(c3)ccc(O)c3O)[C@@H](O)[C@@H]2c(c(O)cc4[O-])c(c45)O[C@@H](c(c6)ccc(O)c6O)[C@@H](O)[C@H]5c(c(O)cc7O)c(c78)O[C@H]([C@H](C8)O)c(c9)ccc(O)c9O'	'procyanidin C2'	1	0	NaN	NaN
'O=c(o1)ccc(c2OC)c1cc(c23)occ3'	'bergapten'	1	1	1	2.23821
'c1coc(c12)c(OC)c3c(c2)ccc(=O)o3'	'xanthotoxin'	1	1	1	2.13936
'O=c(o1)ccc(c2OC)c1c(OC)c(c23)occ3'	'isopimpinellin'	1	1	1	2.35247
'c1coc(c12)nc3c(c2OC)ccc(OC)c3OC'	'skimmianine'	1	1	1	1.75097
'c1coc(c12)[nH+]c3c(c2OC)ccc(OC)c3OC'	'skimmianine'	1	1	1	3.30111
'[O-]C(=O)[C@@H]1CCCN1C(=O)[C@@H]([NH3+])Cc2c[nH]c(c23)cccc3'	'Trp-Pro'	1	1	1	1.71058
'[O-]C(=O)[C@@H]1CCCN1C(=O)[C@@H](N)Cc2c[nH]c(c23)cccc3'	'Trp-Pro'	1	1	1	1.36034
'c1cccc(c12)[nH]cc2C[C@@H](C([O-])=O)NC(=O)[C@H](Cc3c[nH]c(c34)cccc4)NC(=O)[C@@H]([NH3+])Cc5c[nH]c(c56)cccc6'	'Trp-Trp-Trp'	1	1	1	0.638749
'NC(=O)N'	'urea'	1	1	1	0.809473
'CC[C@H](C)C(=O)Oc(c1\C=C\C)ccc(c1)OC'	'trans-pseudoisoeugenol 2-methyl butyrate'	1	1	-1	-0.817066
'[O-]C(=O)[C@H](C)O'	'Calcium lactate'	1	1	-1	-0.754161
'Oc1cc(O)cc(c12)O[C@@H](c(c3)ccc(O)c3O)[C@@H](O)[C@@H]2c(c(O)cc4[O-])c(c45)O[C@@H](c(c6)ccc(O)c6O)[C@@H](O)[C@H]5c(c(O)cc7O)c(c78)O[C@H]([C@H](C8)O)c(c9)ccc(O)c9O'	'Procyanidin C1'	1	0	NaN	NaN
'CCOC(=O)/C=C/c1cc(O[Si](C)(C)C)c(cc1)O[Si](C)(C)C'	'caffeic acid ethyl ester'	1	1	-1	-0.0508605
'Oc1c(O)cc(cc1O)C(=O)O[C@@H](C2)[C@H](c(c3)ccc(O)c3O)Oc(c24)c(c(O)cc4O)[C@H]5[C@H](O)[C@H](c(c6)ccc(O)c6O)Oc(c57)cc(O)cc7O'	'procyanidin B1'	1	0	NaN	NaN
'Oc1c(O)cc(cc1O)C(=O)O[C@@H](C2)[C@H](c(c3)ccc(O)c3O)Oc(c24)c(c(O)cc4O)[C@H]5[C@H](O)[C@H](c(c6)ccc(O)c6O)Oc(c57)cc(O)cc7O'	'procyanidin B2'	1	0	NaN	NaN
'CCOC(=O)c1cc(O)c(O)c(c1)O'	'gallic acid ethyl ester'	1	1	1	0.176186
'CCOC(=O)/C=C/c1ccc(O)cc1'	'p-coumaric acid ethyl ester'	1	1	-1	-0.584287
'CCOC(=O)c1cc(OC)c(O)cc1'	'vanillic acid ethyl ester'	1	1	1	0.444625
'CCOC(=O)/C=C/c1cc(OC)c(O)cc1'	'ferulic acid ethyl ester'	1	1	1	0.06501
'CCOC(=O)c1cc(O)c(O)cc1'	'protocatechuic acid ethyl ester'	1	1	-1	-0.430977
'CCOC(=O)c1cc(OC)c(O)c(c1)OC'	'syringic acid ethyl ester'	1	1	1	0.60514

## Sheet: UNIMI
'SMILES'	Formula'	Is Bitter'	'In Bitter Domain'	'Prediction'	'Score'
'[O-]C(=O)c1cccc(c12)O[C@H](CO2)c(cc3)cc(O)c3OC'	'C16H14O6'	0	1	-1	-0.663307
'c1cc([N+]([O-])=O)ccc1\C=C\C=C(/C2=O)[C@H](c(cc3)cc(O)c3OC)Oc(c24)cccc4'	'C25H19NO6'	0	1	-1	-0.982029
'c1cc([N+]([O-])=O)ccc1C(=O)Nc2c(O)c(OC)ccc2[C@@H](OC3)Sc(c34)cccc4'	'C22H18N2O6S'	0	1	-1	-0.527601
'c1cc([N+]([O-])=O)ccc1\C=C\c2c(O)c(OC)ccc2[C@@H](OC3)Sc(c34)cccc4'	'C23H19NO5S'	0	1	-1	-1.41691
'c1cc([N+]([O-])=O)ccc1\C=C\Cc2c(O)c(OC)ccc2[C@@H](OC3)Sc(c34)cccc4'	'C24H21NO5S'	0	1	-1	-1.44889
'COc(c1N)ccc(c1)[C@@H](OC2)Sc(c23)cccc3'	'C15H15NO2S'	0	1	-1	-2.04055
'c1cc([N+]([O-])=O)ccc1NC(=O)Nc2c(OC)ccc(c2)[C@@H](OC3)Sc(c34)cccc4'	'C22H19N3O5S'	0	1	-1	-1.05238
'c1cc([N+]([O-])=O)ccc1NC(=O)Oc2c(O)cc(cc2)[C@@H](OC3)Sc(c34)cccc4'	'C12H16N2O6S'	0	1	-1	-0.686266
'COc1c(O)cc(cc1)[C@@H](C(=O)C2)Oc(c23)cccc3'	'C16H14O4'	0	1	-1	-0.799436
'COc(c([O-])c1)cc([N+]([O-])=O)c1[C@@H](OC2)Sc(c23)cccc3'	'C15H13NO5S'	0	1	-1	-0.489717
'c1cc([N+]([O-])=O)ccc1NC(=O)Oc2c(OC)ccc(c2)[C@@H](OC3)Sc(c34)cccc4'	'C22H18N2O6S'	0	1	-1	-1.38526
'c1ccccc1NC(=O)Oc2c(OC)ccc(c2)[C@@H](OC3)Sc(c34)cccc4'	'C22H19N4OS'	0	1	-1	-2.30245
'CCNC(=O)Oc1c(OC)ccc(c1)[C@@H](OC2)Sc(c23)cccc3'	'C18H19NO4S'	0	1	-1	-1.75985
'COc(cc1)ccc1[C@@H](OC2)Sc(c23)cccc3'	'C15H14O2S'	0	1	-1	-2.83488
'c1cccc(c12)S[C@H](OC2)c3cc(O)ccc3'	'C14H12O2S'	0	1	-1	-1.71936
'c1cc([N+]([O-])=O)ccc1NC(=O)Oc(ccc2)cc2[C@@H](OC3)Sc(c34)cccc4'	'C21H16N2O5S'	0	1	-1	-1.61925
'c1cc([N+]([O-])=O)ccc1C(=O)COc2c(OC)ccc(c2)[C@@H](OC3)Sc(c34)cccc4'	'C23H19NO6S'	0	1	-1	-1.34547
'c1cc([N+]([O-])=O)ccc1NC(=O)Oc2c(OC)ccc(c2)[C@@H](OC3)Oc(c34)cccc4'	'C22H18N2O7'	0	1	-1	-1.3135
'[O-]C(=O)[C@@H]([NH3+])C[C@H](C([O-])=O)Cc1ccccc1'	'C12H15NO4'	0	1	-1	-1.06465
'[O-]C(=O)[C@@H]([NH3+])C[C@H](C([O-])=O)Cc(c1)ccc(c12)cccc2'	'C16H17NO4'	0	1	-1	-0.611263
'NC(=[NH2+])N[C@H](C([O-])=O)Cc1c[nH]c(c12)cccc2'	'C12H14N4O2'	0	1	1	0.259766
'[O-]C(=O)[C@@H]([NH3+])CC(=O)N[C@H](C([O-])=O)Cc1c[nH]c(c12)cccc2'	'C15H17N3O5'	0	1	-1	-1.34863
'N#Cc1ccc(cc1)C(=O)N[C@H](C([O-])=O)Cc2c[nH]c(c23)cccc3'	'C19H15N3O3'	0	1	1	0.0361527
'NC(=[NH2+])N[C@@H](C([O-])=O)Cc1c[nH]c(c12)cccc2'	'C12H14N4O2'	0	1	1	0.346855
'[O-]C(=O)[C@@H]([NH3+])C[C@@](C([O-])=O)(O)Cc1c[nH]c(c12)cccc2'	'C14H16N2O5'	0	1	-1	-0.303612
'[O-]C(=O)[C@H]([NH3+])C[C@](C([O-])=O)(O)Cc1c[nH]c(c12)cccc2'	'C14H16N2O5'	0	1	-1	-0.402125
'[O-]C(=O)[C@@H]([NH3+])C[C@](C([O-])=O)(O)Cc1c[nH]c(c12)cccc2'	'C14H16N2O5'	0	1	-1	-0.402125
'[O-]C(=O)[C@H]([NH3+])C[C@@](C([O-])=O)(O)Cc1c[nH]c(c12)cccc2'	'C14H16N2O5'	0	1	-1	-0.845532
'CC(=O)OC(C)(C)[C@H](C1)Oc(c12)cc3c(c2)cc(c(=O)o3)C(C)(C)C=C'	'C21H24O5'	0	1	1	1.33723
'c1c(O)ccc(c1C([O-])=O)NC(=O)/C=C/c2cc(OC)c(O)cc2'	'C17H15NO6'	0	1	-1	-0.403973
'c1cccc(c1C([O-])=O)NC(=O)/C=C/c2ccccc2'	'C16H13NO3'	0	1	-1	-0.030068
'[O-]C(=O)c1ccc(cc1)NC(=O)/C=C/c2cc(O)ccc2'	'C16H13NO4'	0	1	1	0.615847
'[O-]C(=O)c1ccc(cc1)NC(=O)/C=C/c2ccccc2'	'C16H13NO3'	0	1	-1	-0.105801
'[O-]C(=O)[C@@H]([NH3+])C[C@H](C([O-])=O)Cc1ccc(Cl)cc1'	'C12H14ClNO4'	1	1	-1	-0.710446
'[O-]C(=O)[C@@H]([NH3+])C[C@@H](C([O-])=O)Cc1c[nH]c(c12)cccc2'	'C14H16N2O4'	1	1	-1	-0.369303
'[O-]C(=O)[C@@H]([NH3+])C[C@H](C([O-])=O)Cc1c[nH]c(c12)cccc2'	'C14H16N2O4'	1	1	-1	-0.369303
'c1cc([N+]([O-])=O)ccc1C(=O)N[C@H](C([O-])=O)Cc2c[nH]c(c23)cccc3'	'C18H15N3O5'	1	1	1	1.43165
'c1cc([N+]([O-])=O)ccc1C(=O)N[C@@H](C([O-])=O)Cc2c[nH]c(c23)cccc3'	'C18H15N3O5'	1	1	1	1.27477
'N#Cc1ccc(cc1)C(=O)N[C@@H](C([O-])=O)Cc2c[nH]c(c23)cccc3'	'C19H15N3O3'	1	1	1	0.167496
'O=c(o1)ccc(c2OC)c1cc(c23)occ3'	'C12H8O4'	1	1	1	2.2944
'c1coc(c12)c(OC)c3c(c2)ccc(=O)o3'	'C12H8O4'	1	1	1	2.26306
'O=c(o1)ccc(c2OC)c1c(OC)c(c23)occ3'	'C13H10O5'	1	1	1	2.37901
'COc(c1)c(OC)cc(c12)oc(=O)c(c2)Oc(cc3)cc(c34)oc(=O)cc4'	'C20H14O7'	1	1	1	1.79617
'COc(c1)c(OC)cc(c2OC)c1nc(c23)occ3'	'C14H13NO4'	1	1	1	2.11162
'COc(c1)c(OC)cc(c2OC)c1[nH+]c(c23)occ3'	'C14H13NO4'	1	1	1	3.25915
'c1coc(c12)nc3c(c2OC)ccc(OC)c3OC'	'C14H13NO4'	1	1	1	2.11162
'c1coc(c12)[nH+]c3c(c2OC)ccc(OC)c3OC'	'C14H13NO4'	1	1	1	3.16894
'c1cc(O)ccc1C[C@@H](C2=O)COc(c23)c(O)c(OC)c(c3O)OC'	'C18H18O7'	1	1	1	1.39603
'c1cc(O)ccc1C[C@@H](C2=O)COc(c23)cc(O)c(c3O)OC'	'C17H16O6'	1	1	-1	-0.0236898
'c1cc(O)ccc1C[C@@H](C2=O)COc(c23)c(O)c(OC)cc3O'	'C17H16O6'	1	1	1	0.375701
'c1cc(O)c(O)cc1C[C@@H](C2=O)COc(c23)c(O)c(OC)cc3O'	'C17H16O7'	1	1	1	0.824695
'c1cc(O)c(O)cc1C[C@@H](C2=O)COc(c23)c(OC)c(OC)c(O)c3O'	'C18H18O8'	1	1	1	1.44298
'c1cccc(c1C([O-])=O)NC(=O)/C=C/c2ccc(O)cc2'	'C16H13NO4'	1	1	1	0.238933
'c1cccc(c1C([O-])=O)NC(=O)/C=C/c2cc(OC)c(cc2)OC'	'C18H17NO5'	1	1	-1	-0.957819
'c1cccc(c1C([O-])=O)NC(=O)/C=C/c2cc(O)ccc2'	'C16H13NO4'	1	1	1	0.238933
'[O-]C(=O)c1cc(ccc1)NC(=O)/C=C/c2cc(O)ccc2'	'C16H13NO4'	1	1	1	0.615847

## Sheet: DrugBankLiteratureValidation 
Database ID	Smiles	Prediction	Score	Name	Description	Literature data mining results	Link
DB00377	c12c3cccc1CCC[C@H]2CN(C3=O)[C@@H]([C@@H]45)C[N@@H+](CC5)CC4	1	4.28954	Palonosetron	Palonosetron (INN, trade name Aloxi) is a 5-HT3 antagonist used in the prevention and treatment of chemotherapy-induced nausea and vomiting (CINV). It is the most effective of the 5-HT3 antagonists in controlling delayed CINV nausea and vomiting that appear more than 24 hours after the first dose of a course of chemotherapy and is the only drug of its class approved for this use by the U.S. Food …	Excessive bitter taste	http://abstracts.aaps.org/Verify/AAPS2015/PosterSubmissions/W5110.pdf
DB01551	O1[C@H]2[C@@H](O)CC[C@H]3[C@H]([N@H+](C)CC4)Cc5ccc(c1c5[C@@]234)OC	1	4.21058	Dihydrocodeine	Dihydrocodeine is an opioid analgesic used as an alternative or adjunct to codeine to treat moderate to severe pain, severe dyspnea, and cough. It is semi-synthetic, and was developed in Germany in 1908 during an international search to find a more effective antitussive agent to help reduce the spread of airborne infectious diseases such as tuburculosis. It was marketed in 1911.	Not reported
DB00354	CC(C)(C)c1ccc(cc1)C[NH+](CC2)CCN2[C@H](c3ccc(Cl)cc3)c4ccccc4	1	4.0783	Buclizine	Buclizine is an antihistamine of the piperazine derivative family.	Disagreeable-tasting drug	https://www.google.co.in/patents/WO2009061465A1?cl=en
DB01591	c1ccccc1[C@@H]2N(C(=O)O[C@H]([C@@H]34)C[N@@H+](CC4)CC3)CCc(c25)cccc5	1	4.07135	Solifenacin	Solifenacin (rINN), marketed as solifenacin succinate under the trade name Vesicare, is a urinary antispasmodic of the anticholinergic class. It is used in the treatment of overactive bladder with urge incontinence.	Vesicare tablets, whose main component is solifenacin succinate, are known to be extremely bitter	https://www.ncbi.nlm.nih.gov/pubmed/23738725
DB00318	O1[C@H]2[C@@H](O)C=C[C@H]3[C@H]([N@H+](C)CC4)Cc5ccc(c1c5[C@@]234)OC	1	4.03882	Codeine	An opioid analgesic related to morphine but with less potent analgesic properties and mild sedative effects. It also acts centrally to suppress cough.	Undesirable taste	https://www.google.com/patents/US5766622
DB05294	C1C[N@H+](C)CC[C@@H]1COc(c(c2)OC)cc(c23)ncnc3Nc4c(F)cc(Br)cc4	1	3.99441	Vandetanib	Vandetanib is an oral once-daily kinase inhibitor of tumour angiogenesis and tumour cell proliferation with the potential for use in a broad range of tumour types. On April 6 2011, vandetanib was approved by the FDA to treat nonresectable, locally advanced, or metastatic medullary thyroid cancer in adult patients.	Not reported
DB00956	O1[C@H]2C(=O)CC[C@H]3[C@H]([N@H+](C)CC4)Cc5ccc(c1c5[C@@]234)OC	1	3.9754	Hydrocodone	Narcotic analgesic related to codeine, but more potent and more addicting by weight. It is used also as cough suppressant.	Undesirable taste	https://www.google.com/patents/US5766622
DB01623	C1C[NH+](C)CCN1CC/C=C\2c(cccc3)c3Sc(c24)ccc(c4)S(=O)(=O)N(C)C	1	3.9466	Thiothixene	A thioxanthine used as an antipsychotic agent. Its effects are similar to the phenothiazine antipsychotics.	Very bitter taste	https://pubchem.ncbi.nlm.nih.gov/compound/Tiotixene#section=Taste
DB00623	FC(F)(F)c(c1)ccc(c12)Sc3c(cccc3)N2CCC[NH+](CC4)CCN4CCO	1	3.9362	Fluphenazine	A phenothiazine used in the treatment of psychoses. Its properties and uses are generally similar to those of chlorpromazine.	Bitter taste	http://datasheets.scbt.com/sc-211531.pdf
DB01624	OCCN1CC[NH+](CC1)CC/C=C\2c(cccc3)c3Sc(c24)ccc(Cl)c4	1	3.90457	Zuclopenthixol	Zuclopenthixol, also known as Zuclopentixol or Zuclopenthixolum, is an antipsychotic agent. Zuclopenthixol is a thioxanthene-based neuroleptic with therapeutic actions similar to the phenothiazine antipsychotics. It is an antagonist at D1 and D2 dopamine receptors. Major brands of zuclopenthixol are Cisordinol, Acuphase, and Clopixol. This drug is a liquid. This compound belongs to the thioxanthe…	Bitter taste	http://www.sciencedirect.com/topics/page/Zuclopenthixol
DB00637	COc(cc1)ccc1CC[N@H+](CC2)CC[C@@H]2Nc([nH+]c(c34)cccc3)n4Cc5ccc(F)cc5	1	3.87172	Astemizole	Astemizole is a long-acting, non-sedating second generation antihistamine used in the treatment of allergy symptoms. It was withdrawn from market by the manufacturer in 1999 due to the potential to cause arrhythmias at high doses, especially when when taken with CYP inhibitors or grapefruit juice.	Drug having poor organoleptic properties	https://www.google.com/patents/US6153220
DB00737	c1cc(Cl)ccc1[C@H](c2ccccc2)N3CC[NH+](CC3)Cc4cc(C)ccc4	1	3.85484	Meclizine	A histamine H1 antagonist used in the treatment of motion sickness, vertigo, and nausea during pregnancy and radiation sickness.	Tablets/Capsules are tasteless, solution is too bitter to be orally administered	https://www.google.com/patents/US20130065910
DB01071	C1C[N@H+](CC2)C[C@@H]([C@@H]12)CN3c(cccc4)c4Sc(c35)cccc5	1	3.85023	Mequitazine	Mequitazine is a histamine H1 antagonist (antihistamine). It competes with histamine for the normal H1-receptor sites on effector cells of the gastrointestinal tract, blood vessels and respiratory tract. It provides effective, temporary relief of sneezing, watery and itchy eyes, and runny nose due to hay fever and other upper respiratory allergies.	Reported indirectly as bitter	https://www.google.com/patents/US20060121066
DB00539	c1ccccc1C(\CCCl)=C(c2ccccc2)/c3ccc(cc3)OCC[NH+](C)C	1	3.84884	Toremifene	A first generation nonsteroidal selective estrogen receptor modulator (SERM) that is structurally related to tamoxifen. Like tamoxifen, it is an estrogen agonist for bone tissue and cholesterol metabolism but is antagonistic on mammary and uterine tissue.	Metallic taste	https://www.drugs.com/sfx/toremifene-side-effects.html
DB01426	CC[C@H]([C@H]1O)[C@H](C2)[C@H]([C@H]3O)[C@H](C4)[N@@H+]1[C@@H]2[C@@H]5N(C)c(c6[C@]345)cccc6	1	3.84576	Ajmaline	An alkaloid found in the root of Rauwolfia serpentina, among other plant sources. It is a class Ia antiarrhythmic agent that apparently acts by changing the shape and threshold of cardiac action potentials. Ajmaline produces potent sodium channel blocking effects and a very short half-life which makes it a very useful drug for acute intravenous treatments. The drug has been very popular in some c…	Bitter taste after consumption	https://www.google.com/patents/US7122198
DB00972	c1cc(Cl)ccc1Cc2nn(c(=O)c(c23)cccc3)[C@H]4CCC[N@H+](C)CC4	1	3.80046	Azelastine	Azelastine, a phthalazine derivative, is an antihistamine and mast cell stabilizer available as a nasal spray for hay fever and as eye drops for allergic conjunctivitis. Azelastine is also available as a combination product of azelastine hydrochloride and fluticasone propionate called Dymista™. Dymista™ is indicated in patient over 12 years old for symptomatic relief of seasonal allergic rhinitis.	Reported bitter taste	http://www.sciencedirect.com/science/article/pii/S0003267013002201
DB01466	CCOc(c1c2[C@@]345)ccc2C[C@@H]([N@H+](C)CC5)[C@@H]4C=C[C@@H]([C@@H]3O1)O	1	3.79711	Ethylmorphine	A narcotic analgesic and antitussive. It is metabolized in the liver by ethylmorphine-N-demethylase and used as an indicator of liver function. It is not marketed in the US but is approved for use in various countries around the world. In the US it is a schedule II drug (single-entity) and schedule III drug (in combination products).	Unpleasant taste	http://s3.amazonaws.com/academia.edu.documents/32439732/jddr_104.pdf?AWSAccessKeyId=AKIAIWOWYYGZ2Y53UL3A&Expires=1495030175&Signature=tm2WRkVSK42aXbWvv5nUn2eLS3o%3D&response-content-disposition=inline%3B%20filename%3DJddr_104.pdf
DB00953	C[NH+](C)CCc1c[nH]c(c12)ccc(c2)Cn3cncn3	1	3.7892	Rizatriptan	Rizatriptan is a triptan drug used for the treatment of migraine headaches. It is a selective 5-hydroxytryptamine1 receptor subtype agonist.	bitter taste	http://oaji.net/articles/2014/364-1402035590.pdf
DB09003	C1CCCCN1[C@]2(C(=O)N)CC[N@H+](CC2)CCCN(c(c34)cc(Cl)cc3)c5c(CC4)cccc5	1	3.77982	Clocapramine	Clocapramine is an atypical antipsychotic of the imidobenzyl class which was introduced in Japan in 1974 for the treatment of schizophrenia. In addition to psychosis, clocapramine has also been used to augment antidepressants in the treatment of anxiety and panic. Clocapramine has been implicated in at least one strange death, including a suicide.	unpleasant taste	https://www.google.com/patents/US20060121066
DB08807	c1ccccc1C(=O)O[C@@H](C[NH2+]C(C)(C)C)COc2cccc(c23)[nH]c(C)c3	1	3.77572	Bopindolol	Bopindolol (INN) is a beta blocker. It is an ester which acts as a prodrug for "pindolol":http://drugbank.ca/drugs/DB00960.	Not reported
DB01622	CN1CC[NH+](CC1)CCCN2c(cccc3)c3Sc(c24)ccc(c4)S(=O)(=O)N(C)C	1	3.75638	Thioproperazine	Thioproperazine is a potent neuroleptic with antipsychotic properties. Thioproperazine has a marked cataleptic and antiapomorphine activity associated with relatively slight sedative, hypothermic and spasmolytic effects. It is virtually without antiserotonin and hypotensive action and has no antihistaminic property. It is used for the treatment of all types of acute and chronic schizophrenia, inc…	Might have bitter taste, reported indirectly	https://www.google.com/patents/US4717723
DB00454	C1C[N@@H+](C)CC[C@@]1(C(=O)OCC)c2ccccc2	1	3.74474	Pethidine	A narcotic analgesic that can be used for the relief of most types of moderate to severe pain, including postoperative pain and the pain of labor. Prolonged use may lead to dependence of the morphine type; withdrawal symptoms appear more rapidly than with morphine and are of shorter duration.	Bitter taste	https://pubchem.ncbi.nlm.nih.gov/compound/Pethidine_hydrochloride#section=Non-Human-Toxicity-Excerpts
DB01218	c1c(Cl)cc(Cl)c(c1c23)cc(c2ccc(C(F)(F)F)c3)[C@@H](O)CC[NH+](CCCC)CCCC	1	3.73994	Halofantrine	Halofantrine is a drug used to treat malaria. It belongs to the phenanthrene class of compounds that includes quinine and lumefantrine. It appears to inhibit polymerisation of heme molecules (by the parasite enzyme "heme polymerase"), resulting in the parasite being poisoned by its own waste. Halofantrine has been shown to preferentially block open and inactivated HERG channels leading to some de…	Compound’s taste itself is not reported . The drug is flavored : 'suspension is flavored to improve acceptance…'. Halofantrine is the only available anti-malaria drug with a paediatric formulation (syrup with a banana-vanilla aroma)	http://www.scielo.br/pdf/mioc/v87s3/vol87(fsup3)_254-258.pdf
DB00850	OCCN1CC[NH+](CC1)CCCN2c(cccc3)c3Sc(c24)ccc(Cl)c4	1	3.72222	Perphenazine	An antipsychotic phenothiazine derivative with actions and uses similar to those of chlorpromazine.	Bitter taste	https://pubchem.ncbi.nlm.nih.gov/compound/perphenazine#section=Taste
DB00674	C1C[N@H+](C)Cc2ccc(OC)c(c2[C@@]134)O[C@H]3C[C@@H](O)C=C4	1	3.71409	Galantamine	A benzazepine derived from norbelladine. It is found in galanthus and other amaryllidaceae. Galantamine is a cholinesterase inhibitor that has been used to reverse the muscular effects of gallamine triethiodide and tubocurarine, and has been studied as a treatment for Alzheimer's disease and other central nervous system disorders.	Bitter taste	http://www.chemicalbook.com/ChemicalProductProperty_EN_CB2439815.htm
DB00969	[nH+]1c[nH]c(C)c1CN(C2=O)CCc3n(C)c(c4c23)cccc4	1	3.71019	Alosetron	Alosetron is a 5-HT3 antagonist used only for the management of severe diarrhoea-predominant irritable bowel syndrome (IBS) in women. Alosetron has an antagonist action on the 5-HT3 receptors and thus may modulate serotonin-sensitive gastrointestinal (GI) processes. Alosetron was voluntarily withdrawn from the US market in November 2000 by the manufacturer due to numerous reports of severe advers…	Not reported
DB04841	c1ccccc1\C=C\C[NH+](CC2)CCN2C(c3ccc(F)cc3)c4ccc(F)cc4	1	3.69927	Flunarizine	Flunarizine is a selective calcium entry blocker with calmodulin binding properties and histamine H1 blocking activity. It is effective in the prophylaxis of migraine, occlusive peripheral vascular disease, vertigo of central and peripheral origin, and as an adjuvant in the therapy of epilepsy.	Not reported
DB01392	COC(=O)[C@@H]([C@@H](O)CC1)[C@@H](C2)[C@@H]1C[N@H+](CC3)[C@@H]2c(c3c45)[nH]c4cccc5	1	3.69507	Yohimbine	A plant alkaloid with alpha-2-adrenergic blocking activity. Yohimbine has been used as a mydriatic and in the treatment of impotence. It is also alleged to be an aphrodisiac.	Known bitter	In BitterDB
DB00981	CNC(=O)Oc(c1)ccc(c1[C@@]23C)N(C)[C@H]2[N@@H+](C)CC3	1	3.69107	Physostigmine	A cholinesterase inhibitor that is rapidly absorbed through membranes. It can be applied topically to the conjunctiva. It also can cross the blood-brain barrier and is used when central nervous system effects are desired, as in the treatment of severe anticholinergic toxicity.	Bitter taste	http://www.fpnotebook.com/mobile/Neuro/Pharm/Phystgmn.htm
DB00921	CC(C)(C)[C@@](C)(O)[C@@H](C1)[C@@](CC2)(OC)[C@@H]3Oc(c(O)cc4)c5c4C[C@H]([C@]12[C@]356)[N@@H+](CC6)CC7CC7	1	3.68676	Buprenorphine	Buprenorphine is a derivative of the opioid alkaloid thebaine that is a more potent (25 - 40 times) and longer lasting analgesic than morphine. It appears to act as a partial agonist at mu and kappa opioid receptors and as an antagonist at delta receptors. The lack of delta-agonist activity has been suggested to account for the observation that buprenorphine tolerance may not develop with chronic…	Bitter taste	https://books.google.co.il/books?id=NoZqmLSUnRwC&pg=PT218&lpg=PT218&dq=Buprenorphine+bitter+taste&source=bl&ots=Ph-a6y6jML&sig=jn5fifd-2zzuMNRR-XKwd-PJwu0&hl=en&sa=X&ved=0ahUKEwjVwav9_YXUAhUIJVAKHTi2B6I4ChDoAQggMAA#v=onepage&q=Buprenorphine%20bitter%20taste&f=false
DB01291	CC(C)(C)[NH2+]C[C@H](O)c1ccc(O)c(n1)CO	-1	-1.76066	Pirbuterol	Pirbuterol is a beta-2 adrenergic bronchodilator. In vitro studies and in vivo pharmacologic studies have demonstrated that pirbuterol has a preferential effect on beta-2 Adrenergic receptors compared with isoproterenol. While it is recognized that beta-2 adrenergic receptors are the predominant receptors in bronchial smooth muscle, data indicate that there is a population of beta-2 receptors in …	Not reported
DB01064	CC(C)[NH2+]C[C@@H](O)c1cc(O)c(O)cc1	-1	-1.8016	Isoprenaline	Isopropyl analog of epinephrine; beta-sympathomimetic that acts on the heart, bronchi, skeletal muscle, alimentary tract, etc. It is used mainly as bronchodilator and heart stimulant.	Slightly bitter taste	https://pubchem.ncbi.nlm.nih.gov/compound/Isoprenaline_hydrochloride
DB00796	[O-]C(=O)c1cccc(c12)nc(OCC)n2Cc3ccc(cc3)-c(cccc4)c4-c5n[n-]nn5	-1	-1.82228	Candesartan	Candesartan is an angiotensin-receptor blocker (ARB) that may be used alone or with other agents to treat hypertension. It is administered orally as the prodrug, candesartan cilexetil, which is rapidly converted to its active metabolite, candesartan, during absorption in the gastrointestinal tract. Candesartan lowers blood pressure by antagonizing the renin-angiotensin-aldosterone system (RAAS); …	Not reported	not reported as bitter taste in side effects
DB00482	Cc1ccc(cc1)-c(cc2C(F)(F)F)n(n2)-c3ccc(cc3)S(=O)(=O)N	-1	-1.82813	Celecoxib	Celecoxib is a non-steroidal anti-inflammatory drug (NSAID) used in the treatment of osteoarthritis, rheumatoid arthritis, acute pain, painful menstruation and menstrual symptoms, and to reduce numbers of colon and rectum polyps in patients with familial adenomatous polyposis. It is marketed by Pfizer under the brand name Celebrex. In some countries, it is branded Celebra. Celecoxib is available …	Pronounced bitter taste	https://www.researchgate.net/profile/Rafik_Karaman/publication/264233044_Prodrugs_for_Masking_the_Bitter_Taste_of_Drugs/links/53d2d4810cf220632f3cba09.pdf
DB01588	c1c(Cl)ccc(c12)N(CC3CC3)C(=O)CN=C2c4ccccc4	-1	-1.83265	Prazepam	Prazepam is a benzodiazepine that is used in the treatment of anxiety disorders. It is a schedule IV drug in the U.S.	mint	https://drugs-forum.com/threads/prazepam.275450/, http://www.pointofreturn.com/prazepam_withdrawal.html
DB00168	[O-]C(=O)C[C@H]([NH3+])C(=O)N[C@H](C(=O)OC)Cc1ccccc1	-1	-1.84595	Aspartame	Flavoring agent sweeter than sugar, metabolized as phenylalanine and aspartic acid.	Reported sweet taste with bitter aftertaste
DB00412	n1ccccc1N(C)CCOc(cc2)ccc2C[C@@H](C3=O)SC(=O)N3	-1	-1.85087	Rosiglitazone	Rosiglitazone is an anti-diabetic drug in the thiazolidinedione class of drugs. It is marketed by the pharmaceutical company GlaxoSmithKline as a stand-alone drug (Avandia) and in combination with metformin (Avandamet) or with glimepiride (Avandaryl). Like other thiazolidinediones, the mechanism of action of rosiglitazone is by activation of the intracellular receptor class of the peroxisome prol…	Not reported
DB00330	CC[C@@H](CO)[NH2+]CC[NH2+][C@@H](CC)CO	-1	-1.86163	Ethambutol	An antitubercular agent that inhibits the transfer of mycolic acids into the cell wall of the tubercle bacillus. It may also inhibit the synthesis of spermidine in mycobacteria. The action is usually bactericidal, and the drug can penetrate human cell membranes to exert its lethal effect.	Bitter taste or metalic taste ,	http://www.durham.ca/departments/health/facts_about/pdf/ethambutol.pdf https://toxnet.nlm.nih.gov/cgi-bin/sis/search/a?dbs+hsdb:@term+@DOCNO+3078
DB04572	C1CN1P(=S)(N2CC2)N3CC3	-1	-1.88182	Thiotepa	N,N'N'-triethylenethiophosphoramide (ThioTEPA) is a cancer chemotherapeutic member of the alkylating agent group, now in use for over 50 years. It is a stable derivative of N,N',N''- triethylenephosphoramide (TEPA). It is mostly used to treat breast cancer, ovarian cancer and bladder cancer. It is also used as conditioning for Bone marrow transplantation. Its main toxicity is myelosuppression.	Not reported
DB00946	c1ccccc1[C@H](CC)c(c2[O-])c(=O)oc(c23)cccc3	-1	-1.93924	Phenprocoumon	Coumarin derivative that acts as a long acting oral anticoagulant.	Not reported
DB06414	N#Cc1cc(C)c(c(C)c1)Oc2nc(nc(c2Br)N)Nc(cc3)ccc3C#N	-1	-1.95204	Etravirine	Etravirine is an antiretroviral agent more specifically classified as a Non-Nucleoside Reverse Transcriptase Inhibitor(NNRTI). Etraverine is used clinically for the treatment of human immunodeficiency virus type 1 (HIV-1) infection. On January 18, 2007, the FDA granted accelerated approved for the use of etravirine 100mg tablets in the treatment of adult HIV-1 infection documented to be resistant…	Not reported
DB00155	[O-]C(=O)[C@@H]([NH3+])CCCNC(=O)N	-1	-1.95306	L-Citrulline	Citrulline is an amino acid. It is made from ornithine and carbamoyl phosphate in one of the central reactions in the urea cycle. It is also produced from arginine as a by-product of the reaction catalyzed by NOS family. Its name is derived from citrullus, the Latin word for watermelon, from which it was first isolated.	Non-bitter, was tested as bitter masking agent	http://onlinelibrary.wiley.com/doi/10.1002/jps.20248/full
DB08912	Nc(n1)nccc1-c(s2)c(nc2C(C)(C)C)-c3c(F)c(ccc3)[N-]S(=O)(=O)c4c(F)cccc4F	-1	-1.99512	Dabrafenib	Dabrafenib mesylate is a reversible ATP-competitive kinase inhibitor and targets the MAPK pathway. FDA approved on May 29, 2013.	Not reported
DB00991	c1ccccc1-c(oc(n2)CCC([O-])=O)c2-c3ccccc3	-1	-2.04011	Oxaprozin	Oxaprozin is a non-narcotic, non-steroidal anti-inflammatory drug (NSAID), used to relieve the inflammation, swelling, stiffness, and joint pain associated with osteoarthritis and rheumatoid arthritis.	Very bitter taste	https://www.google.com/patents/US4465838
DB01597	CC1(C)[C@H](C1)C(=O)NC(\C([O-])=O)=C/CCCCSC[C@@H](C([O-])=O)[NH3+]	-1	-2.04603	Cilastatin	A renal dehydropeptidase-I and leukotriene D4 dipeptidase inhibitor. Since the antibiotic, imipenem, is hydrolyzed by dehydropeptidase-I, which resides in the brush border of the renal tubule, cilastatin is administered with imipenem to increase its effectiveness. The drug also inhibits the metabolism of leukotriene D4 to leukotriene E4.	Not reported
DB00431	Cl[C@H]1[C@H](Cl)[C@@H](Cl)[C@@H](Cl)[C@H](Cl)[C@H]1Cl	-1	-2.07547	Lindane	An organochlorine insecticide that has been used as a pediculicide and a scabicide. Lindane has been banned in California, United Kingdom, Australia, and many western countries due to concerns about neurotoxicity and adverse effects on the environment. In Canada, Lindane is not recommmended as a first-line therapy due to reports of resistance, neurotoxicity, and bone marrow suppression, but has b…	Tasteless	https://www.researchgate.net/profile/Rup_Lal/publication/267410840_The_legacy_of_lindane_and_technical_HCH_production/links/54ab68b30cf25c4c472f773f/The-legacy-of-lindane-and-technical-HCH-production.pdf
DB09020	CC(=O)Oc(cc1)ccc1C(c2ccccn2)c3ccc(cc3)OC(=O)C	-1	-2.09227	Bisacodyl	Bisacodyl is an organic compound that is used as a stimulant laxative drug. It works directly on the colon to produce a bowel movement. It is typically prescribed for relief of constipation and for the management of neurogenic bowel dysfunction as well as part of bowel preparation before medical examinations, such as for a colonoscopy.	Sodium taste	https://www.drugs.com/comments/bisacodyl-polyethylene-glycol-3350-potassium-chloride-sodium-bicarbonate-sodium-chloride/halflytely-and-bisacodyl.html
DB00812	CCCCc1c([O-])n(-c2ccccc2)n(c1=O)-c3ccccc3	-1	-2.11715	Phenylbutazone	A drug that has anti-inflammatory, antipyretic, and analgesic activities. It is especially effective in the treatment of ankylosing spondylitis. It also is useful in rheumatoid arthritis and Reiter's syndrome (investigational indication). Although phenylbutazone is effective in gouty arthritis, risk/benefit considerations indicate that this drug should not be employed for this disease.	Bitter taste (slightly)	https://www.google.com/patents/US5633006
DB08864	N#C/C=C/c(c1)cc(C)c(c1C)Nc2ccnc(n2)Nc(cc3)ccc3C#N	-1	-2.16291	Rilpivirine	Rilpivirine is non-nucleoside reverse transcriptase inhibitor (NNRTI) which is used for the treatment of HIV-1 infections in treatment-naive patients. It is a diarylpyrimidine, a class of molecules that resemble pyrimidine nucleotides found in DNA. Because of its flexible chemical structure, resistance of rilpivirine is less likely to develop than other NNRTI's. FDA approved on May 20, 2011.	Not reported
DB00855	NCC(=O)CCC([O-])=O	-1	-2.22983	Aminolevulinic acid	A compound produced from succinyl-CoA and glycine as an intermediate in heme synthesis. It is used as a photochemotherapy for actinic keratosis.	Not reported
DB04868	Cc1cn(cn1)-c(c2)cc(cc2C(F)(F)F)NC(=O)c3cc(c(C)cc3)Nc(n4)nccc4-c5cccnc5	-1	-2.26083	Nilotinib	Nilotinib, also known as AMN107, is a tyrosine kinase inhibitor under investigation as a possible treatment for chronic myelogenous leukemia (CML). In June 2006, a Phase I clinical trial found nilotinib has a relatively favorable safety profile and shows activity in cases of CML resistant to treatment with imatinib (Gleevec®), another tyrosine kinase inhibitor currently used as a first-line treat…	Not reported
DB00398	CNC(=O)c1cc(ccn1)Oc(cc2)ccc2NC(=O)Nc(c3)ccc(Cl)c3C(F)(F)F	-1	-2.27477	Sorafenib	Sorafenib (rINN), marketed as Nexavar by Bayer, is a drug approved for the treatment of advanced renal cell carcinoma (primary kidney cancer). It has also received "Fast Track" designation by the FDA for the treatment of advanced hepatocellular carcinoma (primary liver cancer), and has since performed well in Phase III trials. Sorafenib is a small molecular inhibitor of Raf kinase, PDGF (platelet…	Not reported
DB08974	c1cc(F)ccc1C(=O)c(c2)ccc(c23)[nH]c(\[nH]3)=N/C(=O)OC	-1	-2.29451	Flubendazole	Flubendazole is an anthelmintic that is used to treat worm infection in humans. It is available OTC in Europe.	Not reported
DB00973	c1cc(F)ccc1[C@@H](O)CC[C@@H](C2=O)[C@@H](c3ccc(O)cc3)N2c4ccc(F)cc4	-1	-2.32166	Ezetimibe	Ezetimibe is an anti-hyperlipidemic medication which is used to lower cholesterol levels. Specifically, it appears to bind to a critical mediator of cholesterol absorption, the Niemann-Pick C1-Like 1 (NPC1L1) protein on the gastrointestinal tract epithelial cells as well as in hepatocytes.	May have bitter taste	https://www.google.com/patents/US20100144896
DB08896	CNC(=O)c1cc(ccn1)Oc(cc2)cc(F)c2NC(=O)Nc(c3)ccc(Cl)c3C(F)(F)F	-1	-2.33681	Regorafenib	Regorafenib is an orally-administered inhibitor of multiple kinases. It is used for the treatment of metastatic colorectal cancer and advanced gastrointestinal stromal tumours. FDA approved on September 27, 2012. Approved use of Regorafenib was expanded to treat Hepatocellular Carcinoma in April, 2017.	Not reported
DB04938	c1ccccc1C(\CCCl)=C(c2ccccc2)/c3ccc(cc3)OCCO	-1	-2.35844	Ospemifene	Ospemifene is a new selective non-hormonal estrogen receptor modulator (SERM) that is used for the treatment of moderate to severe dyspareunia, a symptom of vulvar and vaginal atrophy, due to menopause. FDA approved on February 26, 2013.	Not reported
DB01028	ClC(Cl)C(F)(F)OC	-1	-2.36326	Methoxyflurane	An inhalation anesthetic. Currently, methoxyflurane is rarely used for surgical, obstetric, or dental anesthesia. If so employed, it should be administered with nitrous oxide to achieve a relatively light level of anesthesia, and a neuromuscular blocking agent given concurrently to obtain the desired degree of muscular relaxation.	Reports of sweet taste	http://onlinelibrary.wiley.com/doi/10.1111/j.1464-410X.2012.11613.x/full
DB08828	CS(=O)(=O)c(cc1)cc(Cl)c1C(=O)Nc(c2)ccc(Cl)c2-c3ccccn3	-1	-2.43765	Vismodegib	Vismodegib inhibits the hedgehog signalling pathway and is indicated for treatment of adult basal cell carcinoma. FDA approved on Jan 30, 2012.	Not reported
DB08976	OC[C@H](O)COC(=O)c1c(cccc1)Nc2ccnc(c23)c(C(F)(F)F)ccc3	-1	-2.47331	Floctafenine	Floctafenine is an anti-inflammatory analgesic similar in action to aspirin. Floctafenine inhibits prostaglandin synthesis.	Not reported
DB08881	CCCS(=O)(=O)[N-]c(ccc1F)c(F)c1C(=O)c2c[nH]c(c23)ncc(c3)-c4ccc(Cl)cc4	-1	-2.52923	Vemurafenib	Vemurafenib is a BRAF enzyme inhibitor developed by Plexxikon and Genentech for the treatment of late-stage melanoma. FDA approved on August 17, 2011 under the company Hoffmann La Roche.	Not reported

## Sheet: SigmaPredictedBitter
SMILES	name	prediction	Score	BitterDB	Availability / Safety/ Solubility	Sigma product ID	Link
C=C[C@H]([C@H]12)C[N@H+](CC2)[C@@H](C1)[C@H](O)c3ccnc(c34)ccc(c4)OC	Quinine	1	2.86893	In BitterDB		W297607	http://www.sigmaaldrich.com/catalog/product/aldrich/w297607?lang=en
C[C@H]1CCCC[NH2+]1	2-Methylpiperidine	1	2.60984	2,6-Dimethylpiperidine is in BitterDB .	Availability issue: reasonable amount is not available	W424401	http://www.sigmaaldrich.com/catalog/product/aldrich/w424401?lang=en
[NH3+]CCc1ccc(O)cc1	Tyramine	1	2.47397		Safety Issue : Problem for people who are taking MAOI drugs	W421501	http://www.sigmaaldrich.com/catalog/product/aldrich/w421501?lang=en
S=C=[NH+]Cc1ccccc1	Benzyl isothiocyanate	1	2.05743	Allyl isothiocyanate and phenethyl isothiocyanate activate in BitterDB	Safety issue: Allowed consumption per day is very low	W442800	http://www.sigmaaldrich.com/catalog/product/aldrich/w442800?lang=en
c1cc[nH]c1	Pyrrole	1	1.47443		Safety issue: Allowed consumption per day is very low	W338605	http://www.sigmaaldrich.com/catalog/product/aldrich/w338605?lang=en
CC(=O)OC[C@@H](O1)[C@@H](OC(=O)C)[C@H](OC(=O)C)[C@]1(COC(=O)C)O[C@@H](O2)[C@H](OC(=O)C)[C@@H](OC(=O)C)[C@H](OC(=O)C)[C@H]2COC(=O)C	Sucrose octaacetate	1	1.46884	In BitterDB
CCC[NH2+][C@H](CC1)Cc(c12)sc(n2)N	Furfuryl acetate	1	1.4057			W249009	http://www.sigmaaldrich.com/catalog/product/aldrich/w249009?lang=en
C[NH+]1CCCCC1	1-Methylpiperidine	1	1.35367		Safety Issue: No data on permitted intake is available. Availability issue: reasonable amount is not available	W510211	http://www.sigmaaldrich.com/catalog/product/aldrich/w510211?lang=en
C[C@@H]1OC=CC1=S	2-Methyl-3-furanthiol	1	1.22014			W318809	http://www.sigmaaldrich.com/catalog/product/aldrich/w318809?lang=en
OCCO[C@@H](CO1)[C@H](OCCO)[C@@H]1[C@@H](OCCO)COCCOC(=O)CCCCCCC/C=C\CCCCCCCC	Polysorbate 80	1	0.842496		Safety issue	W291706	http://www.sigmaaldrich.com/catalog/product/aldrich/w291706?lang=en&region=IL
CCCCC[NH3+]	Amylamine	1	0.765947		Availability issue: not available in reasonable time	W424201	http://www.sigmaaldrich.com/catalog/product/aldrich/w424201?lang=en
CC(C)C[NH3+]	Isobutylamine	1	0.75565		Availability issue: not available	W423901	http://www.sigmaaldrich.com/catalog/product/aldrich/w423901?lang=en
C1C[C@@H](C2)C(C)(C)C(=O)[C@]12C	L-Fenchone	1	0.754566	D-fenchone is in bitterDB.		W507709	http://www.sigmaaldrich.com/catalog/product/aldrich/w507709?lang=en
[O-]C(=O)[C@H]([NH3+])[C@H](C)CC	DL-Isoleucine	1	0.728418	L isoleucine is in BitterDB		W329509	http://www.sigmaaldrich.com/catalog/product/aldrich/w329509?lang=en

## Sheet: SigmaPredictedNonBitter
Smiles	name	Prediction	Score	Availability/Safety/Solubility	Sigma Product ID	Chosen for sensory test
CCCCCCCS	1-Heptanethiol	-1	-2.78184	very low solubility	W425900	0
CSC(SC)SC	Tris(methylthio)methane	-1	-2.55831	Availability issue: reasonable amount is not available	W520012	0
CCCCCS	1-Pentanethiol	-1	-2.45257	Availability issue: not available in reasonable time	W433300	0
CC(C)CCS	3-Methyl-1-butanethiol	-1	-2.43179	Safety Issue: Only MSDI-EU is available which is very low	W385808	0
CCCCCCC(=O)OCCCCCCC	Heptyl heptanoate	-1	-2.40594	Safety Issue: unknown safety	W434100	0
O=CCCCCCCCCCCCC	Tridecanal	-1	-2.34509	very low solubility	W433500	0
CCSSCC	Diethyl disulfide	-1	-2.31925		W409301	1
C=Cc1ccccc1	Styrene	-1	-2.28753	Safety Issue: unknown safety	W323306	0
CC/C=C\CCCCCCC=O	cis-8-Undecenal	-1	-2.22311	Safety Issue: unknown safety very low solubility	W526908	0
CC(C)S	2-Propanethiol	-1	-2.13241	Safety Issue: unknown safety	W389706	0
c1ccccc1\C=C\C(=O)OC/C=C/c2ccccc2	Cinnamyl cinnamate	-1	-2.02483	Safety Issue: unknown safety	W229806	0
CC(=O)CCCCCCCC	2-Decanone	-1	-2.00258		W427100	1
SCC	Ethanethiol	-1	-1.97234		W425800	1
Cc1ccc(s1)C	2,5-Dimethylthiophene	-1	-1.95147		W515507	1
CCCCCC(=O)OCC/C=C\CC	cis-3-Hexenyl hexanoate	-1	-1.84159	very low solubility. similar compound with higher solubility cis-3-Hexenyl acetate was available in shorter time so we cis-3-Hexenyl acetate (number 50, Sigma ID: W317101)	W340308	0
o1cccc1SCCSc2ccco2	2,2-(Dithiodimethylene)difuran	-1	-1.7363		W314609	0
SCCCCS	1,4-Butanedithiol	-1	-1.72193	Since other thiol is already selected (ethanthiol) we decided to chose different compound	W520802	0
C1CSCCS1	1,4-Dithiane	-1	-1.70687	Availability issue: not available in reasonable time	W383104	0
c1ccccc1CSSCc2ccccc2	Benzyl disulfide	-1	-1.59784	Availability issue: not available in reasonable time	W361704	0
c1ccccc1C(=O)OCC/C=C\CC	cis-3-Hexenyl benzoate	-1	-1.43192	very low solubility. similar compound with higher solubility cis-3-Hexenyl acetate was available in shorter time so we cis-3-Hexenyl acetate (number 50, Sigma ID: W317101)	W368806	0
O=CCCCC=O	Glutaric dialdehyde	-1	-1.42626	safety Issue	W512303	0
CCCCC(=O)OCC/C=C\CC	cis-3-Hexenyl valerate	-1	-1.40698	very low solubility. similar compound with higher solubility cis-3-Hexenyl acetate was available in shorter time so we cis-3-Hexenyl acetate (number 50, Sigma ID: W317101)	W393600	0
[O-]C(=O)/C=C/CC	trans-2-Pentenoic acid	-1	-1.36597		W419301	1
C\C=C(C)\C(=O)OCCC(C)C	Isoamyl tiglate	-1	-1.35439		W501018	0
Cc1ccccc1	Tolu	-1	-1.33334		W306908	0
[O-]C(=O)CCCCCCCCCCCC([O-])=O	brassylate	-1	-1.3277		W354309	0
c1ccccc1\C=C\COCCCCC	־±-Amylcinnamyl alcohol	-1	-1.32307		W206504	0
Cc1csc(n1)C	2,4-Dimethylthiazole	-1	-1.30323		W503401	0
COC(=O)CCCCCCCCC	Methyl decanoate	-1	-1.28878		W505501	0
O=C[C@@H](O)[C@@H](O)[C@@H](O)CO	L-(+)-Arabinose	-1	-1.27048		W325501	0
CC(=S)OCC	Ethyl thioacetate	-1	-1.25388		W328200	0
CC(C)CC(=O)OCC/C=C\CC	cis-3-Hexenyl 3-methylbutanoate	-1	-1.24763		W349801	0
CC[C@H](C)C(=O)OCC/C=C\CC	cis-3-Hexenyl 2-methylbutanoate	-1	-1.23599		W349704	0
CC(=O)CC(C)(C)SC	4-Methylthio-4-methyl-2-pentanone	-1	-1.19044		W337609	0
o1cccc1CSc2cnccn2	6)-furfurylthiopyrazine	-1	-1.18613		W318904	0
CCCC(=O)OCC/C=C\CC	cis-3-Hexenyl butyrate	-1	-1.18263		W340210	0
s1cccc1SSc2cccs2	2-Thienyl disulfide	-1	-1.17666		W332305	0
C\C=C(C)\C(=O)OCC/C=C\CC	cis-3-Hexenyl tiglate	-1	-1.17212		W393118	0
COC(=O)CCCCCCCCCCCCCCC	Methyl palmitate	-1	-1.16373		W509531	0
CC(C)C(=O)OCC/C=C\CC	cis-3-Hexenyl isobutyrate	-1	-1.15656		W392901	0
O=C[C@H](O)[C@@H](O)[C@H](O)[C@@H](C)O	L-Rhamnose	-1	-1.14778		W373011	0
S=C=NCCCCCC	Hexyl isothiocyanate	-1	-1.14102		W442200	0
CCC(=O)C(=O)C	2,3-Pentanedione	-1	-1.1344		W284106	0
OC[C@@H](O)C(O)[C@@H](O)CO	Xylitol	-1	-1.12588		W507930	0
[O-]C(=O)CCS	thiopropionate	-1	-1.11724		W334707	0
c1cccc(c12)cc3c(c2)cccc3	green oil	-1	-1.10566		W265734	0
CC1=CCC=CC1	1-Methyl-1,4-cyclohexadiene	-1	-1.10034		W508101	0
CC[C@H](C)C(=O)OCCCC	Butyl 2-methylbutyrate	-1	-1.06993		W339315	0
[O-]C(=O)CC[NH3+]	־²-Alanine	-1	-1.06636		W325201	0
CC(=O)OCC/C=C\CC	cis-3-Hexenyl acetate	-1	-1.06111		W317101	1
COC(=O)/C=C/CCCCCC	Methyl trans-2-nonenoate	-1	-1.05436		W272507	0
C=C/C(C)=C/CCC(=C)C	Ocimene	-1	-1.02406		W353901	0
CCCCCCCCCCC	Undecane	-1	-1.02215		W510505	0
CC(C)=C[C@H]1[C@@H](C1(C)C)C(=O)OCC	Ethyl chrysanthemate	-1	-1.01983		W506109	0
CC(C)(O)CCC[C@H](C)C=C	Dihydromyrcenol	-1	-1.01689		W516406	0
[O-]C(=O)CCCS	thiobutyrate	-1	-1.01681		W331007	0
CC/C=C\CCCCC=O	cis-6-Nonenal	-1	-1.012		W358002	0
CCCCOC(=O)c1ccccc1	Butyl benzoate	-1	-1.00113		W515000	0
OCCCCCCCC	1-Octanol	-1	-0.995181		W280003	0
c1ccccc1CC(=O)Cc2ccccc2	1,3-Diphenyl-2-propanone	-1	-0.969775		W239704	0
CCCC(=O)OCc1ccco1	Furfuryl butyrate	-1	-0.966563		W501700	0
CC[C@H](C([O-])=O)CCCC	2-Ethylhexanoic acid	-1	-0.96339		W515302	0
CC(=O)CCSC	4-Methylthio-2-butanone	-1	-0.961908		W337501	0
[O-]C(=O)/C=C/C=C/C	2,4-Hexadienoic acid	-1	-0.953524		W392103	0
CCc1c(OC)nccn1	2-Ethyl-3-methoxypyrazine	-1	-0.95282		W514403	0
CC(=O)C(=O)CCCC	2,3-Heptanedione	-1	-0.950001		W254304	0
COC(=O)/C=C/CCCCC	Methyl trans-2-octenoate	-1	-0.938899		W371203	0
c1cccc(O)c1C(=O)OC[C@@H](CC)CCCC	2-Ethylhexyl salicylate	-1	-0.93255		W514500	0
O=CCC/C=C\CCCCC	cis-4-Decenal	-1	-0.93135		W326402	0
C=C[C@](C)(O)CCCC(C)C	Tetrahydrolinalool	-1	-0.928878		W306002	0
CC/C=C\CC	cis-3-Hexenyl	-1	-0.919516		W368903	0
CC(C)=CCC[C@](C)(O)C=C	L-Linalool	-1	-0.916351		W263516	0
Cc1ccnc(c12)cccc2	4-Methylquinoline	-1	-0.909083		W513903	0
CC(C)=CCOC(=O)C	Prenyl acetate	-1	-0.908564		W420201	0
CC(=O)CCC	2-Pentanone	-1	-0.903968		W284203	0
CC(=O)[C@H](C)OC(=O)CCC	Butan-3-one-2-yl butanoate	-1	-0.898287		W333204	0
CCC(=O)/C=C/C	4-Hexen-3-one	-1	-0.896424		W335207	0
CC[C@H](C)Cc1cnc(C)c(n1)C	2,3-Dimethyl-5-(2-methylbutyl)pyrazine	-1	-0.893627		W530532	0
CCC(=O)OCC/C=C\CC	cis-3-Hexenyl propionate	-1	-0.887906		W393304	0
CC(C)(C)[C@H]1CC[C@@H](CC1)OC(=O)C	4-tert-Butylcyclohexyl acetate	-1	-0.886706		W507318	0
COc1c(S)cccc1	2-Methoxythiophenol	-1	-0.877209		W415901	0
Cc1c(cco1)SC	2-Methyl-3-methylthiofuran	-1	-0.858834		W394904	0
c1ccccc1CC(=O)OCC/C=C\CC	cis-3-Hexenyl phenylacetate	-1	-0.844869		W363308	0
CC(=O)OC/C=C(C)\CCC=C(C)C	Neryl acetate	-1	-0.843356		W277304	0
CCOc1cnccn1	6)-ethoxypyrazine	-1	-0.83987		W356905	0
CC(=O)OC[C@@H](CC)CCCC	2-Ethylhexyl acetate	-1	-0.839315		W514705	0
[O-]C(=O)C/C=C/CC	trans-3-Hexenoic acid	-1	-0.838816		W317004	0
CC/C=C\CCOC=O	cis-3-Hexenyl formate	-1	-0.835671		W335304	0
CCC(=O)CC	3-Pentanone	-1	-0.832416		W510106	0
C\C=C\C(=O)OCCCCCC	Hexyl trans-2-butenoate	-1	-0.819906		W335401	0
Cc(n1)cnc(c12)cccc2	2-Methylquinoxaline	-1	-0.812523		W511609	0
CC[C@H](C)c1cnc(C)c(n1)C	5-sec-Butyl-2,3-dimethylpyrazine	-1	-0.806745		W530511	0
CC(C)Cc1cnc(C)c(n1)C	5-Isobutyl-2,3-dimethylpyrazine	-1	-0.806745		W530526	0
CCC(=O)OCCOc1ccccc1	Phenoxyethyl propionate	-1	-0.803881		W514802	0
CCc1c(SC)nccn1	2-Ethyl-3-methylthiopyrazine	-1	-0.80186		W463102	0
[O-]C(=O)CCC1CCCCC1	cyclohexanepropionate	-1	-0.796519		W202606	0
CCc1c(nccn1)OCC	2-Ethoxy-3-ethylpyrazine	-1	-0.790122		W463305	0
CC(=O)[C@H](C)OC(=O)C	2-Acetoxy-3-butanone	-1	-0.789262		W352623	0
CCCC(=O)OC(=O)CCC	Butyric anhydride	-1	-0.783042		W527211	0
CC(C)c1cnccn1	6)-isopropylpyrazine	-1	-0.781732		W335800	0
CC[C@H](C)COC(=O)c1c(O)cccc1	2-methylbutyl salicylate	-1	-0.780662		W524018	0
CC(C)(C)[C@H]1[C@@H](OC(=O)C)CCCC1	o-tert-Butylcyclohexyl acetate	-1	-0.746976		W524018	0
COC(=O)CC(C)C	Methyl isovalerate	-1	-0.732585		W275301	0
C=C(C)OC(=O)C	Isopropenyl acetate	-1	-0.72528		W415201	0
COC(=O)c1cccs1	Methyl 2-thiofuroate	-1	-0.701745		W331104	0
