# Supplementary material for: Bitter or not? BitterPredict, a tool for predicting taste from chemical structure
Source: Sci Rep. 2017 Sep 21;7:12074. doi: 10.1038/s41598-017-12359-7 (PMC5608695; doi:10.1038/s41598-017-12359-7)
Supplement: Supplementary file 3 — Supplementary Dataset 2 [file 41598_2017_12359_MOESM3_ESM.xls]

## Sheet: FooDB
Database ID	smiles	predictions	score		Comments
FDB000340	c1cccc(c12)C(=O)C=CC2=O	1	0.551434		Database Name: FooDB (http://foodb.ca/). Database Downloaded at: 1/2016 BitterPredict prediction for the 13,596 molecules from FooDB which are in the BitterDomain (-3<=AlogP<=7, MW<-700 ). Prediction: 1 = Bitter, -1 = Non Bitter Score: Estimates the reliability of the predictions, see main manuscript for details
FDB000453	O=c1n(C)c(=O)n(C)c(c12)nc[nH]2	1	0.556211
FDB000455	Cn1cnc(c12)n(C)c(=O)[nH]c2=O	1	1.00926
FDB000586	O1COc(c2)c1cc(c2c34)oc3c5c(oc4=O)cc6c(c5)cco6	1	1.33023
FDB000628	Cc1c(C)c(=O)oc(c12)cc(C)cc2	-1	-0.501204
FDB000706	CC1=NCCS1	-1	-1.2862
FDB000715	C1CN(C)[C@@H]2Nc(cccc3)c3[C@]1([C@@]245)[C@@H]([N@@H+](C)CC5)Nc6c4cccc6	1	3.45977
FDB000715	c1cccc2c1N[C@@H](N(C)CC3)[C@]4([C@]235)c6c(cccc6)N[C@@H]5N(C)CC4	1	2.08767
FDB000725	FC(F)(Cl)Cl	-1	-1.23473
FDB000726	ClCCCl	-1	-1.49054
FDB000737	COC(=O)OC	-1	-0.954752
FDB000741	O=C1CCCN1	-1	-0.667555
FDB000752	ClC(Cl)=CCl	-1	-1.23711
FDB000754	C=C	-1	-0.460528
FDB000755	CC(C)C	-1	-0.861987
FDB000760	ClC(Cl)Cl	-1	-1.74715
FDB000761	C1CCCCC1	-1	-0.730349
FDB000762	N12CN3CN(C1)CN(C2)C3	1	1.58553
FDB000764	CS(=O)C	-1	-0.83836
FDB000776	C[C@H](O1)C=CC1=O	-1	-0.300191
FDB000781	[C@@H]12CC(=O)C[C@H]([NH2+]2)CCC1	1	2.82912
FDB000811	C[C@]12C(C)(C)[C@H](CC1)CC(=O)O2	-1	-0.139291
FDB000867	O1COc(c12)ccc(c2)[C@H]3OC[C@H]([C@H]34)[C@H](OC4)c(c5)ccc(c56)OCO6	1	0.894145
FDB000878	C[C@@H]1C(=O)O[C@@H]([C@H]12)C=C(C)CC2	-1	-0.427419
FDB000902	Cc1cc(C)[nH+]c(c12)CCCC2	1	0.89858
FDB000903	Cc1ccnc(c12)CCCC2	-1	-1.06166
FDB000903	Cc1cc[nH+]c(c12)CCCC2	1	1.23663
FDB000906	c1cccc(c12)[nH]c(n2)-c3cncs3	1	2.14566
FDB000907	c1cscn1	-1	-0.993518
FDB000908	c1cccc(c12)OCC(=O)CC2	-1	-0.232386
FDB000909	o1cccc1-c2cccs2	-1	-0.983021
FDB000910	c1csc(c12)scc2	-1	-1.14695
FDB000912	c1ccsc1	-1	-1.14186
FDB000915	Cc1c(C)oc(C)c1	-1	-1.84491
FDB000916	Cc1ccc(C)n1C	-1	-1.84491
FDB000918	O=C1[N-]S(=O)(=O)c(c12)cccc2	1	0.54158
FDB000919	O=C1[N-]S(=O)(=O)c(c12)cccc2	1	0.54158
FDB000920	O=C1[N-]S(=O)(=O)c(c12)cccc2	1	0.54158
FDB000953	O=C1C(C)=CC(=O)c(c12)cccc2	-1	-0.0602384
FDB000954	c1cccc(c12)cccc2	-1	-0.776146
FDB001040	O=C(O1)C[C@@H](C)C[C@@]12[C@@H]3CC[C@H](C2)[N@@H+](C)C3	-1	-0.853983
FDB001049	C1CN=C(C)c(c1c23)[nH]c2cccc3	-1	-0.969986
FDB001051	C1C[N@H+](C)Cc(c1c23)[nH]c2cccc3	1	3.2002
FDB001103	NC(=O)N1CCCC1=O	-1	-0.610473
FDB001296	CC(O1)(C)C=C[C@@]12CCC(O2)(C)C	-1	-1.07661
FDB001297	CC(O1)(C)C=CC12C=CC(O2)(C)C	-1	-1.525
FDB001425	C[C@H](O1)CC=CC1=O	-1	-0.365809
FDB001439	O1COc(c12)cc3c(c2)ccc(=O)o3	1	0.408031
FDB001453	C=C([C@H]12)C(C)(C)[C@@H](C1)CC2	-1	-0.862665
FDB001469	C1C[C@H](C2)C(C)=C[C@@H]3CC[C@H]([C@]4([C@]123)C)C(C)(C)CCC4	-1	-0.809469
FDB001503	O1COc(c12)cc3c4c2c5c(cccc5)C(=O)c4ncc3	1	0.568879
FDB001510	Cc(c1)oc(c12)c(C)c3c(c2)c(C)cc(=O)o3	1	1.79506
FDB001659	CC=1CO[C@H](C12)C=C(C)CC2	-1	-0.971751
FDB001711	c1cccc(N2C)c1C(C)(C)[C@]23CC4=C(O3)C(C)(C)c5c(N4C)cccc5	1	1.63452
FDB001741	Cc1cc(ccc1)-c(o2)nnc2-c3cccc(c34)cccc4	-1	-2.28432
FDB001779	O=c1n(C)c(=O)sc2[nH]c(c3c12)cccc3	1	2.41369
FDB001866	C1CC(=C)[C@@H]2[C@H]1[C@H](C)CC[C@H]([C@H]23)C3(C)C	-1	-0.670582
FDB001884	C1COc(c12)cc3c(c2)ccc(=O)o3	1	0.00490148
FDB001958	O=C1CC[C@H]([C@@H]12)CC(=O)OCC/C=C\C2	1	0.845917
FDB001977	[nH]1cnc(c12)[nH]c(=O)[nH]c2=O	1	0.525293
FDB001978	Cn1cnc(c12)[nH]c(=O)[nH]c2=O	1	0.673127
FDB001992	O1COc(c12)ccc3c2cnc4c3ccc5c4cc6c(c5)OCO6	1	0.43978
FDB001998	c1cccc(c1c2c34)c3nccc4ccn2	1	1.2508
FDB002016	C1C[N@H+](C)[C@@H]2N(C)c(cccc3)c3[C@]12[C@]45c6c(cccc6)N(C)[C@H]4[N@@H+](C)CC5	1	4.01351
FDB002040	C[C@]12[C@H]3[C@@H](CC1)C(C)(C)[C@H]3c4c5c(ccc4O2)c6c([nH]5)ccc(C)c6	-1	-1.50748
FDB002041	C[C@]12[C@H]3[C@@H](CC1)C(C)(C)[C@H]3c4c5c(cc(C)c4O2)c6c([nH]5)cccc6	-1	-1.44415
FDB002042	C[C@@]12C[C@@H]3c4c5c(cc(C)c4O2)c6c(cccc6)n5C(C)(C)[C@H]3CC1	-1	-2.14699
FDB002064	C1=CC(C)(C)Oc(c(C)c2)c1c3[nH]c(c4c23)cccc4	-1	-2.28121
FDB002088	C1C[C@@H]2C(C)(C)n3c(ccc(C)c4)c4c(ccc5O6)c3c5[C@@H]2C[C@@]16C	-1	-1.67948
FDB002093	C1C[N@H+](C)[C@H]2Cc(cccc3)c3c4c2c1cc(c45)OCO5	1	3.63605
FDB002100	Cn1cnc(c12)n(C)c(=O)n(C)c2=O	1	1.16502
FDB002113	C1C[N@H+](C)[C@@H]2Nc(cccc3)c3[C@]12[C@]45c6c(cccc6)N[C@H]4[N@@H+](C)CC5	1	3.63467
FDB002114	C1C[N@H+](C)[C@@H]2N(C)c(cccc3)c3[C@]12[C@]45c6c(cccc6)N[C@H]4[N@@H+](C)CC5	1	3.57983
FDB002143	O=C(O1)C=C(C)C[C@@]12[C@@H]3CC[C@H](C2)[N@@H+](C)C3	1	0.63881
FDB002190	C[C@H]1CCc(c12)c(C)cnc2	-1	-1.0212
FDB002193	O1COc(c12)cc3c4c2c5c(cccc5)C[C@@H]4[NH2+]CC3	1	3.62493
FDB002194	CC(=O)N(CC1)[C@H]2Cc(cccc3)c3c4c2c1cc(c45)OCO5	1	0.411521
FDB002195	O1COc(c12)cc3c4c2c5c(cccc5)cc4NCC3	-1	-1.54555
FDB002202	C1C[N@H+](CC2)[C@@H]3\C(=C\C)C2C[C@@H]4Nc(c5[C@@]134)cccc5	1	3.95018
FDB002218	C1C(=O)C[C@H](C)[N@@H+]([C@H]12)CCCC2	1	2.98027
FDB002221	O=C1CCC(=C12)CO[C@@H]3N2CCC3	1	0.128794
FDB002230	c1cccc(N2)c1C(=O)[C@@]23C(C)(C)[C@H]4[C@]5(C3)C(=O)N6[C@](C4)(C(=O)N5)CCC6	1	2.94501
FDB002234	C1CN(C)C(=S)n(c12)cnc2	1	0.0754859
FDB002234	C1CN(C)C(=S)n(c12)c[nH+]c2	1	1.73551
FDB002238	C1CC[NH+]=C1c2cccnc2	1	2.07375
FDB002516	O1COc(c12)ccc(c2)[C@H]([C@H](C)[C@H](C)C3=O)c4c3ccc(c45)OCO5	1	0.937038
FDB002871	Cc1ncc(C)n(c12)ccc2	-1	-1.10056
FDB002872	c1nc(C)c(C)n(c12)ccc2	-1	-1.08194
FDB002873	Cc1nc(C)cn(c12)ccc2	-1	-0.457692
FDB002887	C[C@H](O1)CCCCCCCCCCCC1=O	-1	-0.351862
FDB003075	O1C[C@@H](C)CCCCCCCCCCC1=O	-1	-0.351862
FDB003164	ClC1=C(Cl)C(=O)[N-]C1=O	1	0.1222
FDB003169	FC(F)(Cl)C(F)(Cl)Cl	-1	-1.35197
FDB003178	CC(=O)N1C=CCC1	-1	-0.703235
FDB003192	C[C@H](O1)[C@@H](C)CCC1=O	-1	-0.501829
FDB003197	O=C1[C@H](C)OCC1	-1	-0.6702
FDB003198	CC1(C)CC(=O)CC(C)(C)[NH2+]1	1	2.62516
FDB003205	C1SSCSS1	-1	-0.852929
FDB003207	C[C@H]1N[C@H](C)S[C@H](S1)C	1	1.14816
FDB003216	C1C(=O)C=C(C)CC1(C)C	-1	-0.708711
FDB003218	CC1(C)CC(=O)[C@@H](C)C1	-1	-0.943464
FDB003220	CC1=N[C@H](C)O[C@H]1C	-1	-0.784955
FDB003234	Cl[C@@]12[C@@H]3[C@H]4[C@@H]5[C@@H](O5)[C@H](C4)[C@@H]3[C@](Cl)(C2(Cl)Cl)C(Cl)=C1Cl	1	0.391721
FDB003269	O=C1CCSC1	-1	-0.7437
FDB003286	O=C1CCCS1	-1	-0.932142
FDB003295	C1SSCSSS1	-1	-0.808684
FDB003338	FC1(F)C(F)(F)C(F)(F)C1(F)F	-1	-1.63937
FDB003358	C1CO1	-1	-0.910151
FDB003392	O=C1CCCO1	-1	-0.586209
FDB003393	ClC(Cl)(Cl)Cl	-1	-1.38936
FDB003394	[O-]C(=O)CCl	-1	-1.01191
FDB003395	ClCOC	-1	-0.893222
FDB003396	FC(F)(F)C(F)(F)Cl	-1	-1.35197
FDB003405	O=C1CCCCCCCCCCC1	-1	-0.676262
FDB003408	O=C1C(=O)CCCC1	-1	-0.326884
FDB003418	O=C1CCCCC1	-1	-0.858791
FDB003481	O=C1CCCC1	-1	-0.844589
FDB003490	CC1=C(C)CCCC1=O	-1	-0.840345
FDB003520	[PH]	-1	-0.64726
FDB003531	C[C@H]1CS1	-1	-1.76034
FDB003591	CSC	-1	-1.65447
FDB003663	CC=C	-1	-0.52826
FDB003713	[SiH4]	-1	-0.29758
FDB003837	C[C@H]1C(C)=CC=CC1(C)C	-1	-1.64764
FDB003855	CC(C)([C@H]12)[C@@H](C1)[C@@H](C)C=C2	-1	-0.715434
FDB003904	C1C=C(C)[C@H](C2)C(C)(C)[C@@H]([C@@]123)CC[C@H]3C	-1	-0.734856
FDB003908	[NH4+]	1	0.68741
FDB003941	C1C[NH2+]1	1	1.34023
FDB003949	n1c[nH]c(c12)nc[nH]c2=O	1	0.114125
FDB003958	C[NH3+]	1	1.60126
FDB003968	C[N@H+]1CCC[C@H]1c2cccnc2	1	3.06841
FDB004095	C1=CC(C)(C)[C@@H]([C@]123)CC[C@@](C)(C2)CCC3	-1	-0.972802
FDB004099	C=C1CC[C@@H]2C(=C)CC[C@@H]([C@H](C)C(=O)O3)[C@H]3[C@H]12	1	0.0213155
FDB004191	C1CC[N@H+]([C@@H]12)CCCN2	1	2.44053
FDB004274	O=C1CNC(=O)N1	-1	-0.0108006
FDB004292	NC(=O)N	1	0.519136
FDB004387	Cc1cc(C)nc(c12)cccc2	-1	-0.256621
FDB004388	Cc1ccc(C)nc1	-1	-1.04281
FDB004390	C1CC=C(C)C(=O)C1(C)C	-1	-0.762279
FDB004393	Cc(c1)ccc(c12)nc(C)cc2	-1	-0.511054
FDB004399	Cc1ccccn1	-1	-0.983372
FDB004400	S=c1cc(C)[nH]c(c12)cccc2	-1	-0.460453
FDB004416	Cc1cccnc1	-1	-0.852333
FDB004419	Cc1ccnc(c12)c(C)ccc2	-1	-0.582684
FDB004424	Cc1ccncc1	-1	-0.852333
FDB004443	n1coc(c12)cccc2	-1	-0.102618
FDB004549	O=C1C(=O)C=CC=C1	-1	-0.198416
FDB004716	O=C1CC[C@H](N1C)c2cccnc2	-1	-0.111465
FDB004722	CC1CCCCC1	-1	-1.07754
FDB004724	O=CN(C)C	-1	-0.629893
FDB004778	C=C([C@@H]12)C[C@@H](C2)C(C)(C)C1	-1	-0.760183
FDB004830	c1ccc(c12)ccccc2	-1	-1.88448
FDB004834	C1CCCCCCCCCCC1	-1	-0.767764
FDB004845	C#C	-1	-1.52859
FDB004902	O=C(O1)[C@H](C)[C@H](CC2)[C@@H]1C([C@]23C)=C(C)C(=O)C=C3	1	0.878962
FDB004984	CC(O1)(C)C=Cc(c2)c1cc(c23)oc(=O)cc3	-1	-0.598311
FDB005344	CC(C)=C1C/C=C(\C)CC/C=C(\C)CC1	-1	-1.18959
FDB005347	CC(C)=C1C(=O)CC(\C)=C\CCC(\C)=C\C1	-1	-0.344688
FDB005597	n1ccnc(c12)[n-]c(=O)[nH]c2=O	1	0.236348
FDB005702	CC(O1)=CC[C@@]12C(C)(C)CC(=O)C[C@@H]2C	-1	-0.529115
FDB005755	O=C1C=CC(=O)C=C1	1	0.024945
FDB005805	C=C1[C@@H](CC2)[C@@H]([C@@H]2[C@]13C)C(C)(C)CCC3	-1	-0.721011
FDB005814	Cc1c(C)cccc1C	-1	-2.01481
FDB005815	Cc1c(C)ccc(C)c1	-1	-2.01261
FDB005816	Cc1cc(C)ccc1	-1	-1.88796
FDB005819	Cc1c(C)cccc1	-1	-1.83493
FDB005820	Cc1ccc(C)cc1	-1	-1.88796
FDB005877	C[C@]12[C@@H](O2)[C@@H]3[C@H]([C@H](C)C(=O)O3)CC(\C)=C\CCC1	1	0.437236
FDB005917	CC1(C)CCCC(=C)[C@]12CC=C(C)CC2	-1	-0.877077
FDB005922	C1CC[C@](C)(C1(C)C)c(cc2)ccc2C	-1	-0.863232
FDB005932	[C@@]123[C@H](C1)C(C)=CC[C@@]3(C)CCCC2(C)C	-1	-0.670582
FDB005972	O=C([O-])O	1	0.208255
FDB006004	C[C@]12[C@H](O2)CCC(\C)=C\CC(C)(C)/C=C/C1	-1	-0.501476
FDB006060	C[C@@H]1C(=O)OC(=C12)C[C@@H](C)CC2	-1	-0.535662
FDB006255	C1C=C(C)[C@H](C2)C(C)(C)[C@@H]([C@@]123)CC[C@@H]3C	-1	-0.596441
FDB006258	C1CC(=C)[C@H](C2)C(C)(C)[C@@H]([C@@]123)CC[C@H]3C	-1	-0.734856
FDB006370	C1O[C@](C)(CC2)[C@H](C3)[C@@H]1[C@@H]([C@@]234)CC[C@H]4C	-1	-1.74365
FDB006371	CC(C)([C@H]12)[C@@H](C1)CC[C@@H]2C	-1	-1.00879
FDB006426	O=c1cc[nH]c(=O)[nH]1	1	0.550674
FDB006574	CC1(C)CCCC(=C)[C@H]([C@@H]12)CCC(C)=C2	-1	-0.944441
FDB006576	C1CC(C)=C[C@H](C1=2)C(C)(C)CCCC2C	-1	-1.32801
FDB006615	CC(C)([C@@H]12)[C@H](C1)CCC2=O	-1	-0.732403
FDB006634	CC(C)=C1CC(C)=CCC1	-1	-0.785368
FDB006638	CC1(C)[C@@H]([C@H]12)CC=C(C)C2	-1	-0.68061
FDB006688	C1=[NH+]CCC1	1	1.26459
FDB006725	CS(=O)(=O)C	-1	-0.571957
FDB006784	c1cccc(c12)oc(cc2=O)-c3ccccc3	1	1.02058
FDB006880	C1C(=O)C(C)=CC=CC1(C)C	-1	-0.760242
FDB006921	C[C@@]12C(C)(C)[C@@H](C=C1)CC2	-1	-0.817915
FDB006928	CC1(C)[C@@H]([C@H]12)C[C@H](C)C=C2	-1	-1.79616
FDB006938	COC	-1	-1.58995
FDB006967	c1cccc(c12)cc3c(c2)cccc3	-1	-1.26939
FDB007059	CC1(C)[C@@H]([C@@H]12)CCC(C)=C3[C@H]2[C@@H](C)CC3	-1	-1.05415
FDB007065	Cc1ccc(C)c(c12)cccc2	-1	-1.93648
FDB007082	C1CC(=O)C[C@]12C(C)=CC(=O)C[C@@H]2C	1	0.289824
FDB007103	c1c(Cl)ccc(c12)N(C)C(=O)CN=C2c3ccccc3	-1	-1.75455
FDB007124	c1c(Cl)ccc(c12)NC(=O)CN=C2c3ccccc3	-1	-1.26591
FDB007141	C[C@H](C1)CC[C@@H]([C@H]2C)[N@H+]1[C@@H]([C@@H]2[C@@]34C)C[C@H]3[C@H]5[C@H](CC4)[C@]6(C)C(=CC5)CCCC6	1	3.48636
FDB007142	[NH2+]1C[C@@H](C)CC[C@@]12[C@@H](C)[C@@H]3[C@@]4(C)[C@@H](C[C@@H]3O2)[C@H]5[C@H](CC4)[C@]6(C)C(=CC5)C=CCC6	1	3.76447
FDB007283	CC=1C(=O)O[C@@H](CC2C)C1C=C(C=23)C(C)=CC3=O	1	1.06024
FDB007311	[nH]1cnc(c12)ncnc2	1	0.675112
FDB007367	O1C[C@@H](C)CC[C@@]12[C@@H](C)[C@@H]3[C@]4(C)[C@@H](C[C@@H]3O2)[C@H]5[C@H](CC4)[C@]6(C)C(=CC5)C=CCC6	1	0.929943
FDB007390	c1cccc(c12)N(C)C(=O)CN=C2c3ccccc3	-1	-1.71112
FDB007471	CC(C)([C@H]12)[C@@H](C1)C(=O)C=C2C	-1	-0.262474
FDB007622	N1C(=O)COc(c12)cccc2	-1	-0.359515
FDB007631	Cc(c1)ccc(c12)cccc2	-1	-1.83062
FDB007651	C1CCC(=C)[C@@]1(C)[C@@]2(C)CC=C(C)CC2	-1	-0.812803
FDB007671	c1cccc(c1c23)Cc2cccc3	-1	-1.52786
FDB007705	Cc1ccc(C)cc1	-1	-1.88796
FDB007843	C[C@H]([C@H]12)[C@H](C)[C@@H](S1)S2	-1	-1.4179
FDB007945	c1c[nH+]cc(c1c23)[nH]c2cccc3	1	2.92397
FDB008043	C[C@H]1S[C@H](C)SS1	-1	-1.25279
FDB008046	C1CSCSC1	-1	-1.40068
FDB008047	C1CSCCS1	-1	-1.27123
FDB008063	[O-]C(=O)C	-1	-0.766101
FDB008067	ClC(Cl)(Cl)C(=O)C(Cl)(Cl)Cl	-1	-0.865048
FDB008077	C[C@H](O1)CCCC1=O	-1	-0.556459
FDB008124	CO	-1	-0.628129
FDB008125	CC(=O)OC	-1	-0.677588
FDB008126	CBr	-1	-1.69261
FDB008139	CC1=CC=CCC1	-1	-1.5275
FDB008147	O=C1[C@@H](C)CCCC1	-1	-0.920846
FDB008149	O=C1C[C@@H](C)CCC1	-1	-0.920846
FDB008150	C1CC(C)CCC1=O	-1	-0.920846
FDB008151	CC1=CC(=O)CCC1	-1	-0.342709
FDB008152	CC1CCCC1	-1	-1.13762
FDB008153	C[C@H]1CCC(=O)C1=O	-1	-0.458523
FDB008154	C[C@@H]1C=CCC1	-1	-0.753501
FDB008155	CC1=CCCC1=O	-1	-0.643878
FDB008156	CC1=CC(=O)CC1	-1	-0.459382
FDB008158	O=C1[C@H](C)NC(=O)CN1	-1	-0.403133
FDB008159	ClCCl	-1	-1.69252
FDB008171	C[C@H]1CO1	-1	-0.807553
FDB008207	C1COCC[NH2+]1	1	1.77944
FDB008273	CCC	-1	-0.850215
FDB008290	C1CC[NH2+]C1	1	2.08708
FDB008292	C1=[NH+]CCC1	1	1.26459
FDB008297	O=CC	-1	-0.403187
FDB008298	NC(=O)C	-1	-0.548298
FDB008299	[O-]C(=O)C	-1	-0.766101
FDB008300	CC(=O)OC(=O)C	-1	-0.419064
FDB008301	CC(=O)C	-1	-0.727615
FDB008331	C[C@@H]1S[C@H](C)S[C@@H](S1)C	-1	-1.06723
FDB008343	C[C@H]1NCCS1	1	0.556943
FDB008365	O=CN1CCCCC1	1	0.263561
FDB008382	C1SCSSCS1	-1	-0.76862
FDB008483	Cc1cccc(c12)sc3n2cnn3	1	1.83071
FDB008499	c1ccccc1[C@@H]2[C@H](CC2)c3ccccc3	-1	-2.24683
FDB008527	Cc1c(C)ncc(n1)C	-1	-0.5878
FDB008600	[NH2+]1C[C@@H](C)CC[C@@]12[C@@H](C)[C@@H]3[C@@]4(C)[C@@H](C[C@@H]3O2)[C@@H]5[C@H](CC4)[C@@]6(C)[C@@H](CC5)CC(=O)CC6	1	3.97486
FDB008618	Cc(c1)ccc(c1c23)C(C)(C)Oc2c4c(n(C)c3=O)cccc4	-1	-1.49455
FDB008797	C1CC(=O)C(C)(C)[C@@H]([C@H]2[C@@]13C)[C@H]3CC(=O)[C@H]2C	1	0.286679
FDB008899	FC(F)(F)C(F)(F)C(F)(F)F	-1	-1.35197
FDB008924	[O-][Si]([O-])=O	-1	-0.213475
FDB009065	C=C([C@@H]12)C(C)(C)[C@H](C1)CC2	-1	-0.862665
FDB009067	C[C@@]12C(C)(C)[C@@H](CC1=O)CC2	-1	-0.316158
FDB009075	O=C1CCCCCN1	1	0.104651
FDB009289	C[C@@H]1C(=O)O[C@H]([C@H]12)C[C@@H](C)CC2	-1	-0.535662
FDB009310	C[C@H]1CO[C@@H](O1)C	-1	-0.454532
FDB009313	CC1=CC(=O)[C@@H](O1)C	-1	-0.730983
FDB009331	Cc1cc(C)ncc1	-1	-1.04281
FDB009359	CC(C)([C@@H]12)S[C@H](C1)[C@@H](C)CC2	-1	-1.83744
FDB009360	C[C@]12[C@@H](O2)C(=O)CC(C)(C)C1=O	1	0.303888
FDB009380	C[C@H]1CO1	-1	-0.807553
FDB009445	C=O	-1	-0.307066
FDB009600	O=C1C=CCO1	-1	-0.358844
FDB009624	c1cc(C)cc(c12)CCCC2(C)C	-1	-0.670582
FDB009759	O	1	0.0679123
FDB009816	Cc(n1)oc(c12)cccc2	-1	-0.911743
FDB009822	Cc(c1)ccc(c12)oc(=O)cc2	-1	-0.469918
FDB009823	CC1=CCCC=C1	-1	-1.60164
FDB009857	C[C@H]1CCCC[NH2+]1	1	2.49349
FDB010010	C[C@@H]1O[C@H](C)O[C@@H](O1)C	-1	-0.371293
FDB010076	O=C1OCc(c12)cccc2	-1	-0.0272332
FDB010160	C[C@H](S1)S[C@@H](C)N([C@@H]12)CCC2	1	1.18971
FDB010260	[O-][Si]([O-])=O	-1	-0.213475
FDB010268	O=C[O-]	-1	-0.338622
FDB010279	O=C([O-])O	1	0.208255
FDB010338	O=C1CCC(=O)O1	-1	-0.488452
FDB010413	C[N+]([O-])(C)C	-1	-1.05461
FDB010457	ClC=C	-1	-1.26474
FDB010498	Clc1c(Cl)c(Cl)c(Cl)c(Cl)c1Cl	-1	-1.33279
FDB010658	O=C1N[C@@H](C)C(=O)N([C@H]12)CCC2	1	0.287355
FDB010724	c1cccc(c1c23)n(C=O)c2ccc(C)c3	1	1.61921
FDB010838	Cc1cccc(c12)cccc2	-1	-1.56254
FDB010852	COC(=O)OC(=O)OC	-1	-0.394905
FDB010884	O=C1CCCCCCC/C=C/CCO1	-1	-0.909454
FDB010905	Cc1occ(c12)CCS2	-1	-1.09222
FDB010911	C1CCCc(c12)nc3c(n2)CCCC3	-1	-0.507515
FDB010914	c1coc(c12)cccc2	-1	-0.465679
FDB010915	n1csc(c12)cccc2	-1	-0.303715
FDB010916	[nH]1c(=O)oc(c12)cccc2	1	0.401908
FDB010923	c1cccc(c12)occc2=O	-1	-0.153027
FDB010951	Cc1cc(C)oc1	-1	-1.56835
FDB010954	Cc(c1)[nH]c(c12)cccc2C	-1	-0.933006
FDB010955	Cc1coc(n1)C	-1	-1.09697
FDB010956	Cc1cnc(o1)C	-1	-0.622887
FDB010957	Cc1c(C)ocn1	-1	-1.01909
FDB010958	Cc1c(C)nccn1	-1	-0.313846
FDB010959	Cc1cccc(n1)C	-1	-1.31873
FDB010960	Cc1ccc(C)[nH]1	-1	-1.05721
FDB010961	Cc1csc(n1)C	-1	-1.48506
FDB010962	Cc1cnc(s1)C	-1	-1.52608
FDB010963	Cc1c(C)scn1	-1	-0.544845
FDB010964	Cc1c(C)scc1	-1	-1.79829
FDB010965	Cc1cc(C)sc1	-1	-2.12216
FDB010966	Cc1ccc(s1)C	-1	-2.05789
FDB010967	Cc1c(C)csc1	-1	-1.77966
FDB010989	c1cccc(c12)n(C)c3c(c2=O)cccc3	1	1.16621
FDB010990	Cc(n1)sc(c12)cccc2	-1	-0.607728
FDB010993	Cc1c[nH]c(c12)cccc2	-1	-1.11382
FDB011112	Cc1cnccn1	-1	-0.364449
FDB011113	Cn1cccc1	-1	-1.12355
FDB011114	Cc1ccc[nH]1	-1	-0.841247
FDB011115	Cc(c1)ccc(c12)nccc2	-1	-1.37635
FDB011116	Cc1cscn1	-1	-0.574164
FDB011117	Cc1cncs1	-1	-0.615186
FDB011118	Cc1cccs1	-1	-1.87444
FDB011119	Cc1ccsc1	-1	-1.87444
FDB011156	Clc1c(=O)ssc1Cl	1	0.0303462
FDB011159	n1ccnc(c12)CCCC2	-1	-0.633652
FDB011160	Cc1c(C)sc(n1)C	-1	-1.68178
FDB011170	c1ccn(c12)c(=O)c3n(c2=O)ccc3	1	2.18905
FDB011180	Cc1nccn(c12)ccc2	-1	-1.30415
FDB011181	n1nc(C)cn(c12)ccc2	-1	-0.577392
FDB011182	c1ncc(C)n(c12)ccc2	-1	-0.98437
FDB011186	Cc1c(C)oc(c12)cccc2	-1	-1.29023
FDB011188	Cc1cccc(c12)nccn2	-1	-0.905612
FDB011193	Cc1ccc(o1)C	-1	-1.56835
FDB011195	C\1=C\C(=O)OCC(\C)=C/COc(ccc12)cc2	-1	-0.58024
FDB011250	O=C1CCC(=C)[C@@H]([C@]12C)Cc3c(C2)occ3C	-1	-0.337972
FDB011383	C1CN(C)c2cc(cccc3)c3c4c2c1cc(c45)OCO5	-1	-1.21083
FDB011386	O1COc(c2)c1cc(C[C@@H]3[N@@H+](C)CC4)c2c5c3c4cc(c56)OCO6	1	3.72676
FDB011387	O1COc(c12)cc3c4c2c5c(cc6c(c5)OCO6)C[C@@H]4[NH2+]CC3	1	3.5832
FDB011588	C[C@H]1CC=[NH+]C1	1	1.27219
FDB011634	C[C@H]1CC=CS1	-1	-1.64051
FDB011635	CC1=CCCS1	-1	-1.80094
FDB011637	C1CCCCCCCCCCCCC1	-1	-0.981592
FDB011649	c1ccn(c12)ccnc2	-1	-0.281834
FDB011661	CC(O1)=CC(=O)[N-]S1(=O)=O	1	0.09823
FDB011854	c1ccnc(c12)cccc2	-1	-0.516145
FDB011859	O=C1CC(C)(C)Oc(c12)cc3c(c2)ccc(=O)o3	1	0.771193
FDB011886	CS	-1	-1.91769
FDB011892	Cc1cc(=O)[n-]c(c12)C(=O)c3c(C2=O)cccc3	1	0.614927
FDB011938	c1cccc(c12)oc(=O)cc2	1	0.371171
FDB011944	C[NH+](C)C	1	0.263537
FDB011954	CC1(C)C(=O)[C@@H](C)CCC1	-1	-0.869382
FDB012008	C1C=Nc(c12)cccc2	-1	-0.712035
FDB012014	C[C@H](O1)CCC1=O	-1	-0.656147
FDB012067	C1=CSCC1	-1	-1.43248
FDB012071	Cc1coc(c12)cc(C)c3c2C(=O)[C@@H](C)CC3	-1	-1.35989
FDB012099	O=C1NC(=O)[C@H]([C@@H]12)CC=CC2	-1	-0.0607985
FDB012132	c1coc(c12)ccc3c2oc(=O)cc3	1	1.6941
FDB012173	CC(O1)=CC(=O)[N-]S1(=O)=O	1	0.09823
FDB012174	NC(=O)N	1	0.519136
FDB012189	C1C[NH2+]CCN1	1	2.01284
FDB012281	c1coc(c12)cc3c(c2)C(=O)[C@H]4c5c(OC[C@H]4O3)cc6c(c5)OCO6	1	1.26861
FDB012304	c1cccc(c2=O)c1[nH]c(c23)cc4c(c3)[nH]c5c(c4=O)cccc5	1	0.119112
FDB012307	c1c[nH]cn1	1	0.462241
FDB012307	c1c[nH+]c[nH]1	1	0.790873
FDB012339	C[C@H]1CCCC(=O)C1=O	-1	-0.198439
FDB012439	NC(=S)N	1	0.243132
FDB012454	Cc1ccccc1	-1	-1.5275
FDB012468	c1cnccn1	1	0.718976
FDB012473	O=C1C[C@@H](C)CCCCCCCCCCCC1	1	0.0133189
FDB012488	O1C[C@H](C)CC[C@@]12[C@@H](C)[C@@H]3[C@]4(C)[C@@H](C[C@@H]3O2)[C@H]5[C@H](CC4)[C@]6(C)C(=CC5)C=CCC6	1	0.929943
FDB012508	O=c1nc(OC)sc2[nH]c(c3c12)cccc3	1	2.36565
FDB012543	ClC[C@@H]1CO1	-1	-1.06088
FDB012557	c1cncc(c12)cccc2	-1	-0.327854
FDB012573	O1COc(c12)ccc(c2)[C@H]3OC[C@H]([C@H]34)[C@H](OC4)c(c5)ccc(c56)OCO6	1	0.894145
FDB012574	C1=CC(C)(C)Oc2ccc(c3c12)ccc(=O)o3	-1	-0.771862
FDB012589	C[NH2+]C	1	1.35046
FDB012605	c1coc(c12)cc3c(c2)ccc(=O)o3	1	1.8706
FDB012630	c1cccc(c1c2c34)C(=O)c3nccc4ccn2	1	1.79427
FDB012644	C1CC[NH2+]CC1	1	2.3639
FDB012718	Cc1ccco1	-1	-0.731611
FDB012737	O=C1C(=O)N(C)c2cc(cccc3)c3c4c2c1cc(c45)OCO5	1	2.20992
FDB012796	C1=CC[C@H]([C@@]12C)[C@@H]3[C@H](CC2)[C@@]4(C)[C@@H](CC3)CC(=O)CC4	-1	-0.0602774
FDB012804	O=C[O-]	-1	-0.338622
FDB012808	O=c1[nH]sc(c12)cccc2	1	0.660432
FDB012818	O1C[C@@H](C)CC[C@@]12[C@@H](C)[C@@H]3[C@]4(C)[C@@H](C[C@@H]3O2)[C@H]5[C@H](CC4)[C@]6(C)C(=CC5)C=CCC6	1	0.929943
FDB012831	CC1(C)CO1	-1	-0.647253
FDB012843	c1ccccc1	-1	-0.819866
FDB013093	C1CC[C@@H]([N@H+]2C)CC(=O)C[C@H]12	1	2.88557
FDB013103	O=CN1CCCC1	-1	-0.451407
FDB013230	CC1(C)[C@@H]([C@@H]12)CC=C(C)C2	-1	-0.68061
FDB013263	C1CC(=O)C(C)(C)[C@@H](CC2)[C@]1(C)[C@H](C=C3)[C@]2(C)[C@@](C)(CC4)[C@]3(OC5)[C@@H]([C@@]456)[C@@H](C)[C@@H](C)CC6	1	1.14049
FDB013328	[O-][Si]([O-])([O-])[O-]	-1	-0.268279
FDB013347	O=P(Cl)(Cl)Cl	-1	-0.501441
FDB013386	ClN=O	-1	-0.00727379
FDB013388	ClN(Cl)Cl	1	0.239045
FDB013399	O=S=O	1	0.503525
FDB013509	c1cccc2c1c(c3c4c25)c6c(OCO6)cc3CCN4C(=O)C5=O	1	2.4892
FDB013553	C1=CCC(C)(C)C([C@@]12C)=CC[C@@H](O2)C	-1	-1.54082
FDB013560	c1cccc(c12)n(C)cc2-c3nccs3	-1	-0.623556
FDB013561	[O-][Si]([O-])([O-])[O-]	-1	-0.268279
FDB013587	C1C[C@@H](C2)C(C)(C)C(=O)[C@]12C	-1	-0.207189
FDB013637	C1OC(=O)C[C@@H]2OC(C)(C)[C@H]([C@]123)CC(=O)[C@@]4(C)C=5[C@@](C)(CC[C@@H]34)[C@H](OC(=O)C5)c6ccoc6	1	3.16378
FDB013677	C[C@@]1([C@]234)[C@H](CC3)C[C@H]2O[C@@H](C1)CC4	-1	-0.364438
FDB013686	C[C@H]1CC[C@@H]([C@H]12)C(C)=COC2=O	-1	-0.271432
FDB013706	CC(C)=C(CC1)C[C@@H]([C@]12C)C(C)=CC(=O)C2	-1	-0.474719
FDB013714	CC1(C)[C@H]([C@H]12)CC=C(C)C2	-1	-0.68061
FDB013740	c1occc1[C@H](C2)OC(=O)[C@H]([C@]23C)CC(=O)[C@@H]4[C@@H]5C(=O)O[C@@H](C5)C[C@H]34	1	2.54882
FDB013765	CC(C)([C@H]12)[C@@H](C1)CC=C2C	-1	-0.542195
FDB013779	O=C1[C@@H](C)CCO1	-1	-0.540182
FDB013783	C[C@@]12[C@@H]3[C@H](C3(C)C)CC=C1CCC[C@@H]2C	-1	-0.670582
FDB013786	s1cccc1C=2C(=O)C[C@@H](C23)OCCC3	1	0.911338
FDB013823	CC(O1)=CC[C@@]12C(C)=CC(=O)CC2(C)C	-1	-0.439449
FDB013842	c1c[nH+]c(C)c2[nH]c(c3c12)cccc3	1	2.57254
FDB013843	c1c[n+]([O-])c(C)c2[nH]c(c3c12)cccc3	-1	-0.822432
FDB013846	C1=C[C@](C)(C2)C(=O)C[C@H]([C@@]123)[C@]4(C)[C@H](CC3)C(C)(C)C(=O)C(=O)C4	1	1.36358
FDB013869	C[C@@H]1COC(=C12)c3c(C(=O)C2=O)c4c(cc3)C(C)(C)CCC4	1	0.410799
FDB013881	C[C@H](O1)CC[C@@]12C(C)=CC(=O)CC2(C)C	-1	-0.114107
FDB013899	O=C(O1)C=C([C@]12C)C(C)(C)CCC2	1	0.459313
FDB013908	Cc1cncc(n1)C	-1	-0.476677
FDB013954	Cc1cnc(C)cn1	-1	-0.476677
FDB013958	O=C(O1)C[C@H]([C@]12C)[C@@]3(C)[C@@H](CC2)C(C)(C)CCC3	-1	-0.0786018
FDB014069	C=C(C1)[C@H](C2)CC[C@@H]([C@@]123)[C@@]4(C)[C@@H](CC3)C(C)(C)CCC4	-1	-0.716255
FDB014082	CC(C)=C1C(=O)CC(\C)=C/CC[C@H](C)C(=O)C1	1	0.15504
FDB014083	CC(C)=C(C(=O)C1)C\C=C(\C)CC[C@@H](O2)[C@@]12C	-1	-0.0229404
FDB014084	O=C=O	1	0.282729
FDB014085	o1oo1	-1	-0.196135
FDB014283	CC1(C)[C@@H]([C@H]12)CC(C)=CC2=O	-1	-0.722434
FDB014331	C=C([C@H]12)C[C@@H](C1(C)C)CC2	-1	-0.760183
FDB014371	CC(C)([C@@H]12)[C@H](C1)CC(=O)[C@H]2C	-1	-0.49744
FDB014374	CC(C)([C@@H]12)[C@H](C1)CC=C2C	-1	-0.542195
FDB014375	O=[Si]=O	-1	-0.198335
FDB014422	S=c1ccss1	-1	-0.136354
FDB014429	CC1(C)[C@@H]([C@H]12)CC[C@H](C)C3=C2C(C)=CC3	-1	-0.670582
FDB014477	C1CC(C)=C([C@@]123)C(=O)[C@H](C2(C)C)CC[C@@H]3C	-1	-0.775599
FDB014486	C#N	-1	-0.0196317
FDB014551	O=S(=O)(F)F	1	0.0617358
FDB014594	C[C@H]1CC[C@H]([C@H]12)[C@H](C)COC2=O	-1	-0.44281
FDB014603	o1cc(C)c(C2)c1C[C@@H]([C@]23C)CCC[C@@H]3C	-1	-1.59609
FDB014616	CC(O1)(C)[C@H](CC2)CC[C@@]12C	-1	-1.80388
FDB014637	c1occc1[C@H](OC(=O)[C@H]([C@]234)O4)[C@@]3(C)CC[C@@H]5[C@@]2(C)C(=O)C[C@H]6[C@]5(C)C=CC(=O)OC6(C)C	1	3.02998
FDB014652	C1SSSSSS1	-1	-1.70623
FDB014672	C[C@]12[C@H](O2)CC(=C(C)C)C(=O)CC(\C)=C/CC1	-1	-0.349211
FDB014687	C1C(=O)C[C@](C)(C1(C)C)C(=CC2=O)C(=O)C=C2C	1	1.30315
FDB014715	C1OC(=O)C[C@@H]2OC(C)(C)[C@@H](CC(=O)[C@@]34C)[C@]12[C@@H]4CC[C@]5(C)[C@@H](OC(=O)[C@@H]([C@]356)O6)c7ccoc7	1	2.69788
FDB014718	c1cc[nH]c1	-1	-0.142102
FDB014733	c1ccncc1	-1	-0.0945412
FDB014738	C1CCC(=C)[C@@H]([C@]12C)C[C@@H]3[C@H](C2)OC(=O)[C@H]3C	1	0.24117
FDB014815	C1CC(C)=C([C@@]123)C[C@H](C2(C)C)CC[C@@H]3C	-1	-1.05415
FDB014818	O=C(O1)C(C)=C(C2)[C@@H]1C[C@@H]([C@]23C)C(=O)CC[C@@H]3C	1	0.890801
FDB014839	C1O[C@@H](C)C[C@]1(C)c2ccccc2	-1	-0.95829
FDB014840	C[C@H](O1)C=C[C@@]12C(C)=CC[C@H](C)[C@@H]2C	-1	-1.54082
FDB014843	C[C@H](O1)O[C@@H](C)C[C@]1(C)c2ccccc2	-1	-1.35127
FDB014854	C1CCC(C)(C)[C@@H]2CC=C([C@H]3[C@@]124)CO[C@@H]3OC4	-1	-0.199884
FDB014860	C1CC(=O)C(C)(C)[C@H]2CC=C([C@H]3[C@@]124)CO[C@@H]3OC4	1	0.876045
FDB014872	O=C1C=CC(C)(C)[C@@H]2CC=C([C@H]3[C@@]124)CO[C@@H]3OC4=O	1	1.67586
FDB014920	CC=1C(=O)O[C@H](C12)C[C@@H](C)CC2	-1	-0.35438
FDB014921	CC(O1)(C)[C@H](CC2)C=C[C@@]12C	-1	-1.44704
FDB014926	Cc1coc(c12)C[C@@H](C)CC2	-1	-1.53492
FDB014975	CC(C)([C@@H]12)[C@H](C1)CC(=O)[C@@H]2C	-1	-0.61467
FDB014993	Cc(n1)c(C)nc(c12)CCC2	-1	-0.682244
FDB014995	C1CCC(C)(C)C([C@@]12C)=CC=C(O2)C	-1	-1.91814
FDB014999	o1cc(C)c(C2)c1C[C@@H]([C@]23C)C(=O)CC[C@@H]3C	-1	-0.401422
FDB015033	CC1SCCS1	-1	-1.61942
FDB015298	C1C=C(C)[C@H]2[C@H]1C(=C)CC[C@H]([C@H]23)C3(C)C	-1	-0.866494
FDB015299	CC1(C)[C@@H]([C@H]12)CC[C@H](C)[C@H]3C2=C(C)CC3	-1	-1.05415
FDB015301	C1C[C@H](C)[C@H]2[C@H]1C(=C)CC[C@H]([C@@H]23)C3(C)C	-1	-0.734856
FDB015303	CC1(C)[C@@H]([C@H]12)CC=C(C)[C@@H]3[C@@H]2[C@@H](C)CC3	-1	-1.05415
FDB015315	CC1(C)[C@@H]([C@@H]12)CC[C@H](C)C=3[C@H]2[C@@H](C)CC3	-1	-0.734856
FDB015318	[nH]1c(=O)n(C)c(c12)n(C)c(=O)n(C)c2=O	1	0.45722
FDB015334	CC(O1)(C)[C@H](C2)CC[C@H](C)[C@@H]([C@@]123)CC[C@@H]3C	-1	-1.94507
FDB015343	Cc1coc(c12)cc(C)c3c2C=C(C)CC3	-1	-1.4147
FDB015350	[nH]1c(=O)[nH]c(c12)[nH]c(=O)[nH]c2=O	-1	-0.281392
FDB015351	Cn1c(=O)n(C)c(c12)n(C)c(=O)n(C)c2=O	1	1.40844
FDB015359	C[C@]12[C@H](O2)CC(C)(C)/C=C/C(=O)C(\C)=C/CC1	1	0.712144
FDB015360	CC1(C)/C=C\CC(\C)=C/CCC(\C)=C/C1	-1	-1.00872
FDB015361	C[C@]12[C@H](S2)CCC(\C)=C/CC(C)(C)/C=C\C1	-1	-1.90185
FDB015362	[C@@H]12[C@@H](S2)CC(\C)=C/CCC(\C)=C/CC1(C)C	-1	-2.03349
FDB015392	[O-]C(=O)C	-1	-0.766101
FDB015415	O=C([O-])O	1	0.208255
FDB015463	C=C1CC[C@@H](C2)C(C)(C)[C@H]12	-1	-0.760183
FDB015464	C=C1CC[C@H](C2)C(C)(C)[C@@H]12	-1	-0.760183
FDB015481	C1SCSCS1	-1	-0.485619
FDB015482	S=C=S	-1	-0.0521497
FDB015483	CC(C)=C1C\C=C(\C)CC\C=C(\C)CC1	-1	-1.24166
FDB015486	C1C(=O)C(C)=C([C@@]123)C[C@H](C2(C)C)CC[C@H]3C	-1	-0.738204
FDB015489	O=C1OCC(=C)[C@@]12C[C@@]3(C)[C@H](C2)CCC[C@@H]3C	1	0.456868
FDB015495	Cc1c(C)nc(C)c(n1)C	-1	-0.794573
FDB015543	C1CC(=O)Oc(c12)cccc2	-1	-0.448297
FDB015566	CC1CCC(=C(C)C)C[C@H](C=12)[C@@H](C)CC2	-1	-1.46774
FDB015591	C[C@@H]1C(=O)O[C@H]([C@H]12)C[C@H](C)C(=O)C\C=C(\C)CC2	1	0.545911
FDB015595	CC1(C)/C=C/C(=O)C(\C)=C/CCC(\C)=C/C1	-1	-0.807606
FDB015613	CC1=CC=C([C@@]12C)C(C)(C)CC=C2	-1	-1.90592
FDB015615	C1=CCC(C)(C)C([C@]12C)=CC(=O)[C@H]2C	-1	-0.164719
FDB015646	C1=C[C@](C)(C2)C(=O)C[C@H]([C@@]123)[C@]4(C)[C@H](CC3)C(C)(C)C(=O)CC4	1	0.377014
FDB015647	C1=C[C@](C)(C2)C(=O)C[C@H]([C@@]123)[C@@]4(C)[C@@H](CC3)C(C)(C)CC(=O)C4	1	0.317713
FDB015668	C=C1CCC[C@]([C@]123)(C)[C@@H](C(C)(C)C2)CC3	-1	-0.64687
FDB015670	C[C@]12[C@@H]3C(=O)[C@H]1C(C=C3C)C(C)(C)CCC2	-1	-0.347751
FDB015673	CC1(C)[C@H](CC2)CC(=C3[C@@]12C)[C@@H](C)CC3	-1	-1.15663
FDB015674	CC1(C)[C@H](CC2)C[C@H](C=3[C@@]12C)[C@@H](C)CC3	-1	-0.596441
FDB015699	C/C1=C/C=C\CCC(\C)=C/CC1	-1	-0.866494
FDB015707	Cc1coc(c12)CC(\C)=C\CC[C@H](C)C(=O)C2	-1	-1.10957
FDB015708	C[C@]12[C@@H](O2)C(=O)c3c(occ3C)CC(\C)=C\CC1	1	0.538208
FDB015709	Cc1coc(c12)CC(\C)=C\CCC(\C)=C/C2=O	-1	-1.2332
FDB015711	Cc1coc(c12)CC(\C)=C\CCC(\C)=C\C2	-1	-1.80568
FDB015714	C[C@]12[C@@H](O2)CC[C@]3(C)[C@@H](O3)Cc4c(C1)occ4C	1	0.375032
FDB015719	C1[C@@H](C2)OC(=O)[C@H]1[C@@H]([C@H](C3)OC4=O)[C@H]2[C@@]([C@@]345)(C)C[C@H](O5)c6ccoc6	1	2.58179
FDB015731	CC(C)(C1)[C@@H](CC2)[C@H]1C(=C)CC[C@H](O3)[C@@]23C	-1	-0.444251
FDB015734	C[C@]12[C@@H](O2)CCC(=O)[C@@H]3[C@@H](C(C)(C)C3)CC1	1	0.223316
FDB015736	CC1(C)C[C@@H]([C@@H]12)C(=C)CC\C=C(\C)CC2	-1	-1.00872
FDB015738	O1C[C@@]12[C@@H]3[C@@H](C(C)(C)C3)CCC(\C)=C/CC2	-1	-0.543889
FDB015745	C[C@@]12[C@H]3[C@@H]1C[C@@H]4[C@](C)(C3)[C@@]2(C)CC[C@@H]4C	-1	-0.995851
FDB015771	C[C@H](O1)CC[C@@]12C(C)=CCCC2(C)C	-1	-1.95554
FDB015782	O1CC[C@H]([C@]12C)[C@@]3(C)[C@@H](CC2)C(C)(C)CCC3	-1	-1.55478
FDB015909	O1C[C@@H](C)CC[C@@]12[C@@H](C)[C@@H]3[C@@]4(C)[C@@H](C[C@@H]3O2)[C@@H]5[C@H](CC4)[C@]6(C)[C@@H](C(=O)C5)CC(=O)CC6	1	2.65991
FDB015910	O1C[C@@H](C)CC[C@@]12[C@@H](C)[C@@H]3[C@@]4(C)[C@@H](C[C@@H]3O2)[C@@H]5[C@H](CC4)[C@@]6(C)[C@@H](CC5)CC(=O)CC6	1	1.39038
FDB015966	CC(C)=C1CC=C(C)CC1	-1	-0.785368
FDB015983	CC(C)([C@@H]12)O[C@H](C1)[C@@H](C)C=C2	-1	-1.32981
FDB015984	CC(O1)(C)[C@@]12CC=C(C)CC2	-1	-0.651491
FDB015999	CC(C)([C@@H]12)O[C@H](C1)[C@@H](C)CC2	-1	-1.68665
FDB016002	CC1=CC(=O)[C@H]([C@@H]12)[C@@H](C)CC[C@@H]3[C@@H]2OC(=O)[C@H]3C	1	1.08297
FDB016005	C=C1CC[C@@H]([C@@H]12)C(C)(C)OC2	-1	-1.67771
FDB016006	C[C@H]1[C@@H](C)CC(=O)C1=O	-1	-0.330077
FDB016007	C[C@H]1C[C@H](C)C(=O)C1=O	-1	-0.444135
FDB016043	CC(C)=C(CC1)C[C@@H]([C@@]12C)C(C)=CCC2	-1	-1.14845
FDB016106	c1ccc(c2c13)CCC(=O)N2CC3	-1	-0.0161672
FDB016125	ClC(Cl)C(=O)N(C1(C)C)C[C@H](O1)c2ccco2	-1	-0.469856
FDB016143	Cc(n1)cnc(c12)CCC2	-1	-0.627543
FDB016144	C[C@H]1CCc(c12)nccn2	-1	-0.633652
FDB016155	C[C@H]1CO[C@@H](O1)c2ccccc2	-1	-0.97813
FDB016170	CC=1C(=O)OC(C12)=C[C@@H](C)CC2	-1	-0.058415
FDB016283	CC1(C)O[C@@H](C)CO1	-1	-1.14551
FDB016294	C1CC(=O)O[C@H]([C@H]12)CCCC2	-1	-0.374254
FDB016309	C[C@H]1SCCSS1	-1	-0.802763
FDB016597	c1ccccc1[C@H]2C[C@H](c3ccccc3)C[C@H](C2)c4ccccc4	-1	-2.49416
FDB016641	O=C(O1)[C@@H](C)[C@H](CC2)[C@H]1[C@H]([C@]23C)[C@H](C)C(=O)CC3	1	0.982999
FDB016729	O1C[C@@H](C)CC1=O	-1	-0.633396
FDB016918	C1C[C@](O2)(C)O[C@]([C@]123)(C)C=CCC3(C)C	-1	-0.674684
FDB016931	CC1=[NH+]C[C@H](C)N1	1	1.71933
FDB016932	C[C@H]1C=COC1	-1	-0.81097
FDB016953	C1CO[C@@H](C)[C@]12S[C@@H]3[C@H](S2)CO[C@H]3C	1	0.349291
FDB016954	O1CC[C@@H](S2)[C@@]1(C)S[C@]23[C@H](C)OCC3	1	0.0217163
FDB016955	c1ccc(Cl)c(c12)[nH]c3c(c2=O)cc4c(c3)c(=O)c5c([nH]4)c(Cl)ccc5	-1	-1.48102
FDB017343	CC(C)=C(CC1)C[C@H]([C@@]12C)C(=C)CCC2	-1	-0.944441
FDB017346	C[C@@]12[C@H]3[C@@H]1C[C@H](C3)C2(C)C	-1	-1.00879
FDB017350	C=C1CCC[C@]2(C)CC[C@H]([C@]123)C(C)(C)C3	-1	-0.966163
FDB017363	CC(C)(C1)[C@@H]([C@]123)CC[C@@]2(C)CCC=C3C	-1	-0.596441
FDB017365	CC1(C)[C@@H]([C@H]12)CCC(\C)=C/CCC(\C)=C/2	-1	-1.32801
FDB017368	CC([C@H]12)=C(C)[C@@H](C1)CC2	-1	-1.22593
FDB017386	CC(C)=C(C1)CC[C@H](C)C(=C12)CC[C@@H]2C	-1	-1.46774
FDB017387	C1=CC(=O)O[C@H]2OC(C)(C)[C@@H](CC(=O)[C@@]34C)[C@@]12[C@@H]4CC[C@@]5(C)[C@@H](OC(=O)[C@H]([C@]356)O6)c7ccoc7	1	2.69788
FDB017392	C=C(C)c(c1)ccc(C)c(c12)ccc2C	-1	-2.06935
FDB017399	CC(=C1)CC[C@@H]([C@H]12)C(C)=CCCC2(C)C	-1	-1.00872
FDB017439	CC(C)=C(C1)C(=O)C[C@H](C)C(=C12)CC[C@@H]2C	-1	-0.997945
FDB017440	CC(C)=C(C1)C(=O)C[C@H](C)[C@@H](C12)CCC=2C	-1	-0.908644
FDB017450	C1\C=C(\C)CCC(=O)[C@@H](C)C/C=C\C1(C)C	-1	-0.87188
FDB017451	C[C@]12[C@@H](O2)CC(C)(C)/C=C\CC(\C)=C/CC1	-1	-0.739197
FDB017452	C[C@]12[C@H](O2)CCC(\C)=C/CC(C)(C)/C=C\C1	-1	-0.556106
FDB017456	CC1(C)/C=C\CC(=C)CCCC(\C)=C/C1	-1	-1.00872
FDB017544	CC(C)([C@@H]12)O[C@H](C1)C(C)=CC2	-1	-1.50174
FDB017653	[O-]C(=O)C	-1	-0.766101
FDB017893	n1c(=O)c(C)cn(c12)CCC2	-1	-0.439283
FDB017914	C1C[C@](O2)(C)OCC([C@]123)=CCCC3(C)C	-1	-0.769823
FDB017943	O=C1[C@H](C)SCC1	-1	-1.07187
FDB017987	C[C@H]1CC[C@@H]([C@H]12)C(C)=CN(C2=O)[C@@H](OC3=O)[C@@H](C)[C@@H]([C@@H]34)CC[C@@H]4C	1	0.493238
FDB017988	C[C@H]1CC[C@@H]([C@H]12)C(C)=CNC2=O	1	0.588991
FDB018026	s1ccnc1-c2c[nH]c(c23)cccc3	1	1.46821
FDB018045	c1ccccc1[C@H](O2)[C@H](N(C)C(=O)[C@H]23)[C@@H]3c4ccccc4	-1	-1.85512
FDB018091	[C@]123[C@@H]4[C@](O4)(C)[C@H](C1)CC[C@H]2[C@]5(C)[C@H](CC3)C(C)(C)C(=O)CC5	1	1.44645
FDB018102	CC1(C)C(=O)[C@@H](C)CC(=O)C1	-1	-0.203122
FDB018311	CC1=C[C@H](OC1=O)[C@@H]2CCC[NH2+]2	1	1.86632
FDB018355	C[C@@H]1C(=O)Oc(c12)cc(C)cc2	-1	-0.342799
FDB018357	C[C@@H]1C(=O)Oc(c12)cc(C)cc2	-1	-0.342799
FDB018459	CC1=N[C@H](C)S[C@H]1C	-1	-0.68822
FDB018460	CC1(C)CCSS1	-1	-1.73082
FDB018542	O1COc(c12)ccc3c2oc(=O)cc3	1	0.408031
FDB018673	C[C@H]1CCc(c12)c(C)cc(=O)cc2	-1	-0.361548
FDB019020	O=C1CCON1	-1	-0.484635
FDB019026	C1SCSSCSS1	-1	-0.67888
FDB019027	C1SSCSSCSS1	-1	-0.836018
FDB019028	C1SCSS1	-1	-0.605651
FDB019266	c1cccc(c1c23)[nH]c2snc3	1	2.46947
FDB019277	C1SCSSSCSS1	-1	-0.780077
FDB019282	C[C@H]1O[C@H](C)S[C@H](O1)C	-1	-1.35543
FDB019285	N1CCC[C@H](C=12)[C@H](CC2=O)c3ccco3	1	0.577694
FDB019286	O=C1CC[C@@H](C1=2)CCCN2	-1	-0.493429
FDB019287	O=C1C[C@H](C)[C@@H](C1=2)CCCN2	-1	-0.610661
FDB019288	O=C1[C@@H](C)C[C@@H](C1=2)CCCN2	-1	-0.610661
FDB019290	O=C1[C@@H](C)CC(=C12)C=CCCN2	1	1.39638
FDB019291	O=C1CCC(=C12)C=CCCN2	1	0.709049
FDB019292	O=C1CC[C@@H](C1=2)CCCCN2	-1	-0.610661
FDB019296	O=C1[C@@H](C)[C@H](C)C(=C12)C=CCCN2	1	1.39638
FDB019300	C1CCC[NH+]1[C@@]2(C)C(=O)C(=CC2)N3CCCC3	1	3.35486
FDB019303	O=C1CCC=C1N2CCCC2	1	1.01129
FDB019308	C[C@H]1CC=C(C1=O)N2CCCC2	1	1.06942
FDB019309	CC1(C)C(=O)C(=O)[C@@H](C)C1	-1	-0.313686
FDB019311	O=C1[C@@H](C)C[C@@H](C1=2)CCCCN2	-1	-0.443102
FDB019313	O=C1[C@@H](C)[C@@H](C)[C@@H](C1=2)CCCCN2	-1	-0.411954
FDB019346	CC1(C)[C@H](CC2)[C@H]1[C@H]([C@@H](C)CC3)[C@H]3[C@@]24CO4	-1	-0.518768
FDB019428	CC1=C[C@H](C)OC1=O	-1	-0.546487
FDB019434	C[C@H](O1)C(=O)C(=C1C)N2CCCC2	1	0.946355
FDB019453	CC(=C1)CC[C@H](C1=2)CCC(=O)C2	-1	-0.241422
FDB019457	C[C@@H]1[C@@H](S1)C	-1	-1.96468
FDB019468	C[C@H]1N[C@H](C)SCS1	1	1.03033
FDB019479	C[C@H]1OCCCS1	-1	-1.47868
FDB019484	C[C@H]1CCc(c12)nc(C)cn2	-1	-0.627543
FDB019485	C[C@H](C1)Cc(c12)ncc(n2)C	-1	-0.627543
FDB019488	o1cccc1[C@@H]2CCCC[NH2+]2	1	3.12479
FDB019489	Cc1ccc(o1)[C@@H]2CCCC[NH2+]2	1	3.03627
FDB019509	Clc1c(=O)[n-]c(Cl)c(Cl)c1	-1	-0.0359413
FDB019543	O=C1/C=C/CCCCCCCCCCC1	-1	-0.443501
FDB019689	C1CCn(c12)c(c(C)c2)-c(o3)ccc3C	-1	-1.41134
FDB019694	Cc1ccc(o1)-c(cc2)n(c23)CCC3	-1	-0.493132
FDB019695	o1cccc1C2=[NH+]CCC2	1	1.23501
FDB019697	Cc1ccc(o1)C2=[NH+]CCCC2	1	1.13902
FDB019698	o1cccc1C2=[NH+]CCCC2	1	1.91943
FDB019727	C1=CCc(c12)nccn2	-1	-0.467404
FDB019731	Cc1ccc(o1)[C@@H]2CCC[NH2+]2	1	3.03627
FDB019737	Cc1ccc(o1)C2=[NH+]CCC2	1	1.18945
FDB019746	o1cccc1[C@@H]2CCC[NH2+]2	1	3.04386
FDB019842	O=C1CCC=CO1	-1	-0.105575
FDB019845	Cc1c(C)oc(n1)C	-1	-0.86798
FDB019848	C[C@H](S1)CCC1=O	-1	-0.909861
FDB019873	c1ccc(C)c2sc(c3c12)cccc3	-1	-1.86717
FDB019885	[nH]1c(=O)[nH]c(c12)nc[nH]c2=O	1	0.0679779
FDB019928	C1C(=O)C=C(C)C(=O)C1(C)C	1	0.112805
FDB019944	c1ccn(c12)C=CSC2	-1	-1.41571
FDB019947	C1C(=O)CC(C)(C)[C@@H]([C@@]12C)CC[C@@H](O2)C	-1	-0.620548
FDB019948	C1C(=O)CC(C)(C)C([C@@]12C)=CC[C@@H](O2)C	-1	-0.620548
FDB019958	CC1(C)SC(C)(C)SC(S1)(C)C	-1	-0.808134
FDB019961	CC(C1)=CC(=O)C1(C)C	-1	-0.838414
FDB019977	CC1(C)C=CC(=O)O1	-1	-0.225957
FDB019998	C[C@H]1[C@H](C)O[C@H](O1)C	-1	-0.588341
FDB020005	c1cc(C)cc(c12)C=CCC2(C)C	-1	-1.84123
FDB020056	CC1=N[C@H](C)SC1	-1	-0.531245
FDB020063	C1C(=O)CC(C)=CC1(C)C	-1	-0.997097
FDB020204	O=C1CCCCCCCCCCCCO1	-1	-0.647519
FDB020205	C1CSSSC1	-1	-1.49344
FDB020210	C1C[C@H](Br)CS1(=O)=O	-1	-0.341436
FDB020284	CC1=N[C@H](C)OC1	-1	-0.635169
FDB020295	O=C(O1)COc(c12)cccc2	-1	-0.0168892
FDB020366	CC1=COCC1	-1	-0.945481
FDB020382	C1C[NH2+]CCN1	1	2.01284
FDB020517	C[C@]12[C@@H](O2)CC[C@]3(C)[C@H](O3)CC(C)(C)/C=C\C1	-1	-0.370017
FDB020525	C[C@H]([C@H]12)[C@H](C)[C@@H](S1)[S@]2=O	1	0.19579
FDB020541	O=C1CCCCC(=O)O1	-1	-0.647528
FDB020544	c12c3c[nH]c1C(=O)C(=O)C=C2N4[C@H](C3)OCCC4	1	1.3452
FDB020579	C[C@H]1CC[C@@H]([C@@]123)C(C)(C)O[C@H]2C=C(C)CC3	-1	-1.45643
FDB020582	C[C@@H]1OC[C@H]([C@@H]12)C=C(C)CC2	-1	-0.587438
FDB020640	Cc(c1)ccc(c12)[C@@H](C)CCC2=O	-1	-0.450589
FDB020860	C=C1CC[C@@H](C(C)(C)[C@@H]12)OC2=O	-1	-0.216731
FDB020937	c1cc(C)cc(c1[C@@]23C)[C@H](CC2)C(C)(C)OO3	-1	-1.09416
FDB021343	O=C1[C@@H](C)CCCCCCCCCC1	-1	-0.869556
FDB021396	CC(C)(C1)NC(C1=2)=C(C)C(=O)C(N2)(C)C	1	1.42542
FDB021517	CC(=O)N(CC1)c2cc(cccc3)c3c4c2c1cc(c45)OCO5	1	0.584801
FDB021518	COC(=O)N(CC1)[C@H]2Cc(cccc3)c3c4c2c1cc(c45)OCO5	1	0.338685
FDB021555	c1nc(C)nc(c12)CSC2	-1	-0.478512
FDB021566	C[C@]12[C@@H]3[C@H]([C@@H](C)CC3)C[C@@H](C(O2)(C)C)CC1	-1	-1.94507
FDB021769	CC(O1)=CC[C@@]12C(C)=CC(=O)CC2(C)C	-1	-0.439449
FDB021807	O=C1CC[C@H]([C@]12C)[C@@H]3[C@H](CC2)[C@]4(C)C(CC3)=CC(=O)CC4	1	0.509558
FDB021825	N=O	-1	-0.125808
FDB021832	C[C@]12[C@H](O2)C[C@@H]([C@]3(C)CO3)CC1	-1	-0.0440014
FDB021890	O=C1CCNC(=O)N1	1	0.11122
FDB021892	O=C1[C@@H](C)CNC(=O)N1	1	0.29568
FDB021917	C1CCOC1	-1	-0.649757
FDB021922	Cc1c(=O)[nH]c(=O)[nH]c1	1	0.223274
FDB022134	O=C([O-])O	1	0.208255
FDB022242	c1n[nH]c(c12)[n-]c(=O)[nH]c2=O	1	0.452783
FDB022254	[O-]C(=O)N1CCCC1=O	-1	-0.532246
FDB022307	O=C1CC[C@H]([C@@]12C)[C@H]3[C@H](CC2)[C@]4(C)[C@@H](CC3)CC(=O)CC4	1	0.424936
FDB022436	O=CNC	-1	-0.653682
FDB022439	[NH2+]1CCC[C@H]1c2cccnc2	1	3.22623
FDB022495	N1CCNc(c12)nc[nH+]c2	1	1.32219
FDB022495	N1CCNc(c12)ncnc2	1	0.0761447
FDB022540	O=C1CC[C@H](N1)c2cccnc2	1	0.258441
FDB022606	O=C1CC[C@H](N1C)c2ccc[n+]([O-])c2	-1	-0.513269
FDB022624	N1CCN=c(c=12)ncnc2	1	0.481479
FDB022656	C1CC[C@H]([N@@+]1([O-])C)c2cccnc2	-1	-0.246854
FDB022677	O=CN	-1	-0.0719063
FDB022712	O=c1n(C)c(=O)n(C)c(c12)[n-]c(=O)[nH]2	1	0.175122
FDB022714	Cn1cnc(c12)[nH]c(=O)n(C)c2=O	1	0.427285
FDB022724	O=c1[nH]c(=O)n(C)c(c12)nc[nH]2	1	0.597713
FDB022772	[nH]1c(=O)n(C)c(c12)[n-]c(=O)[nH]c2=O	-1	-0.15165
FDB022804	[nH]1c(=O)n(C)c(c12)[n-]c(=O)n(C)c2=O	1	0.216668
FDB022854	Cn1c(=O)[n-]c(c12)n(C)c(=O)n(C)c2=O	1	0.786349
FDB022866	Cn1c(=O)n(C)ccc1=O	-1	-0.137594
FDB022879	O1C[C@@H](C)CC1=O	-1	-0.546291
FDB023023	O=C1CCOC1	-1	-0.914985
FDB023051	C	-1	-0.269536
FDB023068	O=C1C(=O)[N-]C(=O)NC1=O	1	0.132108
FDB023096	O=C(O1)CC[C@]12[C@]3(C)[C@@H](CC2)[C@H]4[C@H](CC3)[C@]5(C)C(C=C4)=CC(=O)CC5	1	1.89708
FDB023107	O=c1n(C)c(=O)[nH]c(c12)[n-]c(=O)[nH]2	1	0.407763
FDB023153	c1cncnc1	1	0.718976
FDB023170	O=C1CC[C@H]([C@@]12C)[C@H]3[C@H](CC2)[C@]4(C)C(CC3)=CC(=O)C=C4	1	0.532046
FDB023191	O=C([O-])O	1	0.208255
FDB023195	[O-]C(=O)N	-1	-0.404957
FDB023209	N1C(=O)N(C)CC1=O	-1	-0.416599
FDB023213	C[C@]12[C@@H](O2)C[C@@H]3C(C)(C)[C@H]1C3	-1	-0.785683
FDB023216	Cc(c1)c(C)cc(c12)[nH]cn2	-1	-0.231609
FDB023225	O=C1CC[C@H]([C@@]12C)[C@H]3[C@H](CC2)[C@]4(C)[C@H](CC3)CC(=O)CC4	1	0.526381
FDB023249	O1COc(c12)ccc3c2C[N@@H+](C)CCc4c(C(=O)C3)cc5c(c4)OCO5	1	3.65301
FDB023298	c1[nH]c2c(C)c(=O)c(=O)c3c(c4c5c1c23)c[nH]c4c(C)c(=O)c5=O	1	2.5059
FDB023357	C12=NC(\CC1)=C\C3=N[C@@H](CC3)[C@@H]4CCC(=N4)\C=C5\CC/C(=C/2)N5	1	1.17554
FDB023362	Cn1c(=O)n(C)c(c12)[n-]c(=O)[nH]c2=O	1	0.292116
FDB023366	c1ncccc1[C@@H]2CCCC[NH2+]2	1	3.30165
FDB023367	O=C1C[NH+]=CN1	1	0.643956
FDB023374	c1ncccc1[C@@H]2CC=CC[NH2+]2	1	3.23426
FDB023585	Cc(c1)sc(c12)Nc3c(cccc3)N=C2N4CC[NH+](C)CC4	1	2.87111
FDB023819	O=C1CC[C@H]([C@@]12C)[C@H]3[C@H](CC2)[C@]4(C)[C@@H](CC3)C=CCC4	-1	-0.256297
FDB023839	[C@H]12[C@H](O2)C=Cc3c1cccc3	-1	-0.672965
FDB024074	O=C1CC[C@H]([C@@]12C)[C@H]3[C@H](C(=O)C2)[C@]4(C)C(CC3)=CC(=O)CC4	1	1.56315
FDB024077	c1c[nH]c(c1=2)=CC(=O)C(=O)C2	1	0.209578
FDB027885	O=c1n(C)c(=O)[nH]c(c12)nc[nH]2	1	0.40923
FDB027886	Cn1c(=O)[n-]c(c12)[nH]c(=O)n(C)c2=O	1	0.570624
FDB027890	Cn1c(=O)[nH]c(c12)[nH]c(=O)[nH]c2=O	-1	-0.294063
FDB028421	O=C1CCCCN1	-1	-0.258865
FDB028835	N1C(=O)N[C@H](C1=2)N=CNC2	-1	-0.0460729
FDB029095	C1C[NH2+]Cc(c1c23)[nH]c2cccc3	1	3.46503
FDB029096	C1C[NH2+]Cc(c12)cccc2	1	3.32476
FDB029219	O=C1CC[C@H]([C@@]12C)[C@@H]3[C@H](CC2)C=4C(CC3)=CC(=O)C(=O)C4	1	1.27346
FDB029220	O=C1CC[C@H]([C@@]12C)[C@@H]3[C@H](CC2)C4=C(CC3)C(=O)C(=O)C=C4	1	1.23022
FDB029310	O=c1n(C)cnc(c12)nc[nH]2	1	0.513464
FDB029592	ClC/C=C/Cl	-1	-1.83254
FDB030007	C[C@@H]1CO[C@H]([C@H]12)C=C(C)CC2	-1	-0.587438
FDB000334	O1COc(c12)cc(O)c(c2)[C@@H]3OC[C@@H]([C@@H]34)[C@H](OC4)c(c5)ccc(c56)OCO6	1	1.00978
FDB000337	O=C1O[C@H](C)Cc(c12)cccc2O	-1	-0.294489
FDB000369	O1C[C@@H](C)CC[C@@]12[C@@H](C)[C@@H]3[C@@]4(C)[C@@H](C[C@@H]3O2)[C@H]5[C@H](CC4)[C@]6(C)C(=CC5)C[C@@H](O)CC6	1	1.47747
FDB000425	O1COc(c2)c1cc(CC[N@H+](C)[C@@H]34)c2[C@@H]4O[C@H](O)c5c3ccc(c56)OCO6	1	3.63289
FDB000468	O=C1[C@@H]([NH3+])CCO1	1	0.667259
FDB000468	O=C1[C@@H](N)CCO1	1	0.260468
FDB000512	[O-]C(=O)[C@H]1C[S@](=O)C[C@H](C)[NH2+]1	1	0.124786
FDB000512	[O-]C(=O)[C@H]1C[S@](=O)C[C@H](C)N1	-1	-0.637925
FDB000537	C1[NH2+][C@H](C([O-])=O)CC1=C	1	0.626433
FDB000539	[O-]C(=O)[C@@H]1C[C@H](C)C[NH2+]1	1	0.563685
FDB000545	[O-]C(=O)[C@@H]1CCCC[NH2+]1	1	0.735241
FDB000546	[O-]C(=O)[C@@H]1CCCC[NH2+]1	1	0.735241
FDB000570	[O-]C(=O)[C@@H]1CCC[NH2+]1	1	0.290613
FDB000578	c1coc(c12)c(O)c3c(c2)ccc(=O)o3	1	2.63674
FDB000708	CC1(C)C[C@H](C)C[C@@H](C1)O	-1	-0.848409
FDB000718	CC(=O)c1c(C)oc(C)c1	-1	-0.84269
FDB000720	c1cccc2[nH]c(c3c12)[C@H](C=C(C)C)N4[C@@H](C3)C(=O)N5[C@H](C4=O)CCC5	1	2.27336
FDB000736	CC(C)=CC([O-])=O	-1	-0.934321
FDB000753	OCC	-1	-0.476832
FDB000759	CCCC	-1	-1.13762
FDB000774	[O-]C(=O)/C(C)=C\C	-1	-1.09512
FDB000778	[O-]C(=O)C1CSSC1	-1	-0.222629
FDB000779	[O-]C(=O)[C@@H]1CS[S@@](=O)C1	1	0.3911
FDB000783	[O-]C(=O)[C@@H]1CC[NH2+]1	-1	-0.699394
FDB000797	COc1c(Cl)c(Cl)c(Cl)cc1Cl	-1	-1.90418
FDB000804	Cc1c([S-])cccc1	-1	-1.09004
FDB000804	Cc1c(S)cccc1	-1	-1.32298
FDB000805	[O-]C(=O)c1ccc(C)cc1	-1	-0.594973
FDB000806	O=Cc1c(C)cccc1	1	0.176701
FDB000807	O=Cc1cc(C)ccc1	-1	-0.0206841
FDB000808	O=Cc1ccc(C)cc1	-1	-0.0206841
FDB000812	C=C(C)c1ccc(C)cc1	-1	-1.82011
FDB000813	[O-]c1c(Br)cc(Br)cc1Br	-1	-0.566601
FDB000814	COc1c(Cl)cc(Cl)cc1Cl	-1	-1.76262
FDB000850	Cc1c(C)ccc(C)c1O	-1	-0.899372
FDB000852	CC(=O)C(=C1)C[C@@H]([C@]12C)CCC(=O)[C@H]2C	1	0.390282
FDB000875	c1cccc(c12)ccc([S-])c2	-1	-0.86498
FDB000877	c1cccc(c12)ccc(c2)O	-1	-0.517121
FDB000893	Oc1ccccc1	-1	-0.20026
FDB000900	Nc(n1)n(C)c(c12)ccc3c2cccn3	1	2.4752
FDB000901	c1ccnc(cc2C)c1c(c23)nc(N)n3C	1	2.56429
FDB000911	O=Cc1cccs1	-1	-0.175234
FDB000913	COC(=O)c1cccs1	1	0.110398
FDB000914	Sc1cccs1	-1	-0.422274
FDB000922	C=Cc1cccs1	-1	-2.07392
FDB000923	CCc1cnc(C)c(n1)C	-1	-0.839812
FDB000924	CCc1ccc(o1)C	-1	-1.78064
FDB000925	CCc1ccc(C)nc1	-1	-1.19321
FDB000926	CCc1nc(C)cs1	-1	-1.49675
FDB000927	CCc1csc(n1)C	-1	-1.49675
FDB000928	CCc1c(C)ncs1	-1	-1.56103
FDB000929	CCc1ccc(s1)C	-1	-2.19542
FDB000930	CCc1cccnc1	-1	-0.658582
FDB000934	O=Cc1c[nH]c(c12)cccc2	1	0.350571
FDB000935	[O-]C(=O)c1c[nH]c(c12)cccc2	1	0.516636
FDB000944	O=Cc(c1)ccc2[nH]c(c3c12)cccc3	1	1.8426
FDB000945	COC(=O)c(c1)ccc2[nH]c(c3c12)cccc3	-1	-0.675935
FDB000947	Cc1[nH+]c(N)c(C)c2[nH]c(c3c12)cccc3	1	3.36801
FDB000949	c1cc(N)nc(c12)n3c(n2)cccc3	1	2.85893
FDB000950	c1ccc(C)c(n2)n1c(c23)nc(N)cc3	1	2.4752
FDB000951	[O-]C(=O)c1ccco1	1	0.524923
FDB000952	COC(=O)c1ccco1	-1	-0.423919
FDB000963	COc(cc1)cc(c12)oc(=O)cc2	-1	-0.206594
FDB001014	[O-]C(=O)c1cccnc1	1	0.445097
FDB001015	COC(=O)c1cccnc1	-1	-0.274034
FDB001050	C1C[NH2+][C@@H](C)c(c1c23)[nH]c2cc(O)cc3	1	0.181665
FDB001053	C1CN=C(C)c(c1c23)[nH]c2cc(O)cc3	1	0.0983276
FDB001093	n1cc(C)nc2c1ccc(c23)n(C)c(n3)N	1	2.7617
FDB001094	c1cc(=O)oc(c12)cc(O)cc2	1	0.626742
FDB001290	CC(=O)c1c(C)nccn1	-1	-0.232731
FDB001320	O1C[C@@H](C)CC[C@@]12[C@@H](C)[C@@H]3[C@]4(C)[C@@H](C[C@@H]3O2)[C@H]5[C@H](CC4)[C@]6(C)[C@H](CC5)C[C@@H](O)CC6	1	1.51613
FDB001352	O1C[C@@H](C)CC[C@@]12[C@@H](C)[C@@H]3[C@]4(C)[C@@H](C[C@@H]3O2)[C@H]5[C@H](CC4)[C@]6(C)[C@@H](CC5)C[C@@H](O)CC6	1	1.51613
FDB001354	O1C[C@H](C)CC[C@@]12[C@@H](C)[C@@H]3[C@]4(C)[C@@H](C[C@@H]3O2)[C@H]5[C@H](CC4)[C@]6(C)[C@H](CC5)C[C@@H](O)CC6	1	1.57666
FDB001370	COC(=O)CC	-1	-0.745124
FDB001413	CC(C)[C@@]12[C@@H](C1)C(C)=CC2	-1	-0.68061
FDB001426	[O-]C(=O)[C@@H](CS1)CC1=S	-1	-0.300299
FDB001466	C=C[C@@](C)(CC1)CC([C@@H]1[C@]23C)=CC[C@@H]2C(C)(C)CCC3	-1	-0.749483
FDB001468	C=C[C@@](C)(CC1)C=C([C@H]1[C@]23C)CC[C@H]2C(C)(C)CCC3	-1	-0.749483
FDB001478	[O-]C(=O)C=O	1	0.188217
FDB001504	C1C[NH2+][C@@H]2Cc(cc(cc3)OC)c3c4c2c1cc(c45)OCO5	1	3.65055
FDB001519	C1=CC(C)(C)Oc2c1cc(OC)c(c23)cccc3	-1	-1.9215
FDB001520	CC(C)=C(CC1)C(=O)[C@@H](O2)[C@]12C	-1	-0.367117
FDB001522	CC(C)[C@H](CC1)[C@H]([C@@H]2[C@]13C)[C@@H]3CC=C2C	-1	-0.874586
FDB001525	CC(C)[C@H](CC1)[C@@H]([C@H]2[C@@]13C)[C@H]3CC=C2C	-1	-0.874586
FDB001613	NC(=O)N[C@H](C1=O)NC(=O)N1	1	0.224521
FDB001651	COc(cc1)cc(OC2)c1c(c2c34)oc3cc5c(c4)OCO5	1	1.18695
FDB001658	CC(C)[C@@H](C1=O)CCC1	-1	-1.15939
FDB001661	CC(C)=C1[C@H](O)C[C@H](C)CC1	-1	-0.848103
FDB001777	c1cnc2C(=O)c(cc(cc3)OC)c3c4c2c1cc(c45)OCO5	1	1.46274
FDB001782	O=C(O1)C(=C)[C@@H]([C@H]1[C@@H]23)CCC(=C)[C@@H]3C[C@H](Cl)C2=C	-1	-0.415383
FDB001851	C=CC([C@H]1C)=CC[C@@H]2[C@@H]1CC[C@@H]([C@]23C)C(C)(C)CCC3	-1	-0.545479
FDB001858	C=C[C@](C)(CC1)C=C([C@@H]1[C@@]23C)C(=O)C[C@@H]2C(C)(C)C(=O)CC3	1	0.123907
FDB001871	CC(=O)[C@H]1CC[C@H]([C@@]12C)[C@H]3[C@H](CC2)[C@]4(C)C(CC3)=CC(=O)CC4	1	0.369369
FDB001966	COc1c(C(=O)OC2)c2c(C)c(O3)c1C[C@@H]4[C@@]3(C)CC[C@@H]([C@]45C)C(C)(C)C(=O)CC5	1	2.5279
FDB001991	C[C@@H]1[C@@H](O)Cc(c12)ccnc2	-1	-0.318894
FDB001991	C[C@@H]1[C@@H](O)Cc(c12)cc[nH+]c2	1	2.17128
FDB002019	O[C@H]1[C@@H](C)C[N@H+](C)[C@@H](C2)[C@@H]1c3cccc4[nH]cc2c34	1	2.346
FDB002020	CC(=O)O[C@H]1[C@@H](C)C[N@H+](C)[C@@H](C2)[C@@H]1c3cccc4[nH]cc2c34	1	2.18619
FDB002027	C1=CC(C)(C)Oc(c(C)c2)c1c3[nH]c(c4c23)ccc(c4)O	-1	-1.31849
FDB002028	C1=CC(C)(C)Oc(c(C)c2)c1c3[nH]c(c4c23)ccc(c4)OC	-1	-2.2574
FDB002046	COc(c1=O)cc([nH+]cc2)c3n1c(c4c23)cccc4	1	2.74655
FDB002073	O1COc(c12)cc3c4c2c5c(cccc5)[C@H](O)[C@H]4[NH2+]CC3	1	3.43214
FDB002082	CO[C@@H](C1)C=CC([C@]123)=CC[N@@H+]3CCc4c2cc5c(c4)OCO5	1	3.72676
FDB002084	CC[C@]12CCC[N@H+](C1)CCc3c4c(cccc4)[nH]c3CC2	1	3.33756
FDB002092	O1COc(c2)c1cc(CC[N@H+](C)[C@@H]34)c2[C@@H]4O[C@H](O)c5c3ccc(c56)OCO6	1	3.63289
FDB002095	COc(c1=O)ccc(c2)c1cn(CC3)c2c(c4)c3cc(c45)OCO5	1	0.782498
FDB002097	c1ncc(C=O)c(c12)CC[C@@H]2C	1	0.0916375
FDB002099	C1CCCn(c2C([O-])=O)n1c(c23)cc(C)cc3=O	1	0.989971
FDB002109	O=C1C=C[C@@H](N1)O	-1	-0.296816
FDB002125	C=C(C)[C@@H](CC1)[C@H](C[C@]12C)c3c4c(cc(C)c3O2)c5c([nH]4)cccc5	-1	-1.70001
FDB002140	C[C@@]12O[C@@H](CC)[C@@H](O1)CCO2	-1	-0.544328
FDB002148	C1CN=C(C)c(c1c23)[nH]c2cc(cc3)OC	-1	-1.15319
FDB002149	c1c[nH+]c(C)c2[nH]c(c3c12)cc(cc3)OC	1	0.398704
FDB002171	C[C@@H](O1)[C@]12C(=O)O[C@H]3C(=O)/C(=C\CN(C)CC3)COC(=O)[C@](C)(O)[C@H](C)C2	1	2.21042
FDB002172	CC(=O)O[C@](C)([C@H](C)C1)C(=O)OCC(=C\CN(C)CC2)\C(=O)[C@@H]2OC(=O)[C@]13[C@H](O3)C	1	2.33248
FDB002181	C1CC[C@H]([N@@H+]2C)CC[C@@]12O	1	2.41798
FDB002189	CC(=O)C1=NCCCC1	-1	-0.420149
FDB002197	[O-]C(=O)C1=CCC[N@H+](C)C1	-1	-0.137785
FDB002198	COC(=O)C1=CCCN(C)C1	1	0.948847
FDB002204	c1ccc(OC)c(c1[C@]234)N(C(=O)C)[C@H]3C[C@H]5C(=C\C)/[C@@H]2[N@H+](CC4)CC5	1	3.71314
FDB002206	C1CC[N@@H+](CC2)[C@H]3[C@@]1(CC)CC[C@@H]4Nc(c5[C@@]234)cccc5	1	3.8611
FDB002260	[O-]C(=O)[C@@H](N1)CCON=C1N	-1	-0.171672
FDB002343	O1C=C[C@H]2[C@@H]1Oc(c23)cc(OC)c4c3oc(=O)c5c4CCOC5=O	1	2.18648
FDB002344	O1CC[C@H]2[C@@H]1Oc(c23)cc(OC)c4c3oc(=O)c5c4CCOC5=O	1	2.61019
FDB002352	c1c(N)c(=O)cc(c12)oc3c(n2)cccc3	1	2.57505
FDB002396	n1c([S-])sc(c12)cccc2	-1	-1.20726
FDB002406	C1C[N@H+](C)[C@@H]2Nc(c3[C@]12O)cccc3	1	2.83279
FDB002413	Cc1c(O)cc(C)cc1	-1	-0.691676
FDB002460	C/C=C\c(c1)ccc(c12)OC(C)(C)[C@H]2C	-1	-1.71656
FDB002467	O=c1oc(C=O)cc(c12)cccc2	-1	-0.242498
FDB002542	O=c(o1)ccc(c2OC)c1cc(c23)occ3	1	2.51081
FDB002543	c1coc(c12)cc3c(c2[O-])ccc(=O)o3	1	2.91468
FDB002543	c1coc(c12)cc3c(c2O)ccc(=O)o3	1	2.81323
FDB002549	CC=1CC[C@@H](C(C)C)[C@H](C12)C=C(C)CC2	-1	-1.46774
FDB002587	CC(C)[C@@H]1CC[C@H](C)[C@@H](C1=2)CC=C(C)C2	-1	-1.01681
FDB002688	c1coc(c2)c1cc(C3=O)c2O[C@H]4COc(c5[C@]34O)cc6c(c5)OCO6	1	1.18982
FDB002708	Oc1cccc(c12)C(=O)C=CC2=O	1	0.529083
FDB002710	Oc1cccc(c12)C(=O)CCC2=O	1	0.313724
FDB002712	Cc1c(O)c(=O)cco1	1	0.664923
FDB002727	O1COc(c12)c(OC)cc3c2oc(=O)cc3	1	1.21255
FDB002772	CC(=O)c(c1)ccc(c12)OC(C)(C)C=C2	-1	-0.329215
FDB002861	O=C(O1)CC[C@]1(C)[C@@H](CC2=O)[C@](C)([C@@]23C)CC(=O)C4=C3[C@@H](O)C[C@H]5[C@@]4(C)CCC(=O)C5(C)C	1	2.53547
FDB002868	[O-]C(=O)[C@@H]1[C@@H](O1)c(cc2)ccc2C	-1	-0.101096
FDB002877	C=C1C(=O)O[C@@H](C2)[C@H]1C=C([C@]23C)[C@@H](C)CC(=O)C3	1	1.04877
FDB002954	[O-]C(=O)C#CC#CC#CC	-1	-1.21112
FDB003206	C[C@H]1N(N=O)[C@H](C)S[C@H](S1)C	1	0.590016
FDB003208	O=C([S-])C	-1	-0.660701
FDB003209	CC(=O)SC	-1	-0.823723
FDB003232	CC(=O)OC=C	-1	-0.677118
FDB003238	CC(=O)NCC	-1	-0.427769
FDB003240	CC(=O)OCC	-1	-0.486786
FDB003242	[NH3+]CC	1	1.66523
FDB003243	NC(=O)OCC	-1	-0.165097
FDB003246	CC[C@H]1CCC(=O)C1=O	-1	-0.458325
FDB003253	O=COCC	-1	-0.261716
FDB003257	[O-]C(=O)OCC	-1	-0.811893
FDB003265	CCSC	-1	-1.78339
FDB003268	CC(=O)OC(C)C	-1	-0.770566
FDB003271	O=CC(C)C	-1	-0.391618
FDB003277	[O-]C(=O)C(C)C	-1	-0.951643
FDB003279	COC(=O)C(C)C	-1	-1.12056
FDB003282	[O-]C(=O)/C=C/C	-1	-0.813679
FDB003355	C[C@H](O1)[C@@H](O)C=CC1=O	1	0.0995246
FDB003357	[O-]C(=O)C([O-])=O	-1	-0.858975
FDB003360	CC1=C(O)C(=O)O[C@H]1C	-1	-0.37563
FDB003364	CC(=O)C1=NCCC1	-1	-0.43382
FDB003372	C=C(C)[C@@H](CC1)C[C@@H](O2)[C@@]12C	-1	-0.445622
FDB003383	CC(=O)CC	-1	-0.808963
FDB003406	[O-]C(=O)C1CCCCC1	-1	-0.609613
FDB003407	COC(=O)C1CCCCC1	-1	-1.05219
FDB003412	C[C@H]1CC(=O)[C@@H](C(C)C)[C@]12CC(=O)[C@@H](C)CC2	1	0.513369
FDB003413	C[C@H]1CC(=O)[C@@H](C(C)C)[C@]12CC(=O)C(C)=CC2	1	0.193639
FDB003415	OC1CCCCC1	-1	-0.645828
FDB003416	O=COC1CCCCC1	-1	-0.402666
FDB003417	CC(=O)OC1CCCCC1	-1	-0.926996
FDB003453	C1C\C=C(\C)C[C@H](OC(=O)C2=C)[C@H]2C[C@H](O3)[C@@]13C	1	1.17946
FDB003454	C=C1C(=O)O[C@@H](C2)[C@H]1C\C=C(\C)CC[C@H](O3)[C@@]23C	1	0.84736
FDB003478	[NH3+]C1CCCCC1	1	2.8209
FDB003491	CSSC	-1	-1.55159
FDB003496	CN(C)N=O	-1	-0.712681
FDB003509	COOC	-1	-0.693066
FDB003548	C=C[C@H]1C=CCSS1	-1	-0.71033
FDB003552	C=C[C@@H]1CC=CSS1	-1	-0.596271
FDB003571	Nc1ccccc1	1	0.515193
FDB003592	CS[S@@](=O)C	-1	-0.126311
FDB003596	[S-]S	-1	-0.535533
FDB003714	C1CC[C@H]([C@H]12)CC[C@@H]3[C@H]2CC[C@@H]4[C@@H]3CC[C@@H](C4)O	-1	-0.139556
FDB003820	CC(C)[C@H](CC1)[C@@H](O2)C[C@]12C	-1	-0.747557
FDB003841	CC(C)[C@@H]1CC[C@H](C)c(c12)ccc(C)c2	-1	-1.01681
FDB003844	CC[C@@]1(C)[C@@H]([C@@]123)OC(=O)[C@H]2C=CCC3	-1	-0.0959868
FDB003856	C=C1/C=C/[C@H](C(C)C)CCC(\C)=C\CC1	-1	-1.14845
FDB003858	C=C(C)[C@H](CC1)C(=O)C=C1C	-1	-0.428304
FDB003863	CC(C)=C1C=C[C@@H](C)CC1	1	0.393711
FDB003876	C=C(C)[C@@H](C1)CC[C@@H](C)C1=O	-1	-0.858008
FDB003928	CC(C)C(CC1)=CC([C@@]12C)=C(C)CCC2	-1	-1.3361
FDB003963	CNc1ccccc1	-1	-0.77187
FDB004098	O=C(O1)C(=C)[C@@H]([C@H]1[C@H]23)CCC(=C)[C@H]3CCC2=C	1	0.358289
FDB004100	CC(C)=C(C1)C(=O)C=C([C@]12C)CCC[C@@H]2C	-1	-0.472757
FDB004166	C[C@]12[C@@H]3[C@H](C(=C)C(=O)O3)CC[C@H](C)[C@@H]1CCC(=O)O2	1	1.63598
FDB004222	n1c[nH]c(c12)nc(N)[nH]c2=O	1	0.103829
FDB004305	CC(=O)c1nc(C)cs1	1	0.331131
FDB004306	C=Cc1cncc(n1)C	-1	-0.710743
FDB004395	CCc1ccccn1	-1	-1.08374
FDB004397	CCc1cccc(n1)C	-1	-1.40584
FDB004404	c1ccccc1-c2ccccn2	-1	-0.698885
FDB004414	COc1cccnc1	-1	-0.714857
FDB004418	c1ccccc1-c2cccnc2	-1	-0.220159
FDB004426	C=Cc1ccncc1	-1	-0.602896
FDB004432	Cc1c(N)nc(=O)[nH]c1	1	0.359243
FDB004536	O=C(O1)C=C([C@]12C)C(C)(C)C[C@@H](C2)O	1	0.937805
FDB004550	Cc1c(N)cccc1	-1	-0.50893
FDB004659	OC1CCCC1	-1	-0.816123
FDB004759	CC(C)[C@H]([C@H]12)CC[C@]3(C)[C@H]2C[C@@H]4[C@H]1[C@]34C	-1	-1.13427
FDB004763	CCc1ccccc1	-1	-1.86933
FDB004776	C=C(C)[C@H]1CC[C@@H](C)CC1	-1	-0.718004
FDB004831	CC(C)[C@H](CC1)[C@H]([C@@H]2[C@]13C)[C@@H]3CCC2=C	-1	-0.670582
FDB004832	C[C@@H]1CC[C@@H](C(C)C)[C@@H]2[C@H]([C@]123)C(=C)CC3	-1	-0.874586
FDB004841	C=C(C([O-])=O)C	-1	-0.712235
FDB004944	[O-]C(=O)[C@H]1CCC[N@@H+]([C@H]12)CCCC2	1	0.491377
FDB005023	C1=CC(C)(C)Oc2c(OC)cc(c3c12)ccc(=O)o3	1	0.358427
FDB005025	C=C(C)[C@H](CC1)C[C@H](O2)[C@@]12C	-1	-0.619811
FDB005074	c1nc(C)ccc1-c2ccccc2	-1	-1.79405
FDB005121	C=C(C)C=C	-1	-0.575606
FDB005127	Cc1cc(N(C)C)ccc1	-1	-1.20814
FDB005128	CN(C)c1ccccc1	-1	-0.399319
FDB005153	Cc1c(C)cc(C)cc1O	-1	-0.655423
FDB005271	C1C[N@@H+]2CCC[C@](CC)(CC3)[C@@H]2[C@H]([C@@]134)c5c(N4)cccc5	1	3.8611
FDB005348	CC(C)[C@@H](C1)CC[C@H](C)[C@@H]([C@@H]12)CC[C@@H]2C	-1	-0.993304
FDB005387	CC(C)[C@H](CC1)CC=C1C	-1	-0.718004
FDB005416	NC(N)=[NH2+]	1	0.876244
FDB005421	NC(=[NH2+])NC	1	0.861911
FDB005459	CC(C)c1ccc(C)c(c12)ccc(C)c2	-1	-2.06935
FDB005473	COC(=O)C1=CCCN(C)C1	1	0.948847
FDB005493	O=c(o1)ccc(c2OC)c1cc(c23)occ3	1	2.51081
FDB005583	n1cc(=O)[nH]c(c12)nc(N)[nH]c2=O	1	0.786887
FDB005596	FC(F)(F)c1cc(ccc1)N(CC2)N=C2N	-1	-0.198448
FDB005613	n1ccnc(c12)nc(N)[nH]c2=O	1	0.331703
FDB005671	C[C@](C1)(O)[C@@H](C2)CC[C@H]([C@]123)[C@@]4(C)[C@H](CC3)C(C)(C)CCC4	-1	-0.246505
FDB005841	c1cccc(c12)cccc2O	-1	-0.517121
FDB005844	O=C1C=C(C)C(=O)c(c12)cccc2O	1	0.210058
FDB005867	CC(C)[C@H]1CC=C(C)[C@H]([C@H]12)CCC(C)=C2	-1	-1.00872
FDB005868	CC(C)[C@H](CC1)[C@H]([C@]12C)[C@@H]3[C@@H]2CC=C3C	-1	-0.734856
FDB005879	O=C(O1)C(=C)[C@@H]([C@H]1[C@@H]23)CC=C(C)[C@@H]3CCC2=C	1	0.358289
FDB005891	C[C@]12[C@@H](O2)[C@@H]3[C@H](C(=C)C(=O)O3)CCC(\C)=C\CC1	1	1.17946
FDB005903	C=C1C[C@H](O)[C@H]([C@H](C)C(=O)O2)[C@H]2[C@@H]3[C@@H]1C[C@H](O4)[C@@]34C	1	1.69334
FDB006010	C[C@H]1CC[C@@H](C(C)C)[C@H](C1=2)C=C(C)CC2	-1	-0.812803
FDB006011	CC(C)c(cc1)cc(c1[C@@]23C)CC[C@H]2C(C)(C)CCC3	-1	-0.707937
FDB006018	CC(C)=C1[C@@H](O)C[C@@H](C)CC1	-1	-0.848103
FDB006026	CC(C)[C@H](CC1)[C@@H]([C@@]12C)[C@@H]3[C@H]2CCC3=C	-1	-0.670582
FDB006036	CC(C)[C@H](CC1)C(=O)[C@H](O2)[C@@]12C	-1	-0.438669
FDB006044	CC(C)=C(CC1)C(=O)[C@@H](O2)[C@@]12C	-1	-0.422294
FDB006137	O=C/C(C)=C/C	-1	-0.761343
FDB006158	CC(C)[C@H](CC1)[C@@H]([C@H]2[C@@]13C)[C@H]3CCC2=C	-1	-0.734856
FDB006180	CC(C)[C@H]1CC[C@@H](C)CC1	-1	-1.13427
FDB006269	C=C(C)[C@H](C1)CC[C@H](C)[C@@H](C=12)CC[C@@H]2C	-1	-1.01681
FDB006270	C/C1=C/C[C@@H](C(=C)C)CCC(\C)=C/CC1	-1	-1.14845
FDB006316	C1CO[C@H]([C@@]12O)CC(=O)C=C2	1	0.243385
FDB006329	C=C(C)[C@H](CC1)CC=C1C	-1	-0.908178
FDB006376	C=C[C@@](O1)(C)CC[C@@H]2[C@]1(C)CC[C@@H]([C@]23C)C(C)(C)CCC3	-1	-0.219455
FDB006431	c1coc(c12)cc(OC)c3c2oc(=O)cc3	1	2.25371
FDB006438	c1coc(c12)c(OC)cc3c2oc(=O)cc3	1	2.26306
FDB006459	C=C(C)[C@@H](C1)CCC=C1C	-1	-0.908178
FDB006553	[O-]C(=O)[C@@H]1CC=CC[NH2+]1	1	0.758072
FDB006719	CC(C)(C)O	-1	-0.816123
FDB006736	CC(=O)C(C)C	-1	-0.997406
FDB006737	C=Cc1ccc(C)cc1	-1	-1.82778
FDB006901	C=Cc1c(C)ccc(C)c1	-1	-1.82011
FDB006920	CC(C)[C@@]12[C@@H](C1)[C@@H](C)C=C2	-1	-0.853849
FDB006953	CC[C@H](O1)C=CC1=O	-1	-0.22681
FDB007022	CCCC	-1	-1.13762
FDB007029	CC(=O)C=C	-1	-0.498785
FDB007052	C=C(C)[C@H](C1)CCC=C1C	-1	-0.908178
FDB007119	c1c(Cl)ccc(c12)N(C)C(=O)[C@H](O)N=C2c3c(Cl)cccc3	1	0.0341687
FDB007193	C[C@H]1C[C@@H]([C@@]12C)[C@]3(O)CCC(CC2)=CCC3	1	0.0370674
FDB007199	CC(C)[C@@H]1CC[C@H](C)[C@H]([C@H]12)CC=C(C)C2	-1	-0.812803
FDB007221	C[C@H]1CC[C@@H](C2(C)C)[C@@H]2[C@@H]([C@]13O)[C@@H](C)CC3	-1	-0.701258
FDB007234	CC(C)C=1CC[C@H](C)[C@@H](C12)CCC(C)=C2	-1	-1.46774
FDB007241	Cc1cc(C)cc(c1)O	-1	-0.653868
FDB007261	C1CC[C@H]([C@@]12C)[C@H]3[C@H](CC2)[C@]4(C)C(=CC3)C[C@@H](O)CC4	-1	-0.238957
FDB007307	[O-]C(=O)C(=O)NC(=O)N	-1	-1.42453
FDB007359	c1ncc(C=C)c(c12)CCOC2=O	-1	-0.111782
FDB007481	Oc1c(=O)[nH]c(=O)[nH]c1	1	0.45459
FDB007499	NO	-1	-0.0819294
FDB007614	CCc1cc(C)c(C)cc1	-1	-1.81123
FDB007615	CCc1c(C)cc(C)cc1	-1	-0.818487
FDB007670	CC[NH2+]C	1	1.26336
FDB007717	CC(C)C=1CC[C@@H](C)[C@@H](C12)CCC(C)=C2	-1	-1.46774
FDB007782	CC(C)([C@H]12)[C@](C)(O)[C@@H](C1)CC2	-1	-0.415251
FDB007802	O=CC=O	-1	-0.538545
FDB007804	CC(C)=C(CC1)C[C@@H]([C@@]12C)[C@](C)(O)CCC2	-1	-1.35278
FDB007819	C[C@]12[C@@]3(O)C(C)(C)[C@@H](CC2)C[C@@H]1[C@@H](C)CC3	-1	-0.520041
FDB008075	CC[C@H](O1)CCC1=O	-1	-0.777075
FDB008103	CC1=C(O)C(=O)CC1	-1	-0.190511
FDB008105	O=C/C(C)=C\C	-1	-0.761343
FDB008134	CC(C)=CC=O	-1	-0.761343
FDB008137	C=C(C)C(=O)C	-1	-0.832137
FDB008145	C[C@@H]1C[C@@H](S)CCC1	-1	-1.89085
FDB008146	C[C@@H]1C[C@@H](O)CCC1	-1	-0.590652
FDB008178	CC(C)=CC(=O)C	-1	-1.0819
FDB008241	CC(=O)/C=C\C	-1	-0.940086
FDB008244	CC(=O)OO	-1	-0.622537
FDB008281	CC(C)S	-1	-2.17457
FDB008282	CC(C)O	-1	-0.86215
FDB008285	[O-]C(=O)CC	-1	-0.742248
FDB008291	C1CCCN1N=O	-1	-0.444421
FDB008293	CC(=O)C([O-])=O	-1	-0.739502
FDB008295	CC(=O)C=O	-1	-0.575319
FDB008302	[O-]C(=O)C=C	-1	-0.728196
FDB008307	C=CC=O	-1	-0.286009
FDB008308	NC(=O)C=C	-1	-0.234506
FDB008327	[C@@H]12CC[C@H]([NH2+]2)C[C@H](C1)O	1	2.39781
FDB008442	COC(=O)Nc(n1)[nH]c(c12)cccc2	1	0.221442
FDB008443	CNC(=O)Oc(ccc1)c(c12)OC(C)(C)C2	-1	-0.0267208
FDB008465	ClC(Cl)(Cl)SN(C1=O)C(=O)c(c12)cccc2	1	0.677252
FDB008468	CC(C)NC(=O)N(CC1=O)C(=O)N1c2cc(Cl)cc(Cl)c2	1	0.158293
FDB008482	[O-][N+](=O)c1c(Cl)c(Cl)cc(Cl)c1Cl	-1	-0.246164
FDB008485	CNC(=O)Oc(c1)cc(C)cc1C	1	0.283535
FDB008491	c1cccc(c12)oc(c([O-])c2=O)-c3ccccc3	1	2.32279
FDB008491	c1cccc(c12)oc(c(c2=O)O)-c3ccccc3	1	2.32279
FDB008510	CSS(=O)(=O)C	1	0.133613
FDB008514	O1C[C@H](C)CC[C@@]12[C@@H](C)[C@@H]3[C@]4(C)[C@@H](C[C@@H]3O2)[C@H]5[C@H](CC4)[C@]6(C)[C@H](CC5)C[C@H](O)CC6	1	1.51613
FDB008515	O1C[C@@H](C)CC[C@@]12[C@@H](C)[C@@H]3[C@]4(C)[C@@H](C[C@@H]3O2)[C@H]5[C@H](CC4)[C@]6(C)[C@H](CC5)C[C@H](O)CC6	1	1.51613
FDB008533	CCc1cnccn1	-1	-0.60043
FDB008535	C[C@@H]([C@@H]12)C(C)(C)[C@@H](C2)C[C@H]1[C@@H]3C[C@@H](O)CCC3	-1	-0.381939
FDB008536	Cc1c(OC)nccn1	-1	-0.980038
FDB008542	C=Cc1c(C)ncs1	-1	-0.675998
FDB008543	CC1=C([O-])C(=O)CO1	-1	-0.387325
FDB008545	CC(=O)c1cnccn1	-1	-0.327235
FDB008564	CC(=O)O[C@H](C1(C)C)CC[C@]2(C)[C@@H]1CC[C@](C)([C@H]2[C@@H](O3)[C@@H]3[C@@]456)[C@@]5(C)CC[C@@]7(C(=O)O6)[C@H]4CC(C)(C)CC7	1	2.41188
FDB008588	CC(C)(C1)C[C@@H]([C@H](C)C2)[C@H]1[C@H](O)[C@@H](C=23)COC3=O	1	1.02864
FDB008712	O=Cc1c(C)c(C)ccc1C	-1	-0.0613592
FDB008713	O=Cc1c(C)cc(C)c(C)c1	-1	-0.0613592
FDB008714	O=Cc1c(C)cc(C)cc1C	-1	-0.0613592
FDB008715	Cc1cc(C=O)cc(C)c1C	-1	-0.0613592
FDB008717	Cc1c(S)c(C)ccc1	-1	-1.16052
FDB008721	C[C@H](C1)CC[C@@H]([C@H]2C)[N@H+]1[C@@H]([C@@H]2[C@@]34C)C[C@H]3[C@@H]5[C@H](CC4)[C@@]6(C)[C@@H](CC5)C[C@@H](O)CC6	1	3.51325
FDB008725	c1nsc2n(OC)c(c3c12)cccc3	1	1.77866
FDB008739	[O-]C(=O)c1ccccc1	1	0.228412
FDB008766	Oc1c(Br)cccc1	-1	-0.405191
FDB008785	Cc1c(O)cccc1	-1	-0.855501
FDB008786	CC(=O)Oc(c1C)cccc1	-1	-1.01266
FDB008787	Cc1c(OC)cccc1	-1	-0.882343
FDB008788	Cc1cc(O)ccc1	-1	-0.484666
FDB008789	Cc1ccc(O)cc1	-1	-0.558807
FDB008790	CC(=O)Oc(cc1)ccc1C	-1	-1.00347
FDB008791	Cc1ccc(cc1)OC	-1	-0.92389
FDB008794	Oc1c(Br)cc(Br)cc1	-1	-0.51744
FDB008795	[O-]c1c(Br)cccc1Br	-1	-0.873287
FDB008795	Oc1c(Br)cccc1Br	-1	-0.873287
FDB008801	O=C1C(C)=CC(=O)c2[nH]c(c3c12)cc(cc3)OC	1	1.01747
FDB008844	O[C@H]1CC[C@@]([C@@]123)(C)CC[C@@H](C3)[C@@]4(C)CO[C@@]2(O4)C	1	0.498699
FDB008866	CC(=O)c1c(C)cc(C)cc1	-1	-0.526603
FDB008868	O=Cc1c(C)cc(C)cc1	-1	-0.321994
FDB008869	[O-]C(=O)c1cc(C)c(C)cc1	-1	-0.600026
FDB008876	Cc1c(C)cccc1O	-1	-0.46144
FDB008877	Cc1c(OC)ccc(C)c1	-1	-1.73397
FDB008878	Cc1c(O)c(C)ccc1	-1	-1.06462
FDB008879	Cc1c(C)ccc(c1)O	-1	-0.565352
FDB008891	CC(=O)c1c(C)cc(o1)C	-1	-0.902996
FDB008895	NC(=O)C=C	-1	-0.234506
FDB008927	[O-]C(=O)c1cccnc1	1	0.445097
FDB009014	c1ccccc1[C@H]2OC[C@@H](CO2)O	-1	-0.523837
FDB009029	CC(=O)O[C@@H]1C[C@H](CC2)C(C)(C)[C@@]12C	-1	-0.67226
FDB009039	C=Cc1ccccc1	-1	-2.15642
FDB009046	CC(C)[C@@H]1CC[C@H](C)[C@@H]([C@H]12)CC[C@H](C)C2	-1	-0.993304
FDB009185	CC(C)[C@@H]1O[C@@H](C)CO1	-1	-0.67072
FDB009286	C=C(C)[C@H](C1)CC[C@@H](C)C1=O	-1	-0.820201
FDB009290	C=C(C)[C@H](C1)CC[C@@](C)([C@]12C)CCC(=O)C2	-1	-0.558525
FDB009319	C[C@H]1[C@@H](S)C[C@@H](O1)C	-1	-1.38009
FDB009365	SCC	-1	-2.08992
FDB009405	CCc1c(C)ncc(n1)C	-1	-0.839812
FDB009606	C=C[C@@]1(C)CCC(=O)O1	-1	-0.5452
FDB009629	[O-]C(=O)c(c1)ccc(c12)cccc2	1	0.483733
FDB009636	C[C@@]12C(C)(C)[C@H](CC2)C[C@H]1O	-1	-0.229848
FDB009640	C=C(C)C=C	-1	-0.575606
FDB009648	C=C(C)OC(=O)C	-1	-1.00436
FDB009650	CC(C)[NH3+]	1	1.48898
FDB009778	CC(C)[C@@H](C1=O)CC[C@@H](C)C1	-1	-1.02939
FDB009794	CC(C)([C@@H]12)[C@H](C1)CC[C@@]2(C)S	-1	-2.00734
FDB009804	Cc1c(SC)nccn1	-1	-0.0975005
FDB009805	C=C(C)C(=O)OC	-1	-0.949184
FDB009850	CC(=O)c(c1)ccc(c12)cccc2	-1	-1.37097
FDB009874	O=Cc1ccc(s1)C	-1	-0.305318
FDB010103	C=C(C)[C@@H](CC1)CC=C1C	-1	-0.908178
FDB010396	O=Cc1cc(C)ccc1	-1	-0.0206841
FDB010420	CC(=O)O[C@@H]([C@]12C)C(C)(C)[C@@H](C1)CC2	-1	-0.93405
FDB010421	Cc1c(O)c(C)cc(C)c1	-1	-0.655423
FDB010513	COC(C1=O)=CC(=O)C=C1	-1	-0.0872662
FDB010536	O=C1OCc(c12)c(O)ccc2	-1	-0.142593
FDB010549	CC(=O)c1ccc(C)cc1	-1	-0.564165
FDB010551	Cc1ccc(cc1)-c2ccccc2	-1	-1.93722
FDB010553	O=Cc(c1)ccc(c12)OCO2	1	0.151279
FDB010554	[O-]C(=O)c(c1)ccc(c12)OCO2	1	0.459749
FDB010576	O=PO	1	0.533563
FDB010598	O=C(O1)C(=C)[C@H](C2)[C@@H]1C[C@H](C)[C@@H]3CC[C@]([C@]234)(O4)C	1	0.84736
FDB010642	CC1=C(C)C[C@H](OC1=O)[C@](O2)(C)[C@@](O)(CC3)[C@@]([C@]234)(C)CC[C@@H]5[C@]6(C)C(=CC[C@H]45)C=CCC6=O	1	2.65272
FDB010654	CC(=O)O[C@H]1CCC(=C)[C@@H]([C@]12C)Cc3c(C2)occ3C	-1	-0.673587
FDB010664	[O-]S(=O)=O	1	0.115728
FDB010725	c1cccc(c1c23)n(C(=O)OCC)c2ccc(C)c3	-1	-1.565
FDB010746	CNC(=O)Oc(ccc1)c(c12)OC(C)(C)C2=O	1	1.25102
FDB010823	COc(c(Cl)c1)cc(c12)oc(=O)[nH]2	1	0.85228
FDB010839	COc(c1)ccc(c12)cccc2	-1	-1.6801
FDB010897	O=Cc1ccco1	-1	-0.129456
FDB010913	Cc(n1)cnc(cc2C)c1c(c23)nc(N)n3C	1	3.09764
FDB010924	CSc1ccsc1	-1	-1.93989
FDB010929	[O-]C(=O)c1cc(=O)oc(c12)cccc2	1	0.275591
FDB010950	CC(=O)c1nccs1	1	0.323259
FDB010953	CC(=O)OC(=C1C)C(=O)[C@@H](O1)C	1	0.344388
FDB010970	[O-]c1cccc(c12)n(C)c3c(c2=O)cccc3	1	1.64019
FDB010970	Oc1cccc(c12)n(C)c3c(c2=O)cccc3	1	1.64019
FDB010971	c1cccc(c12)oc([O-])cc2=O	1	1.08338
FDB010978	CC(=O)Oc(cc1)cc(c12)oc(=O)cc2C	1	0.339835
FDB010979	Cc(c1)c(O)cc(c12)oc(=O)cc2	1	0.23402
FDB010980	Cc(c1)c(OC)cc(c12)oc(=O)cc2	-1	-0.280913
FDB010983	Oc1c(=O)occc1	1	0.43013
FDB010986	c1c(O)ccc(c12)oc3c(c2=O)cccc3	1	2.7565
FDB010987	COc(c1)ccc(c12)oc3c(c2=O)cccc3	1	0.781162
FDB010988	c1ccc(O)c(c12)oc3c(c2=O)cccc3	1	2.78352
FDB010991	O=Cc1ccc(o1)C	-1	-0.47064
FDB011025	Cc1cc(C([O-])=O)cc(c12)[C@@H](C)CC2	1	0.163879
FDB011100	O[C@H]1C[C@@](C)(C2)C(=O)C(C)(C)[C@H]([C@]123)CC[C@@H]3C	1	0.433767
FDB011120	c1c[n+](C)ccc1-c2cc[n+](C)cc2	1	1.90628
FDB011121	c1c[n+](C)ccc1-c2cc[n+](C)cc2	1	1.90628
FDB011123	c1ccccc1-c2ccncc2	-1	-0.220159
FDB011128	CC(=O)c1ccco1	-1	-0.858024
FDB011131	CC(=O)c1ccc(s1)C	-1	-0.886607
FDB011132	CC(=O)c1cccnc1	-1	-0.195834
FDB011134	CC(=O)c1cccs1	-1	-0.791957
FDB011135	CC(=O)c1ccsc1	-1	-0.791957
FDB011142	c1cc(N)nc(c1c23)[nH]c2cccc3	1	2.85893
FDB011157	CSc1cnccn1	-1	-0.374736
FDB011162	COc1cnccn1	-1	-0.947797
FDB011171	CSc(n1)sc(c12)cccc2	-1	-0.127164
FDB011190	CC(=O)[C@@H]1OC=CC1=O	-1	-0.183784
FDB011194	O=Cc(c1)oc(c12)cccc2	1	0.326638
FDB011200	Cc1[nH+]c(N)cc2[nH]c(c3c12)cccc3	1	1.19599
FDB011254	CC(C)c1ccc(o1)C	-1	-1.86741
FDB011326	C[C@H](O1)C[C@H](O)CC1=O	1	0.21109
FDB011327	[O-]C(=O)c(c1)ccc(c12)OC(C)(C)C=C2	-1	-0.303455
FDB011345	CSC(S1)=NC[C@@]12c3c(NC2=O)cccc3	1	0.952537
FDB011356	Cc(c1)oc(=O)c(c2OC)c1cc(c23)occ3	1	2.03411
FDB011357	C[C@@H](C1)OC(=O)c(c2OC)c1cc(c23)occ3	-1	-0.0397292
FDB011377	COc1cc(=O)n(C)c2c1ccc(c23)OCO3	1	0.491977
FDB011380	CSC(=NC1)Sc(c1c23)[nH]c2cccc3	1	0.0488214
FDB011393	C/C=C\C1=[NH+]CCCC1	1	0.851976
FDB011418	[O-]C(=O)c1ccccc1	1	0.228412
FDB011429	C=Cc1cnccn1	-1	-0.69568
FDB011466	C[C@](C1)(O)C[N@H+](C)[C@@H](C2)C=1c3cccc4[nH]cc2c34	1	2.16533
FDB011470	C1CCn2ccc(c2[C@]13CC)c4c(cccc4)NC(=O)CC3	-1	-0.973664
FDB011472	CC(=O)[C@@H](CC1)CC=C1C	-1	-0.896121
FDB011494	Cc(c1)c(O)cc2[nH]c(c3c12)cccc3	1	1.27901
FDB011495	Cc(c1)c(OC)cc2[nH]c(c3c12)cccc3	-1	-1.35834
FDB011523	c1cccc(c12)n(C)c(cc2=O)-c(c3)ccc(c34)OCO4	1	0.368389
FDB011525	c1ccc(=O)n(c12)C[C@H]3[C@H]4[N@H+](C[C@@H]2C3)CC[C@@H](C4)O	1	1.98816
FDB011526	c1ncc(C([O-])=O)c(c12)CC[C@@H]2C	1	0.397488
FDB011529	Cc1nccc(c12)CCO[C@@H]2O	1	0.240824
FDB011534	Cc(c1)cc(O)c2[nH]c(c3c12)cccc3	1	1.41835
FDB011544	O[C@H]1CC[C@H]([C@]12C)[C@@H]3[C@H](CC2)[C@]4(C)C(CC3)=CC(=O)CC4	1	0.698862
FDB011572	COC1=CC(=O)OCC1	-1	-0.313671
FDB011612	CC1=C(O)C(=O)CS1	1	0.503518
FDB011630	CC(=O)C1=NCCS1	1	0.0510507
FDB011690	[O-]C(=O)[C@H]1CSc(nc2)n1c(c2c34)nc3cccc4	1	2.09508
FDB011723	C[C@]1(O)C=CC(=O)CC1	-1	-0.115257
FDB011815	C1C[N@H+](C)Cc(c2OC)c1cc(c23)OCO3	1	1.02967
FDB011850	C1CC(=O)C(C)(C)[C@@H](CC2)[C@@]1(C)[C@@H]3CC[C@H]([C@]4(C)[C@]23C)[C@@H]5[C@](C)(CC4)CC[C@@](C)(O)[C@H]5C	1	1.65741
FDB011873	c1coc(c12)cc3c(c2)[C@@H]4[C@H](CO3)c5c(O4)cc(O)cc5	-1	-0.50963
FDB011878	[S-]c1ccccc1	-1	-0.536668
FDB011930	CC(=O)C(=O)C	-1	-0.684343
FDB011975	O1COc(c12)ccc(c2)O	-1	-0.565873
FDB011998	O1COc(c2)c1cc(c2c34)oc3c5c(oc4=O)cc(O)cc5	1	2.6026
FDB012033	O1C[C@]1(C)[C@H](C2)Oc(c23)cc(O)c4c3n(C)c5c(c4=O)cccc5	1	2.34441
FDB012033	O1C[C@]1(C)[C@H](C2)Oc(c23)cc([O-])c4c3n(C)c5c(c4=O)cccc5	1	2.37604
FDB012083	O=CCC	-1	-0.619979
FDB012090	COc1ccccc1	-1	-0.720128
FDB012098	C[C@H](C1)CC[C@@H]([C@H]2C)[N@H+]1[C@@H]([C@@H]2[C@@]34C)C[C@H]3[C@H]5[C@H](CC4)[C@]6(C)C(=CC5)C[C@@H](O)CC6	1	3.4746
FDB012106	CC(=O)c1ccccc1	-1	-0.601357
FDB012112	CC(O1)(C)[C@@H](O)Cc(c2)c1cc(c23)oc(=O)cc3	1	1.04414
FDB012125	C=C(C)c(c1)oc(c12)ccc3c2oc(=O)cc3	1	1.25952
FDB012126	CC(C)[C@@H](C1=O)NC(=O)[C@H](C)N1	1	0.535078
FDB012133	CC(O1)(C)C=Cc(c2OC)c1cc(c23)oc(=O)cc3	1	0.358427
FDB012185	CC(C)=C(C1)[C@](O2)(O)C=C(C)[C@@H]([C@]123)CC[C@@H]3C	-1	-0.795417
FDB012198	COC(=O)c1ccccc1	-1	-0.283883
FDB012209	COC(=O)C=C	-1	-0.434946
FDB012265	C1CC(C)(C)Oc(cc2)c1c(c2c34)oc3c5c(oc4=O)cc(O)cc5	1	0.239933
FDB012266	n1c[nH]c(c12)ncnc2N	1	0.393283
FDB012268	CC(C)c1ccccc1	-1	-1.84641
FDB012296	C/C=C\c(c1)ccc(c12)OCO2	-1	-0.647517
FDB012327	[O-]C(=O)c1cc(=O)[nH]c(=O)[nH]1	1	0.27631
FDB012354	[C@@]123[C@@H](O3)C[C@@H]4[C@]56C(=O)[C@@H]7[C@]8(O5)[C@@](C)(C9C[C@]7(C)[C@H](C(=O)O9)CO6)OC(=O)[C@@]8(O)CC[C@@H]4[C@@]1(C)C(=O)C=CC2	1	3.01049
FDB012372	S=C=NC	-1	-0.101654
FDB012377	C1=CC(C)(C)Oc(c(C=O)c2)c1c3[nH]c(c4c23)cccc4	-1	-0.695681
FDB012445	CC(=O)O[C@H]1C[C@H](CC2)C(C)(C)[C@@]12C	-1	-0.359723
FDB012460	C1=CC(C)(C)Oc(cc2)c1c(c23)O[C@H]4[C@@H]3COc5c4ccc(c5)O	-1	-0.972554
FDB012467	c1cccc(c12)nc(N)cc2	1	0.530708
FDB012474	c1coc(c12)c(OC)c3c(c2)ccc(=O)o3	1	2.13897
FDB012485	NC(=O)c1cccnc1	1	0.807079
FDB012507	CO[C@H](N1)CCC1=O	-1	-0.122563
FDB012520	c1c[nH+]c(C)c2[nH]c(c3c12)cc(O)cc3	1	1.03402
FDB012539	CC(=O)Nc1c(=O)n(C)c(c12)css2	1	0.584981
FDB012541	CC1=C(OC)C(=O)[C@@H](O1)C	-1	-0.743437
FDB012544	O=C/C=C\C	-1	-0.313007
FDB012572	COc1cc(OC(C)(C)C=C2)c2c(c13)oc(=O)cc3	1	0.24196
FDB012631	C1C[N@H+](C)[C@@H](C)c(c1c23)[nH]c2cc(O)cc3	-1	-1.29802
FDB012642	C1C(=O)OC(C=12)=CCO[C@@H]2O	1	0.34925
FDB012671	c1cccc(c2=O)c1n(C)c3c2c(O)cc(c34)occ4	1	1.92198
FDB012684	O1C[C@H](C)CC[C@@]12[C@@H](C)[C@@H]3[C@]4(C)[C@@H](C[C@@H]3O2)[C@H]5[C@H](CC4)[C@]6(C)[C@@H](CC5)C[C@@H](O)CC6	1	1.57666
FDB012720	[C@@]123[C@@H](O3)C[C@@H]4[C@]56C(=O)[C@@H]7[C@]8(O5)[C@@](C)([C@@H]9C[C@]7(C)[C@H](C(=O)O9)CO6)OC(=O)[C@@]8(O)CC[C@@H]4[C@@]1(C)C(=O)C=CC2	1	2.70921
FDB012746	CC1=CCC[C@@H](C1)O	-1	-0.612757
FDB012798	O=C1CC[C@H]([C@@]12C)[C@H]3[C@H](CC2)c4c(CC3)cc(O)cc4	1	0.0750152
FDB012828	C1=CC[C@H]([C@@]12C)[C@@H]3[C@H](CC2)[C@@]4(C)[C@@H](CC3)C[C@@H](O)CC4	-1	-0.310359
FDB012838	c1ccccc1-c2ccccc2	-1	-0.562906
FDB012845	[O-]C(=O)/C=C\C	-1	-0.712235
FDB012852	O1COc(c12)cc3c(c2O)c(=O)cc(o3)-c4ccccc4	1	2.06142
FDB012855	CSc1ccccc1	-1	-0.793827
FDB012978	C1C[N@+]([O-])(C)[C@@H]2[C@@H](O)c(cccc3)c3c4c2c1cc(c45)OCO5	1	1.40616
FDB013016	C[C@]12C(=O)O[C@H](C1)[C@@]3(C)[C@@H](C2)C=4[C@](C)(CC3)[C@@]5(C)[C@@H](C(=O)C4)[C@@]6(C)[C@H](CC5)C(C)(C)[C@@H](O)CC6	1	2.66635
FDB013133	C[C@H]1[C@@H](O1)c2ccc(cc2)OC	-1	-1.11065
FDB013170	CC(=O)O[C@@H](CC1)C(C)(C)[C@@H](CC2)[C@@]1(C)[C@H](CC3=O)[C@]2(C)[C@@](C)(CC4)[C@]3(OC5=O)[C@@H]([C@@]456)CC(C)(C)CC6	1	2.66069
FDB013182	O=C1OCC(=C)[C@]12[C@@H](OC(=O)C)[C@@H]3[C@](C)(C2)[C@@H](C)CCC3	1	1.14032
FDB013187	O=C1C(C)=C(C)C(=O)c(c12)cccc2O	1	0.560515
FDB013198	C1=CCC(C)(C)C([C@@]12C)=C[C@H](O)[C@@H](O2)C	1	0.417916
FDB013221	C1=C[C@](C)(C2)C(=O)C[C@H]([C@@]123)[C@]4(C)[C@H](CC3)C(C)(C)[C@H](O)C(=O)C4	1	1.40505
FDB013249	CC(C)[C@@H](C(=O)C1)CC(=O)[C@@H](C)CC\C=C1\C	-1	-0.177143
FDB013254	CC1(C)[C@@H]([C@@H]12)CCC(C)=C3[C@H]2[C@](C)(O)CC3	-1	-0.687179
FDB013256	C[C@@H]1C(=O)C[C@@H]2C(=C)C[C@H](O)[C@H]([C@H](C)C(=O)O3)[C@@H]3[C@H]12	1	1.85645
FDB013270	[NH2+]1C[C@@H](C)CC[C@@]12[C@@H](C)[C@@H]3[C@@]4(C)[C@@H](C[C@@H]3O2)[C@@H]5[C@H](CC4)[C@@]6(C)[C@@H](CC5)C[C@@H](O)CC6	1	3.72235
FDB013271	[NH2+]1C[C@@H](C)CC[C@@]12[C@@H](C)[C@@H]3[C@@]4(C)[C@@H](C[C@@H]3O2)[C@@H]5[C@H](CC4)[C@@]6(C)[C@@H](CC5)C[C@@H](O)CC6	1	3.66182
FDB013274	CC(C)C1=CC(=O)C(C)=CC1=O	1	0.252488
FDB013280	CC(=O)O[C@@H](C1)[C@@H]2O[C@H]([C@@]3(C)[C@@]1(C)[C@@]24CO4)C=C(C)CC3	1	0.714562
FDB013319	N1CC[C@H](C1=S)[C@H]([NH2+][C@H](C([O-])=O)C2)c(c2c34)[nH]c3cccc4	1	1.17799
FDB013394	N[NH3+]	1	0.583051
FDB013452	CC(=O)c1c(C)cco1	-1	-0.745301
FDB013457	CC(=O)C1=NCCSC1	1	0.0809738
FDB013463	O=C1NC(=O)[C@H]([C@@H]12)C[C@H](O)C=C2	1	0.899518
FDB013464	CC(=O)c1nccc(c12)[nH]cn2	1	0.323429
FDB013465	O=C1NC(=O)[C@H]([C@H]12)CC=C[C@@H]2O	1	0.49558
FDB013467	C=Cc1c(C)nc(C)cn1	-1	-0.874711
FDB013471	ClC(Cl)=C1C(=O)NC(=O)C1	-1	-0.459444
FDB013474	ClC(Cl)=C1C(=O)NC(=O)[C@H]1Cl	-1	-0.111755
FDB013475	ClC(Cl)=C(C1(Cl)Cl)C(=O)[N-]C1=O	1	0.631395
FDB013480	C=C[C@@H]1SC=CCS1	-1	-0.529047
FDB013507	O=C[C@]1(C)[C@@H](C2)C[C@H]3[C@@H]2[C@@]13C	-1	-0.327308
FDB013508	[O-]C(=O)[C@]1(C)[C@@H](C2)C[C@H]3[C@@H]2[C@@]13C	-1	-0.223015
FDB013516	CC(C)[C@@]12[C@@H](C1)C(=C)CC2	-1	-0.848169
FDB013522	C1C[C@@H](C2)C(C)(C)[C@@H](O)[C@]12C	-1	-0.485137
FDB013566	CC(C)[C@H](C1)CC[C@H](C)C1=O	-1	-1.02939
FDB013568	CC(C)[C@@H](C=C1)CC=C1C	-1	-1.67135
FDB013570	CC(C)[C@@H](C1=O)CC[C@H](C)C1	-1	-1.02939
FDB013572	O=C1C[C@@H](C(C)C)CC=C1C	-1	-0.638918
FDB013573	CC(C)[C@H](CC1)C(=O)C=C1C	-1	-0.676726
FDB013574	C[C@]12C(C)(C)[C@@H](CC2)C[C@H]1O	-1	-0.284478
FDB013581	C=C(C)[C@@H](C1=O)CC[C@H](C)C1	-1	-0.858008
FDB013601	C=C(C)[C@@H](CC1)C[C@H]([C@@]12C)C(=C)CCC2	-1	-0.812803
FDB013625	CC(C)[C@H](CC1)C(=O)[C@H]([C@@]12C)C(=C)CCC2	-1	-1.34047
FDB013653	C1CC[C@](C)(C(=O)O2)[C@H]([C@@H]3C([O-])=O)[C@@]12[C@H]([C@]345)CC[C@H](C5)C(=C)C4	1	1.99814
FDB013664	C1CC[C@@](C)(C(=O)OC2)[C@@H]([C@@H]3C([O-])=O)[C@]12[C@H]([C@]345)CC[C@H](C5)C(=C)C4	1	1.95215
FDB013703	O=C(O1)C[C@H](C2)OC(C)(C)[C@H](C[C@@H]([C@]34C)OC(=O)C)[C@@]12[C@H]4CC[C@]5(C)[C@@H](OC(=O)[C@@H]([C@]356)O6)c7ccoc7	1	2.53989
FDB013705	O=C1C(=O)C(C(C)C)=Cc2ccc(c3c12)C(C)(C)CCC3	-1	-0.0373383
FDB013707	C=C(C)[C@@H](CC1)C[C@@H]([C@]12C)C(C)=CC(=O)C2	-1	-0.566588
FDB013710	CC=1CC[C@@H](C(C)C)[C@@H](C12)C=C(C)CC2	-1	-1.46774
FDB013718	O=C1C[C@H](C(=C)C)CC=C1C	-1	-0.651581
FDB013741	[C@@H]12C[C@H](C3)OC(=O)[C@H]3[C@H]2[C@@H](OC(=O)C)C[C@@H]([C@@]14C)C(=O)O[C@@H](C4)c5ccoc5	1	2.36357
FDB013777	CC(C)[C@H]1[C@@H](C)[C@@H](C)CC1	-1	-1.2659
FDB013781	Oc1cccc(c12)[C@H](OC2=O)c3cccs3	1	1.07101
FDB013785	O=C(O1)C(C)=C([C@H]2O)[C@@H]1C[C@@H]([C@]23C)CCC[C@@H]3C	1	1.02864
FDB013812	CC1(C)C(C=O)=C(C)CC=C1	-1	-0.137822
FDB013815	Cc(c1)oc(c2)c1nc(c23)nc(N)n3C	1	2.54277
FDB013849	C1CC(C)=CC[C@@]1(O)C2CC2	-1	-0.850788
FDB013855	O1CC[C@H]2[C@@H]1Oc(cc3OC)c2c(oc4=O)c3c(c45)CCC5=O	1	2.40619
FDB013861	C=C(C)[C@@H](CC1)CC=C1C	-1	-0.908178
FDB013878	CC(=O)c1ccc(o1)C	-1	-0.62755
FDB013883	[S-]C#N	1	0.33773
FDB013884	CC(C)[C@]12[C@H](C1)C(=O)CC2	-1	-0.723246
FDB013885	N#CSC	-1	-0.265683
FDB013904	C[C@H]1[C@@H](O)CCS1	-1	-0.987615
FDB013910	O=CC1=CC[C@@H](C2)C(C)(C)[C@H]12	-1	-0.093647
FDB013924	C1CC(C)(C)[C@H](OC2=O)[C@H]([C@@]123)[C@H]4[C@@](C)(CC3)[C@@]5(C)[C@@H](CC4)[C@]6(C)[C@H](CC5)C(C)(C)[C@@H](O)CC6	1	2.15528
FDB013926	CC1(C)[C@@H](O)CC[C@@]2(C)[C@@H]1CC[C@]3(C)[C@H]2CC=C([C@@]34C)[C@@H]5[C@](C)(CC4)C=CC(C)(C)C5	1	1.1816
FDB013931	CC(C)(C1)CC[C@](CC2)(C(=O)OC)[C@@H]1C([C@]23C)=CC[C@@H]4[C@@]3(C)CC[C@H]5[C@]4(C)CCC(=O)C5(C)C	1	1.87905
FDB013943	CC(=O)c1ccccn1	-1	-0.246046
FDB013944	[NH2+]1C[C@@H](C)CC[C@@]12[C@@H](C)[C@@H]3[C@@]4(C)[C@@H](C[C@@H]3O2)[C@H]5[C@H](CC4)[C@]6(C)C(=CC5)C[C@@H](O)CC6	1	3.51199
FDB013956	O=C1C(C)=CC(=O)c(c12)cccc2O	1	0.210058
FDB014033	CC(C)C(CC1)=C([C@]12C)CCC(C)=CC2	-1	-1.46774
FDB014058	CC(C)(C1)[C@@H]([C@]123)CC[C@@]2(C)CCC[C@]3(C)O	-1	-0.482646
FDB014059	CCc1cccs1	-1	-2.03926
FDB014060	CCc1ccsc1	-1	-2.079
FDB014066	C=C1CC(=O)[C@H](C(C)C)CCC(\C)=C/CC1	-1	-0.888825
FDB014075	CC#CC#CC#CC#CC#CC=C	-1	-1.73313
FDB014089	C=C(C)[C@@H](C1)CC(=O)C([C@]12C)=CC(=O)C[C@@H]2C	1	0.633414
FDB014090	C=C(C)[C@@H](C1)CC(=O)[C@H]([C@]12C)CC(=O)C[C@@H]2C	1	0.193639
FDB014095	C[C@@]12C(C)(C)[C@H](CC2)C[C@@]1(C)O	-1	-0.710167
FDB014196	O1CC(=C)CC[C@@]12[C@@H](C)[C@@H]3[C@@]4(C)[C@@H](C[C@@H]3O2)[C@@H]5[C@H](CC4=O)[C@@]6(C)[C@@H](CC5)C[C@@H](O)CC6	1	2.44605
FDB014286	[O-]C(=O)[C@@](C)(C1)CC[C@@](C)(CC2)[C@H]1[C@@]3(C)CCC(=C4[C@]23C)[C@@]5(C)[C@H](CC4)C(C)(C)C(=O)CC5	1	2.42289
FDB014297	C=C(C)[C@H](CC1)CC=C1C	-1	-0.972452
FDB014298	CC(C)=C1C(=O)C[C@@H](C)CC1	-1	-0.848103
FDB014317	C[C@@]12C(C)(C)[C@H](CC2)C[C@@H]1O	-1	-0.284478
FDB014349	o1cc(C)c([C@H]2O)c1C[C@@H]([C@]23C)CCC[C@@H]3C	-1	-1.05386
FDB014355	C[C@H]1CC[C@H](C(=C)C)C[C@@]([C@]123)(O3)[C@@H](C)CC2	-1	-0.869026
FDB014367	C=C1[C@@H](O)C[C@@H](C2)C(C)(C)[C@H]12	-1	-0.113101
FDB014372	C=C(C)[C@@H](CC1)C[C@]12C(C)=CC(=O)C[C@@H]2C	-1	-0.13696
FDB014381	[O-]C(=O)[C@H](C1)[NH2+]Cc(c1c23)[nH]c2cccc3	1	1.00201
FDB014401	c1occc1[C@H](OC(=O)[C@@H]([C@]234)O4)[C@@]3(C)CC[C@@H]5[C@@]2(C)C(=O)C[C@H]6[C@]5(C)[C@@H](O)CC(=O)OC6(C)C	1	2.65036
FDB014405	C=C(C)[C@H](C1)CCC([C@]12C)=CCC[C@@H]2C	-1	-1.01681
FDB014426	C[C@H]1CC[C@@H](C(C)C)[C@]12CC(=O)C(C)=CC2	-1	-0.537032
FDB014428	CC1(C)[C@H](C=O)C(C)=CCC1	-1	-0.406926
FDB014433	CC(C)(C1)[C@@H]([C@]123)CC[C@@]2(C)CCC[C@@]3(C)O	-1	-1.1554
FDB014444	CC(C)[C@H](CC1)C(=O)[C@@H]([C@@]12C)C(C)=CCC2	-1	-1.05092
FDB014458	CC1(C)C(=O)CC[C@@]2(C)[C@@H]1CC[C@]3(C)[C@H]2CC=C([C@@]34C)[C@H]5[C@@](O)(C(=O)C4)CCC(C)(C)C5	1	2.61523
FDB014466	CC(C)[C@@H](CC1)C(=O)C=C1C	-1	-0.676726
FDB014495	CCC(C1)=CC[C@H](C)C(C=12)=CC=C2C	-1	-0.874986
FDB014496	O1C[C@@]12[C@@]3(C)[C@]4(C)[C@H](C=C(C)CC4)O[C@@H]2[C@H](C3)O	1	0.74983
FDB014497	C=C1C(=O)C[C@@H](C2)C(C)(C)[C@H]12	-1	-0.483005
FDB014506	[O-]C(=O)[C@@H](N1)CCC1=O	-1	-1.06955
FDB014514	CC1(C)OC(=O)C[C@H](OC(=O)C)[C@@]2(C)[C@@H]1CC(=O)[C@]3(C)[C@H]2CC[C@]4(C)[C@@H](OC(=O)[C@@H]([C@]345)O5)c6ccoc6	1	3.11361
FDB014518	O=c1n(C)c(N)nc(c12)nc[nH]2	1	0.15408
FDB014530	CC(C)[C@H](C1=O)CC[C@H](C)C1	-1	-1.02939
FDB014540	CC(=O)O[C@@H](CC1C)[C@H]([C@H](C)C(=O)O2)[C@@H]2[C@H](C=13)C(C)=CC3=O	1	1.233
FDB014541	C[C@]12C(=O)O[C@H](C1)[C@@]3(C)[C@@H](C2)C=4[C@](C)(CC3)[C@@]5(C)[C@@H](CC4)[C@]6(C)[C@H](CC5)C(C)(C)[C@@H](O)CC6	1	1.8375
FDB014543	CC(C)=C(C1)C(=O)C[C@@H]([C@]12C)CCC[C@@H]2C	-1	-0.701258
FDB014562	OO	-1	-0.269173
FDB014567	C=C(C)[C@@H](CC1)C[C@@H]([C@@]12C)C(C)=CCC2	-1	-0.871649
FDB014576	C[C@]12C(C)(C)[C@@H](CC2)C[C@@H]1O	-1	-0.229848
FDB014587	O=C1C[C@@H](C(=C)C)CC=C1C	-1	-0.651581
FDB014629	CC(C)[C@@H](C=C1)CC=C1C	-1	-1.67135
FDB014630	CC(C)[C@H](C=C1)CC=C1C	-1	-1.67135
FDB014661	O=Cc1ccccc1	1	0.615285
FDB014664	CC(=O)c1ccc[nH]1	-1	-0.2979
FDB014668	O=C(O1)[C@@](C)(C2)CC[C@@]3(C)CC[C@@](C)(C=4[C@@]123)[C@@]5(C)[C@@H](C(=O)C4)[C@@]6(C)[C@H](CC5)C(C)(C)[C@@H](O)CC6	1	2.66635
FDB014681	C=C(C)c(c1)ccc(C)c(c12)ccc2C=O	-1	-0.238134
FDB014691	C=C1C(=O)O[C@@H](C2)[C@H]1C=C([C@@]23C)[C@@H](C)CCC3	1	0.425653
FDB014697	C1C[C@@](C)(O)[C@@H](C2)C(C)(C)[C@H]([C@]123)CC[C@@H]3C	-1	-0.300897
FDB014698	CC(=O)O[C@](C)(CC1)[C@@H](C2)C(C)(C)[C@H]([C@]123)CC[C@@H]3C	-1	-0.175124
FDB014706	O=C1CCc(c12)c3c(oc2=O)c4c(cc3O)O[C@H]5[C@@H]4C=CO5	1	1.81176
FDB014707	C1CC(=O)c(c(=O)oc23)c1c3c(OC)cc(O4)c2[C@H]5[C@@H]4O[C@H](O6)[C@@H]56	1	2.2851
FDB014727	CC(C)[C@H](CC1)C=CC1=O	-1	-0.32434
FDB014737	C=C1C(=O)O[C@@H](C2)[C@H]1C[C@H]([C@@]23C)C(=C)CCC3	1	0.452533
FDB014757	CC1(C)[C@@H]([C@H]12)CC[C@](C)(C2)O	-1	-0.646539
FDB014758	CC1(C)[C@@H]([C@H]12)CC[C@H](C)[C@@H]2O	-1	-0.848103
FDB014769	CC(C)=C(C(=O)C1)C[C@H]([C@]12C)C(C)=CC=C2	-1	-0.994055
FDB014790	c1occc1[C@H](OC(=O)[C@@H]([C@]234)O4)[C@@]3(C)C[C@H](O)[C@@H]5[C@@]2(C)C(=O)C[C@H]6[C@]5(C)C=CC(=O)OC6(C)C	1	3.11138
FDB014799	C=C(C)[C@H](C1)CCC([C@]12C)=CC(=O)C[C@@H]2C	-1	-0.340965
FDB014805	CSc(c1)c(=O)cc(c12)oc3c(n2)cccc3	1	1.51706
FDB014813	C[C@H]1CC[C@H](C(=C)C)CC(=C12)[C@@H](C)CC2	-1	-1.14845
FDB014816	O1C=C[C@H]2[C@@H]1Oc(cc3OC)c2c(oc4=O)c3c(c45)CCC5=O	1	2.19279
FDB014822	C[C@H]1[C@@H](C)CC[C@@](C([O-])=O)(CC2)[C@@H]1C([C@]23C)=CC[C@@H]4[C@@]3(C)CC[C@H]5[C@]4(C)CCC(=O)C5(C)C	1	2.42289
FDB014835	C1CC(=O)C(C)(C)[C@@H](CC2)[C@@]1(C)[C@@H]3CC[C@H]([C@]4(C)[C@]23C)[C@@H]5[C@](C)(CC4)CC[C@H](O)[C@H]5C	1	1.77322
FDB014841	CC1(C)CCC=C(CC)[C@@]12C=C[C@@H](O2)C	-1	-1.89126
FDB014842	CC(C)[C@@H]1CCC(C)=C[C@@]12C=C[C@@H](O2)C	-1	-1.84083
FDB014844	CC(C)[C@@H](CC1)C[C@@H]([C@@H]12)CCC(=O)C2	-1	-1.16107
FDB014852	CC1(C)OC(=O)/C=C\C[C@H]2[C@@H]1C[C@H](OC(=O)C)[C@@]3(C)C2=CC[C@]4(C)[C@@H](OC(=O)[C@@H]([C@]345)O5)c6ccoc6	1	2.56082
FDB014855	C1C[C@H](O)C(C)(C)[C@H]2CC=C([C@H]3[C@@]124)CO[C@@H]3OC4	1	0.811393
FDB014864	C1CC(=O)C(C)(C)[C@H]2CC=C([C@H]3[C@@]124)CO[C@@H]3O[C@@H]4O	1	2.13748
FDB014867	O=CO[C@H](OC1)[C@H](C1=2)[C@@H]3[C@H](CC2)C(C)(C)CCC3=O	1	1.54909
FDB014868	O=C1C=CC(C)(C)[C@@H](CC2)[C@H]1[C@@H](C=23)[C@@H](O)OC3	1	1.17946
FDB014871	O=C1C[C@H](O)C(C)(C)[C@@H]2CC=C([C@H]3[C@@]124)CO[C@@H]3OC4=O	1	2.06384
FDB014874	O[C@H]1CC(=O)C(C)(C)[C@@H]2CC=C([C@H]3[C@@]124)CO[C@@H]3OC4=O	1	1.83464
FDB014877	C[C@@H](C1)Oc(c12)c(OC)c3c(c2)OCO3	-1	-0.663815
FDB014879	O=Cc1ccc[nH]1	1	0.356807
FDB014884	CC1(C)C(C=O)=C(C)C=CC1	-1	-0.454771
FDB014900	CC(C)C1=CC[C@H](C)C1=O	-1	-0.846477
FDB014904	O=Cc1ccc(c12)c(C)coc2	1	0.152561
FDB014907	C1OC(=O)C[C@@H]2OC(C)(C)[C@@H](CC(=O)[C@@]34C)[C@]12[C@@H]4CC[C@]5(C)[C@H](OC(=O)[C@@H]([C@]356)O6)C7=CC(=O)O[C@@H]7O	1	2.49656
FDB014908	CC(C)[C@]12[C@H](C1)C(=C)CC2	-1	-0.848169
FDB014914	C=C(C)[C@H](C1)CC[C@H](C)C1=O	-1	-0.858008
FDB014931	CC([C@H]12)=C(C)[C@H](C2)C[C@@H]1O	-1	-0.980047
FDB014932	C=C([C@@H]12)[C@](C)(O)[C@H](C1)CC2	-1	-0.548723
FDB014936	CC(C)[C@@]12CC[C@@](O2)(C)CC1	-1	-1.9423
FDB014937	CC(C)=C[C@@H]1C[C@@H](C)CCO1	-1	-1.26675
FDB014960	CC(C)[C@]12[C@H](C1)[C@H](C)C(=O)C2	-1	-0.862132
FDB014961	CC(C)[C@@]12[C@@H](C1)[C@@H](C)C(=O)C2	-1	-0.862132
FDB014962	CC(C)[C@]12[C@H](C1)[C@@H](C)C(=O)C2	-1	-0.862132
FDB014966	CC1(C)C[C@@H]([C@@H]12)[C@@H](C=O)CC\C=C(\C)CC2	-1	-0.66345
FDB014967	C=C1C(=O)O[C@@H](C2)[C@H]1CC([C@@]23C)=C(C)CCC3	1	0.633995
FDB014974	CC(C)([C@@H]12)[C@H](C1)C[C@@H](O)[C@@H]2C	-1	-0.472921
FDB014976	C=C1[C@H](O)C[C@H](C2)C(C)(C)[C@@H]12	-1	-0.415601
FDB014977	CC(C)([C@H]12)[C@@H](C1)[C@@H](O)C=C2C	-1	-0.454771
FDB014979	O=C(O1)[C@@H](C)[C@H](CC2)[C@H]1[C@H]([C@@]23C)[C@](C)(O)C=CC3=O	1	1.23428
FDB014989	C[C@H]1[C@@H](S)CCO1	-1	-1.46752
FDB015002	O=C(O1)[C@@H](C)[C@@H]([C@H](C2)O)[C@@H]1[C@H]([C@@]23C)[C@H](C)C(=O)CC3	1	1.78825
FDB015031	C1C(=O)C(O)=C(C)CC1(C)C	1	0.00203
FDB015060	O=C(O1)[C@@H](C)[C@H](CC2)[C@H]1C([C@@]23C)=C(C)C(=O)C[C@@H]3O	1	1.85645
FDB015294	C[C@H]1CC[C@@H](C(C)C)[C@@H]2[C@H]([C@]123)C(C)=CC3	-1	-0.874586
FDB015297	C[C@@H]1C(=O)O[C@H]2[C@H]1C[C@](C)(O)C[C@H]3C2=C(C)[C@H]4[C@@H]3[C@@H](C[C@]5([C@@]467)C)[C@H]6[C@](O5)(C)CC[C@@H]8[C@@H]7OC(=O)[C@H]8C	1	2.60944
FDB015304	C1C[C@@](C)(O)[C@H]2[C@H]1C(=C)CC[C@H]([C@H]23)C3(C)C	-1	-0.449208
FDB015305	CC(C)[C@H](C1)CC[C@](C)([C@@]12C)CCCC2=O	-1	-0.701258
FDB015314	CC(C)=C(C1)C(=O)C=C(C)[C@H]([C@H]12)CC[C@@]2(C)O	-1	-0.134115
FDB015330	C[C@H]1CC[C@H](C(=C)C)CC(=C12)[C@@H](C)CC2=O	-1	-0.8084
FDB015331	CC1CC[C@H](C(=C)C)C[C@H](C=12)[C@@H](C)CC2	-1	-1.14845
FDB015333	CC(C)[C@]12CC[C@](O2)(C)[C@@H]3[C@@H](C1)[C@@H](C)CC3=O	-1	-0.897198
FDB015336	CC(C)=C(C1)C(=O)CC(=C)[C@H]([C@H]12)CC[C@@]2(C)O	-1	-0.265327
FDB015337	CC(C)C(=C1)CC[C@H](C)C(=C12)CC[C@@H]2C	-1	-1.46774
FDB015340	CC(C)C1=CC[C@H](C)c(c12)ccc(C)c2	-1	-0.824518
FDB015342	CC1=CC[C@@H](C(C)C)c(c12)cc(C)cc2	-1	-0.989306
FDB015352	C1CCC[C@](O)([C@]12C)[C@@H](C)CCC2	-1	-1.04669
FDB015363	CCc(c1)ccc(C)c(c12)ccc2C	-1	-2.08498
FDB015364	CCC(C1)=CCC(C)=C(C=12)CC=C2C	-1	-0.904143
FDB015365	O=C1C=C(C)[C@@H](C1=2)[C@H]3[C@@H]([C@H](C)C(=O)O3)[C@@H](O)CC2C	1	1.53084
FDB015485	FC(F)(F)S([O-])(=O)=O	1	0.451428
FDB015488	CC(C)[C@@H]1CC[C@]([C@]123)(C)CC[C@@](O3)(C)CC2	-1	-2.19661
FDB015492	COc(cc1)cc(c12)oc(=O)[nH]2	1	0.934877
FDB015501	C=C(C)[C@@H](CC1)CC([C@]12C)=C(C)C(=O)C=C2	-1	-0.43495
FDB015522	ClCCc(c1C)c(C)cc(c12)C[C@H](C)C2=O	-1	-1.04026
FDB015526	Cc1c(cco1)SC	-1	-1.21415
FDB015527	Cc1c(S)cco1	-1	-0.770419
FDB015548	O1COc(c2)c1cc(c23)O[C@H]4[C@@H]3COc5c4ccc(c5)O	1	0.30983
FDB015555	Cc1coc(c12)c3c(C(=O)C2=O)c4c(cc3)C(C)(C)CC[C@@H]4O	1	1.06762
FDB015556	COC(=O)[C@](C)(CCC1)c(cc2)c1c(C(=O)C3=O)c2c(c34)occ4C	1	1.18468
FDB015560	CO[C@@H]1c(c(C)co2)c2C[C@@H]([C@]13C)CCC[C@@H]3C	-1	-0.304617
FDB015562	CC=1CC=C(C12)[C@](C)(O)CC[C@@H]3[C@@H]2OC(=O)[C@H]3C	1	0.382271
FDB015567	CC1(C)[C@@H]([C@H]12)CC[C@@](C)(O)[C@@H]3[C@H]2[C@@H](C)CC3	-1	-0.677894
FDB015572	CC(C)=C(C1)[C@](O2)(O)CC(=C)[C@@H]([C@]123)CC[C@@H]3C	-1	-0.85085
FDB015573	CC(C)c(c1)ccc(C)c(c12)ccc2C	-1	-0.899097
FDB015590	C[C@@H]1C(=O)O[C@H]([C@H]12)C[C@H](C)[C@@H](O)C\C=C(\C)CC2	1	1.04782
FDB015604	CC(=O)O[C@@H](CC1)C(C)(C)[C@@H](CC2)[C@@]1(C)[C@H](CC3)[C@]2(C)[C@](C)(CC4)[C@@]3(OC5=O)[C@@H]([C@]456)[C@@H](C)[C@H](C)CC6	1	2.47752
FDB015605	C1C[C@H](O)C(C)(C)[C@@H](CC2)[C@@]1(C)[C@H](CC3)[C@]2(C)[C@](C)(CC4)[C@@]3(OC5=O)[C@@H]([C@]456)[C@@H](C)[C@H](C)CC6	1	1.87616
FDB015612	C[C@H]1C[C@@H](C(C)C)C([C@@]12C)=CC(C)=CC2	-1	-1.01681
FDB015614	C1=CCC(C)(C)C([C@]12C)=C[C@H](O)[C@H]2C	-1	-0.330769
FDB015618	C=C1C(=O)O[C@H]([C@H]12)\C=C(\C)CC\C=C(\C)CC2	-1	-0.0422742
FDB015626	CC(=O)O[C@H]1CC(\C)=C\CCC(\C)=C\[C@@H]([C@H]12)OC(=O)[C@H]2C	1	1.48739
FDB015630	O[C@@H]1C(=O)C(C)(C)[C@@H](CC2)[C@@]1(C)[C@H]([C@]234)CC(=O)[C@](C)(C4)C=C3	1	1.65811
FDB015631	C1CC[C@](C([O-])=O)(C)[C@@H](C=C2)[C@@]1(C)[C@@H]([C@@]234)CC[C@@H](C4)C(=C)C3	1	0.0927769
FDB015645	C1=C[C@](C)(C2)C(=O)C[C@H]([C@@]123)[C@]4(C)[C@H](CC3)C(C)(C)[C@@H](O)CC4	1	0.271267
FDB015660	C[C@](C1)(O)[C@H](C2)CC[C@@H]([C@@]123)[C@@]4(C)[C@@H](CC3)C(C)(C)CCC4	-1	-0.246505
FDB015665	C1CC[C@](C=O)(C)[C@@H](CC2)[C@@]1(C)[C@H]([C@@]234)CC[C@@H](C4)C(=C)C3	-1	-0.471905
FDB015666	COC(=O)[C@](C)(CCC1)[C@@H](CC2)[C@@]1(C)[C@H]([C@@]234)CC[C@@H](C4)C(=C)C3	-1	-0.25199
FDB015669	CC(C)(C1)C[C@H]([C@H]1[C@]23C)[C@@](C)([C@H]2O)CCC3	-1	-0.701258
FDB015686	C=C[C@@](C)(C1)CC[C@H]([C@@]2(C)CCC3=O)C1=C[C@H](OC4=O)[C@@H]2[C@]34C	1	0.730805
FDB015689	C=C[C@@](C)(CC1)C=C([C@H]1[C@@]23C)CC[C@H]2C(C)(C)CCC3	-1	-0.749483
FDB015721	c1occc1[C@H](C2)OC(=O)[C@H]([C@]23C)C[C@H](O)[C@@H]4[C@@H]5C(=O)O[C@@H](C5)C[C@H]34	1	2.84448
FDB015724	C[C@@]12[C@@H]3[C@H]4[C@H](C[C@H](C3)O)C(=O)O[C@H]4C[C@@H]1C(=O)O[C@@H](C2)c5ccoc5	1	1.82475
FDB015735	C1CC(=C)[C@@H](O)CCC(=O)[C@H]([C@H]12)CC2(C)C	1	0.325277
FDB015743	CC(C)[C@H](CC1)[C@H]([C@@H]2[C@]13C)[C@@H]3C(=O)C=C2C	-1	-0.397555
FDB015761	CC(=O)[C@]1(C)[C@@H](C2)C[C@H]3[C@@H]2[C@@]13C	-1	-0.322136
FDB015765	CC1(C)CC=CC(=C)[C@@]12CC[C@@H](O2)C	-1	-1.54082
FDB015788	C[C@]12[C@@]3(O)C(=O)O[C@H](C=C3)[C@H]1[C@]4(C)[C@H](CC2)C(=O)O[C@@H](C4)c5ccoc5	1	2.00358
FDB015792	C1CC[C@](C=O)(C)[C@@H](CC2)[C@@]1(C)[C@H]([C@]234)C[C@H]5[C@@](C)(C3)[C@H]5C4	1	1.13589
FDB015797	CC(C)[C@@H](/C=C\1)CCC(\C)=C/CCC(\C)=C/C/C=C/1\C	-1	-0.617614
FDB015837	C=C(C)[C@@]12[C@H](O2)[C@@H]3[C@@](O3)(C)CC1	-1	-0.790175
FDB015839	O=C/C(C)=C1/C(=O)CC(\C)=C\CCC(\C)=C\C1	1	0.617788
FDB015965	CC(C)=C(CC1)CCC1(C)O	-1	-0.909855
FDB015967	CC(C)C1=CC=C(C)CC1	-1	-1.70875
FDB015968	CC(C)C1=CCC(C)=CC1	-1	-0.538495
FDB015971	CC(C)C1=CCC(=C)CC1	1	0.393711
FDB015974	CC(C)=C1C(=O)C=C(C)CC1	-1	-0.614644
FDB015976	C[C@]([C@@H]12)(O)[C@@H](C)[C@H](C1)CC2	-1	-0.7201
FDB015980	C[C@@]12CC[C@H](O2)C(=C)CC[C@@H]3[C@@H]([C@@H]1O)OC(=O)[C@H]3C	1	1.21894
FDB015987	O=C1C[C@@H](C(=C)C)C[C@@H](O2)[C@]12C	-1	-0.212591
FDB015990	C=C(C)[C@H](C1)CC(=O)[C@@H](C)C1=O	1	0.347078
FDB015991	C=C(C)C1=CC=C(C)CC1	-1	-1.67135
FDB016003	CC1(C)C(=O)[C@](C)(O)CCC1	-1	-0.333304
FDB016004	CC(=O)[C@@]1(C)CC=C(C)CC1	-1	-0.676726
FDB016010	CC1=CC[C@@H](C(C)C)[C@@H]([C@@H]12)CC(=C)CC2	-1	-0.944441
FDB016020	C=C(C)[C@@H](CC1)C[C@]12[C@@]3(C)CC(=O)C[C@@H]2CO3	-1	-0.262809
FDB016026	CC(C)=C(CC1)C(=O)[C@H](O2)[C@@]12C	-1	-0.367117
FDB016028	CC(C)=C1C=C(C)CCC1	-1	-0.785368
FDB016032	CC(C)c1c(C)cccc1	-1	-1.86166
FDB016033	CC(C)c1cc(C)ccc1	-1	-1.76968
FDB016036	[O-]C(=O)[C@@](C)(C1)CC[C@@](C)(CC2)[C@H]1C([C@]23C)=CC[C@@H]4[C@@]3(C)CC[C@H]5[C@]4(C)CCC(=O)C5(C)C	1	2.42289
FDB016038	O=C(O1)C(C)=C([C@]12O)C[C@@]3(C)[C@H](C2)C(=O)CC[C@@H]3C	1	1.6847
FDB016044	C=C(C)[C@@H](CC1)CC([C@]12C)=C(C)C(=O)CC2	-1	-0.770593
FDB016049	C1C[C@H](C)C(C)=C([C@@]12C([O-])=O)C=3[C@](C)(CC2)[C@@]4(C)[C@@H](CC3)[C@]5(C)[C@H](CC4)C(C)(C)C(=O)CC5	1	2.48007
FDB016050	CC(C)(C1)[C@@H](CC2)[C@H]1[C@](O)(C[C@@]23C)CCC3	-1	-0.228959
FDB016053	C/C1=C/C(=O)[C@H](C(C)C)CCC(\C)=C/CC1	-1	-0.861822
FDB016055	CC(=O)c1cc(C)ccn1	-1	-0.317609
FDB016056	CC(=O)c1cccc(n1)C	-1	-0.317609
FDB016114	CS(=O)(=O)c1c(Cl)cc(Cl)cc1Cl	1	0.0715768
FDB016128	C=C[C@@]1(C)CCCC(O1)(C)C	-1	-2.00377
FDB016129	C=C(C)c1cnccn1	-1	-0.658582
FDB016146	CC(C)c1cnc(C)cn1	-1	-0.595863
FDB016151	CC(C)c1nc(C)cs1	-1	-1.59605
FDB016163	CC[C@H]1C[C@H](C)C(=O)C1=O	-1	-0.602732
FDB016172	C[C@@H]1S[C@@H](CC)N=C1C	-1	-1.92006
FDB016176	Cc1ncc(s1)OC	-1	-0.711087
FDB016220	CC(C)C1=CC[C@@H](C)CC1	-1	-0.718004
FDB016231	CC(=O)O[C@@H]1[C@](C)(CCC2)[C@@H]([C@H]3[C@@]12C)CC(C)(C)C3	-1	-0.275703
FDB016241	C[C@@]12[C@@H]3[C@@H](C(C)(C)C3)CC[C@@](C)(O)[C@H]1CC2	-1	-0.663863
FDB016291	CC(=O)O[C@@](C[C@]12C)(CCC1)[C@@H]3[C@@H](C(C)(C)C3)CC2	1	0.0483203
FDB016301	C=Cc1cnc(C)cn1	-1	-0.710743
FDB016304	C=Cc1c(C)nc(s1)C	-1	-1.73022
FDB016312	CC(=O)[C@@H]1CCC[NH2+]1	1	1.48908
FDB016315	CC(=O)c(c1)ncc(c12)cncc2	1	0.306334
FDB016695	[C@]123[C@@H]4[C@](O4)(C)[C@H](C1)CC[C@@H]2[C@]5(C)[C@H](CC3)C(C)(C)C(=O)O[C@@H]5O	1	2.89095
FDB016717	O=CC(=C1)C(=O)C[C@@H]([C@]12C)CCC[C@@H]2C	1	0.61132
FDB016719	CC(=O)C(=C1)C(=O)C[C@@H]([C@]12C)CCC[C@@H]2C	1	0.663181
FDB016803	C=C(C)[C@@H]1[C@H]([C@]123)[C@@H](C)CC[C@H]2[C@@H](C)CC3	-1	-0.734856
FDB016804	CC(C)=C[C@@H]1[C@@H](C)CC[C@H](C1=2)[C@@H](C)CC2	-1	-1.14845
FDB016805	CC(C)=C[C@@H]1[C@@H](C)CCC(=C12)[C@@H](C)CC2	-1	-1.46774
FDB016926	CC(C)[C@@H]1CC=C(C)[C@H]([C@@H]12)CCC(C)=C2	-1	-1.14845
FDB016956	CC(C)=C(CC1)C[C@]12C(C)=C[C@@H](O)C[C@H]2C	-1	-0.566588
FDB016964	CC(=O)c1ccnc(n1)C	-1	-0.239892
FDB016981	CC(C)=C(C1)C[C@H]([C@H]12)[C@@H](C)C[C@@H](C=C2C)OC(=O)C	-1	-0.73344
FDB016987	CCc1nc(C)co1	-1	-1.20859
FDB016988	CCc1coc(n1)C	-1	-1.07
FDB017011	CCc1ncc(o1)C	-1	-0.913649
FDB017012	CCc1cnc(o1)C	-1	-0.989062
FDB017016	CCc1c(C)nco1	-1	-0.96694
FDB017018	CCc(n1)oc(C)c1C	-1	-1.38043
FDB017019	CCc1c(C)oc(n1)C	-1	-1.64512
FDB017020	CCc1c(C)nc(o1)C	-1	-1.27012
FDB017024	CC(C)c1nc(C)c(o1)C	-1	-1.50694
FDB017063	C[C@H](O1)CC[C@]12C(C)(C)CCC[C@@]2(C)O	-1	-0.571368
FDB017111	[O-]C(=O)[C@H](C1)[NH2+][C@@H](C)c(c1c23)[nH]c2cccc3	1	0.992297
FDB017218	C1=CC[C@](C)(C(=O)O2)[C@H]([C@@H]3C([O-])=O)[C@@]12[C@H]([C@]345)CC[C@H](C5)C(=C)C4	1	1.99814
FDB017284	CC(=O)[C@@H](O1)CCC1=O	-1	-0.569517
FDB017325	C1=CC(C)(C)Oc(c12)ccc(c2O)[C@@H](CO3)Cc(c3c45)ccc4OC(C)(C)C=C5	-1	-0.9516
FDB017344	C=C(C)[C@H](C1)CC[C@@H]([C@]12C)C(=O)CC[C@@H]2C	-1	-0.667885
FDB017349	CC(C)[C@H](CC1)[C@@H]([C@@]12C)[C@H]3C(=C)CC[C@@H]2O3	-1	-1.02043
FDB017352	CC1=CC[C@@H](C(C)C)[C@H](C1=2)C=C(C)CC2	-1	-0.944441
FDB017358	CC(C)c1ccc(C)cc1	-1	-1.76968
FDB017362	CC(C)=C[C@@H](O1)C[C@H](C)[C@@]12CC=C(C)CC2	-1	-2.01207
FDB017367	C=C1CC[C@@H](C(C)C)[C@@H]([C@@H]12)CC(=C)CC2	-1	-0.812803
FDB017378	CC(C)C1=CC[C@H](C)C=C1	-1	-1.67135
FDB017379	CC(C)[C@H](CC1)[C@@H]([C@@]12C)[C@H]3C(=C)CC[C@@H]2S3	-1	-1.88292
FDB017384	CC(C)[C@H](CC1)[C@H]([C@]12C)[C@@H]3[C@@H]2CCC3=C	-1	-1.19388
FDB017390	CC(C)[C@H](CC1)[C@@H]([C@@]12C)CC(=C)CCC2=O	-1	-0.472757
FDB017393	C=C(C)C(=C1)CC=C(C)C(=C12)C=CC2=C	-1	-2.02961
FDB017398	CC1(C)[C@H](CC2)[C@@H]1[C@@H]([C@]23C)[C@@](C)(O)CCC3	-1	-0.663863
FDB017413	CC(=O)c1c(C)nc(o1)C	-1	-0.390471
FDB017414	CC(=O)c1ncco1	-1	-0.327717
FDB017420	O=C(O1)C(C)=C([C@]12O)CC[C@H](C)C2	1	0.489069
FDB017424	C\C=C(\C)[C@@H](O1)CCC1(C)C	-1	-2.07394
FDB017427	Cc1coc(C2)c1C(=O)C([C@@]23C)=C(C)CC[C@@H]3O	1	1.29862
FDB017430	CC(C)C1CCCCC1	-1	-1.26208
FDB017431	CC(C)[C@@H](C1=S)CC[C@H](C)C1	-1	-1.81863
FDB017435	CC1=CC[C@H](CC1)[C@@](O2)(C)CC[C@H](O)C2(C)C	-1	-0.327557
FDB017441	C[C@H]1CC[C@H]([C@]12O)C(=C)Cc3c(C2=O)c(C)co3	1	1.08066
FDB017445	CC=1CC[C@@H](C(C)C)[C@@H](C12)CC(C)=CC2	-1	-1.14845
FDB017446	CC(C)c1ccc(C)c(c12)CCC(C)=C2	-1	-1.04636
FDB017447	CC(C)[C@@H]1CC=C(C)[C@@H]([C@H]12)CCC(C)=C2	-1	-1.14845
FDB017448	CC(C)[C@@H]1CCC(=C)[C@H]([C@@H]12)CCC(C)=C2	-1	-0.944441
FDB017449	CC(C)[C@@H]1CCC(=C)[C@@H]([C@H]12)CCC(C)=C2	-1	-1.14845
FDB017453	C1[C@H](O)C(=C)CC\C=C(\C)C/C=C\C1(C)C	-1	-0.908228
FDB017454	CC1(C)/C=C\CC(=C)[C@@H](O)CCC(\C)=C/C1	-1	-0.604396
FDB017455	C1/C=C(\C)CCC[C@@](C)(O)C\C=C\C1(C)C	-1	-0.85402
FDB017459	ClCCc(c1C)c(C)cc(c12)CC(C)(C)C2=O	-1	-0.744512
FDB017537	O=CO[C@H]1C[C@@H](CC2)C(C)(C)[C@]12C	-1	-0.311718
FDB017651	N1C(=O)[C@@H](O)Oc(c12)cccc2	1	0.419509
FDB017661	C=C1CC[C@@H]2C(=C)[C@@H](O)C[C@@H]([C@H](C)C(=O)O3)[C@H]3[C@H]12	1	1.04782
FDB017722	[S-]C(=S)N1CC[NH2+]CC1	1	1.23352
FDB017751	CC1(C)C(=O)C[C@@](C)([C@@H]1O)C(=CC2=O)C(=O)C=C2C	1	1.45267
FDB017931	C[C@]12[C@@H](O2)[C@@H](O)C3[C@@H](OC(=O)C=3C)C[C@]4(C)[C@@H](O4)CC1	1	1.63742
FDB017944	CC(C)=C[C@H](C1)OCC=C1C	-1	-1.21882
FDB017960	C[S@@](=O)C(=NC1)Sc(c1c23)[nH]c2cccc3	1	1.08931
FDB017961	COc(cc1)ccc1-c2cnc(o2)-c3cccnc3	1	0.721003
FDB017986	CC[C@@]12C[C@@H](C(=O)NC1)OC(=O)Cc3c4c(cccc4)[nH]c3CC2	1	0.894754
FDB018015	c1cccc(c12)[C@@H]([C@H](O)C(=O)N(C)/C=C\2)c3ccccc3	-1	-1.97937
FDB018027	COc(cc1)cc(c12)[nH]cc2-c3nccs3	1	0.989679
FDB018046	c1ccccc1C2=CN(C)C(=O)[C@@H](O)[C@H]2c3ccccc3	-1	-1.93616
FDB018136	[S-]C(=S)N(C)C	-1	-1.34553
FDB018257	c1cccc(n2C3(C)C)c1c(cc(C)c4O5)c2c4[C@@H](C6)[C@@H]3C[C@H](O)[C@]56C	-1	-1.81158
FDB018268	C1=CC(C)(C)Oc(c(C)c2)c1c3[nH]c(c4c23)cc(O)cc4	-1	-0.964133
FDB018392	O1COc(c12)ccc(c2)[C@H]3OC[C@H]([C@H]34)[C@@H](O)OC4	1	1.32008
FDB018404	O1COc(c12)cc(O)c(c2)[C@H]3OC[C@H]([C@H]34)[C@H](OC4)c(c5)ccc(c56)OCO6	1	0.93284
FDB018481	[O-]C(=O)CC	-1	-0.742248
FDB018502	CC(C)[C@@]12[C@H](O2)CC(=C)CC1	-1	-0.619811
FDB018532	c1cccc(c1c23)nnc2c4c(cc3[O-])oc(=O)cc4	1	2.09898
FDB018611	C1=CC(=O)n2ccc(c2[C@@]13CC)c4c(cccc4)NC(=O)CC3	-1	-0.174297
FDB018676	C1C[C@H](O)C(C)(C)[C@H]2CC=C(C(=O)OC3)[C@@H]3[C@]12C	1	1.50163
FDB018753	[S-]C(=S)NC	-1	-0.353558
FDB019033	O=C1C=CC(=O)C1[O-]	-1	-0.17926
FDB019139	c1cc(F)ccc1-n(cc(C([O-])=O)c2=O)c(c23)cc(c(F)c3)N4CC[NH2+]CC4	1	0.879188
FDB019270	CC1(C)C(=O)CC[C@@]2(C)[C@@H]1CC[C@]3(C)[C@H]2CC=C([C@@]34C)[C@@H]5[C@](C)(CC4)CC[C@@](C)(O)[C@H]5C	1	1.65741
FDB019281	CC1=C(O)C(=O)[C@@H](C)[C@@H]1C	-1	-0.257727
FDB019284	O=C1C[C@H](C(=O)C)[C@@H](C1=2)CCCN2	1	0.341497
FDB019293	CC[C@H](C1=O)CC(=C12)C=CCCN2	1	0.924929
FDB019294	O=C1C[C@H](CC)[C@@H](C1=2)CCCN2	-1	-0.353746
FDB019295	CC[C@H](C1=O)C[C@@H](C1=2)CCCN2	-1	-0.353746
FDB019305	CC[C@H](C1=O)CC=C1N2CCCC2	1	1.14714
FDB019310	CC(C)[C@@H]1CCC(=O)C1=O	-1	-0.34049
FDB019312	CC[C@H](C1=O)C[C@@H](C1=2)CCCCN2	-1	-0.322598
FDB019324	C[C@@]1([C@]234)[C@H]5C[C@@]6(C)[C@@H]3[C@@](C(=O)O4)(OC[C@H]6C(=O)O5)[C@H]7[C@H](CC[C@]2(C(=O)O1)O)[C@]8(C)C(C=C7)=CC=CC8=O	1	2.90303
FDB019326	C[C@]1([C@]234)[C@@H]5C[C@]6(C)[C@@H]3C(=O)[C@@](O4)(OCC6C(=O)O5)[C@@H]7[C@H](CC[C@@]2(C(=O)O1)O)[C@]8(C)C(=CC7)C=CCC8=O	1	2.50521
FDB019391	CC(C)(C1)[C@H]2CC[C@@](C)([C@]1(O)[C@@]23C)CCC3	-1	-0.46541
FDB019419	SC1CCCC1	-1	-1.90037
FDB019436	O=C1[C@@H](S)COC1	1	0.317914
FDB019437	Cc1c(S)ccs1	-1	-0.774104
FDB019438	Cc1cc(cs1)S	-1	-1.06256
FDB019439	C[C@]1(S)CCCS1	-1	-1.21204
FDB019440	C[C@H]1[C@@H](S)CCS1	-1	-1.21204
FDB019441	CC1=C[C@@H](CS1)S	-1	-0.974401
FDB019442	CC1=C([S-])CCS1	-1	-1.73097
FDB019446	C[C@@H](C1)SC=C1[S-]	-1	-1.39304
FDB019447	C1S[C@@H](C)[C@H](C1=O)S	-1	-0.627905
FDB019448	Cc1cc(co1)S	-1	-0.749723
FDB019449	C[C@H]1[C@@H](O)CCO1	-1	-0.0723477
FDB019464	O[C@@H]1C(=O)[C@@H](C)[C@@H](C2)O[C@@]([C@]123)(C)O[C@H]4[C@H]3[C@H](C)COC4=O	1	2.09488
FDB019471	c1cc(=O)oc(c2OC)c1cc(c23)OCO3	1	0.935626
FDB019481	CC1=C([S-])C(=O)CS1	-1	-1.01979
FDB019490	o1cccc1[C@@H]2[C@@H](O)CCC[NH2+]2	1	2.54199
FDB019491	Cc1ccc(o1)[C@@H]2[C@@H](O)CCC[NH2+]2	1	2.67277
FDB019601	CC1(C)[N@@H+](C)C[C@@H](O1)c2ccc(O)cc2	1	0.651351
FDB019668	C/C=C/c1c(C)ncc(n1)C	-1	-0.954929
FDB019669	C/C=C/c1c(C)nc(C)cn1	-1	-0.954929
FDB019670	C/C=C/c1cnc(C)c(n1)C	-1	-0.559614
FDB019671	C=Cc1c(C)nccn1	-1	-0.658582
FDB019672	C/C=C/c1cncc(n1)C	-1	-1.0364
FDB019673	C/C=C/c1c(C)nccn1	-1	-0.862526
FDB019679	C/C=C/c1cnc(C)cn1	-1	-0.641089
FDB019680	CC(=O)c1c(C)ncc(n1)C	1	0.266435
FDB019681	CC(=O)c1c(C)nc(C)cn1	1	0.266435
FDB019690	c1cc(C=O)n(c12)CCC2	-1	-0.321994
FDB019702	Cc1c(C)c(C(=O)C)n(c12)CCC2	-1	-0.682795
FDB019705	Cc1cc(C(=O)C)n(c12)CCC2	-1	-0.418909
FDB019706	CC(=O)c(c(C)c1)n(c12)CCC2	-1	-0.456716
FDB019707	CC(=O)c1cc(C)n(c12)CCC2	-1	-0.47361
FDB019708	O=Cc1c(C)c(C)n(c12)CCC2	-1	-0.16399
FDB019709	CC(=O)c1c(C)c(C)n(c12)CCC2	-1	-0.747069
FDB019711	O=Cc1cc(C)n(c12)CCC2	-1	-0.142231
FDB019716	CCc(n1)sc(c12)cccc2	-1	-0.464663
FDB019722	CCc1nccs1	-1	-0.675998
FDB019728	CCc1ccc(C)cn1	-1	-1.25936
FDB019730	o1cccc1/C=C2/CC[NH2+]C2	1	3.22623
FDB019734	Cc(c1)c(C=O)n(c12)CCC2	-1	-0.260066
FDB019738	CC(=O)c(cc1)n(c12)CCC2	-1	-0.558056
FDB019747	Cc1cnc(cn1)SC	-1	-0.106073
FDB019748	Cc1cncc(n1)SC	-1	-0.627358
FDB019749	CCc1c(C)scn1	-1	-1.49675
FDB019755	CCc(n1)sc(C)c1C	-1	-2.06639
FDB019756	CCc1c(C)sc(n1)C	-1	-1.91535
FDB019757	CCc1c(C)nc(s1)C	-1	-1.97962
FDB019761	CC(C)c1nc(C)c(s1)C	-1	-2.01607
FDB019783	CCc1cnc(s1)C	-1	-1.41455
FDB019787	CC(C)c1csc(n1)C	-1	-1.59605
FDB019817	C/C=C/c1cnccn1	-1	-0.617035
FDB019838	Cc1cnc(cn1)OC	-1	-0.523678
FDB019840	Cc1cncc(n1)OC	-1	-1.05545
FDB019844	O=Cc1c(Br)[nH]c(c12)cccc2	1	0.391956
FDB019899	CC(=O)C(Cl)(Br)Br	-1	-0.37373
FDB019900	CC(=O)C(Br)Br	-1	-0.417973
FDB019909	Cc1c(S)cc(o1)C	-1	-0.811756
FDB019910	Cc1c(SC)cc(o1)C	-1	-1.97338
FDB019929	Cc1c(O)c(C)c(C)c(c12)OC(C)(C)CC2	-1	-0.897122
FDB019936	CC(=O)c1ccc(C)cn1	-1	-0.317609
FDB019937	CC(=O)c1cc(C)ncc1	-1	-0.317609
FDB019938	CC(=O)c1c(C)cncc1	-1	-0.0506215
FDB019945	CC(=O)[C@@H]1CCSS1	-1	-0.741622
FDB019952	CO[C@@]1(C)C(=O)CCS1	-1	-0.0455121
FDB019953	CC[C@@H](C1=O)SCC1	-1	-0.985356
FDB019967	S[C@@H]1CCCS1	-1	-1.19482
FDB019975	CC(=O)[C@@H]1CCS1	-1	-0.910632
FDB019976	Cc1ccc(s1)SC	-1	-1.66909
FDB019995	CC(=O)O[C@]1(C)CCCC(C)(C)[C@]12CC[C@@H](O2)C	-1	-0.753992
FDB019997	CC(C)c1ccco1	-1	-1.69353
FDB020021	CCc1c(C)nc(C)cn1	-1	-0.839812
FDB020022	CCc1c(C)ncc(n1)C	-1	-0.839812
FDB020023	n1cc(C)nc(c2C)c1cc(c23)nc(N)n3C	1	3.09764
FDB020049	Cc1cc(O)cc(c12)oc(C)cc2=O	1	0.547239
FDB020055	CC(C)[C@@H](O1)CC[C@H](C)CC1=O	-1	-0.862132
FDB020057	CC(C)[C@H]1N[C@H](C)S[C@@H](S1)C	1	1.18971
FDB020058	CC(C)[C@H]1S[C@@H](C)N[C@@H](S1)C	1	1.22751
FDB020070	C/C=C/S	-1	-1.30069
FDB020088	CC(=O)c1cccn1C	-1	-0.135153
FDB020097	C1=CC(C)(C)Oc(cc2[O-])c1c(c23)n(C)c4c(c3=O)ccnc4	1	2.52662
FDB020129	CC(=O)O[C@@H]1C[C@H](CC2)C(C)(C)[C@@]12C	-1	-0.67226
FDB020188	COc(c1)ccc(c12)cccc2	-1	-1.6801
FDB020194	Nc(n1)n(C)c(c12)ccc3c2nccn3	1	2.77259
FDB020200	Cc1c(SC)nccn1	-1	-0.707302
FDB020293	CC1(C)C(C)=C(O)C(=O)C1	1	0.0325101
FDB020355	CC(C)SC	-1	-1.67485
FDB020361	O=COC(C)C	-1	-0.261716
FDB020362	CC1=C([S-])CCO1	-1	-1.5016
FDB020364	O=Cc1cccn1C	1	0.162836
FDB020370	CCc1ccco1	-1	-1.54972
FDB020371	CCc1ccoc1	-1	-1.37785
FDB020372	CC(=O)c1c(C)sc(C)c1	-1	-0.865313
FDB020380	CC1=C([O-])C(=O)[C@@H](O1)C	-1	-0.162483
FDB020403	CC(=O)c1cccc(c12)oc(=O)[nH]2	1	0.0912787
FDB020542	CC(=O)Oc1ccccc1	-1	-0.883974
FDB020568	O=C(O1)C(C)=C(C2)[C@@H]1C[C@@H]([C@@]23C)CC[C@H](O)[C@H]3C	1	1.02864
FDB020590	c1cccc(c1c23)[n-]c2C(=O)C(=C(C)C3=O)C(=C(C)C4=O)C(=O)c5[nH]c(c6c45)cccc6	-1	-0.319149
FDB020590	c1cccc(c1c23)[n-]c2C(=O)C(=C(C)C3=O)C(=C(C)C4=O)C(=O)c5[nH]c(c6c45)cccc6	-1	-0.319149
FDB020750	Cc1c(OC)ncc(n1)C	-1	-1.23095
FDB020871	O=Cc(c1)oc(c12)c(C)ccc2	-1	-0.258001
FDB020874	CC1(C)C(C=O)=C(C)CCC1	-1	-0.616575
FDB020876	C[C@@H](C1)[C@H](C=O)[C@@H](C)C=C1C	-1	-0.211482
FDB020908	C1C(=O)C(C)=C([C@@]123)[C@@H](O)[C@H](C2(C)C)CC[C@@H]3C	1	0.433767
FDB020909	C[C@@H]1C(=O)C[C@@H]2C(=C)CC[C@H]([C@](CCl)(C(=O)O3)O)[C@@H]3[C@H]12	1	1.51118
FDB020910	C[C@]12[C@H](C(=O)C2)C(C=O)=CC[C@H]3[C@@H]1CC3(C)C	1	0.513457
FDB020935	O=c1cc(C)cc(c12)n3n(CCCC3)c2-c4ccc(O)cc4	-1	-0.978326
FDB020939	COc(c1)nc(ccc2=O)c3n2c(c4c13)cccc4	1	0.908167
FDB020991	O=C1NC(=C\C)\C(=O)N([C@H]12)CCC2	1	0.652105
FDB021002	c1ccccc1-c(c2c34)ccc4cccc3C(=O)OC2=O	1	1.29372
FDB021004	O=C1C[C@H](C)C(=O)c(c12)cccc2O	1	0.518969
FDB021058	CC(O1)(C)C=Cc2c1ccc3c2OC[C@H]4[C@@H]3Oc(c45)cc(O)cc5	-1	-0.972554
FDB021090	CC(O1)(C)CCc(c2OC)c1cc(c23)oc(=O)cc3	1	0.210305
FDB021099	o1cccc1-c([nH+]c(C([O-])=O)c2)c3[nH]c(c4c23)cccc4	1	1.49899
FDB021129	O=C(O1)C(C)=C([C@]12O)C[C@]3(C)[C@H](C2)CCC(=O)[C@H]3C	1	1.8224
FDB021162	CCc1c(C)nccn1	-1	-0.799259
FDB021196	[O-]C(=O)[C@@H](CS1)NC1=S	-1	-0.448909
FDB021245	CC(O1)(C)C=Cc(c2O)c1cc(c23)COC3=O	1	1.57535
FDB021297	CC(C)c(cc1)cc(c1[C@@]23C)CC[C@H]2C(=C)CCC3	-1	-0.617728
FDB021355	O=C1CC(C)(C)Oc(c12)ccc(c2)OC	1	0.019084
FDB021381	CC1=C[C@H](OC1=O)C(CC2)=C(C)[C@@H]3/C=C(\C)[C@@H](O)CC[C@@H](O4)C[C@@H](C)[C@@H]4C(\C)=C/CCC([C@@]235)=[NH+]CCC5	1	2.28867
FDB021391	CC(=O)C=1C(=O)N[C@H](C12)[C@@H](C)CCN2	1	0.992717
FDB021435	CC(C)[C@H](O1)C=CC1=O	-1	-0.3364
FDB021449	CC(=O)c1c(C)nc(s1)C	-1	-0.0438776
FDB021474	CC(=O)c1c(C)ccs1	-1	-0.886607
FDB021556	Cc1ccc(o1)SC	-1	-1.89175
FDB021558	CCc1cnc(C)cn1	-1	-0.55612
FDB021559	CCc1cncc(n1)C	-1	-0.438888
FDB021560	CC(C)c1cnccn1	-1	-0.576636
FDB021567	CC1=CC[C@@H](C(C)C)[C@@H]([C@@H]12)CC(C)=CC2	-1	-0.944441
FDB021583	O[C@H]1C[C@H](C)[C@@H]([C@@H]1[C@@]23C)C[C@@H](C(O3)(C)C)CC2	-1	-0.411964
FDB021669	CC(=O)O[C@@H]([C@@]12C)C(C)(C)[C@H](C1)CC2	-1	-0.998324
FDB021671	C1CC[C@](C([O-])=O)(C)[C@@H](CC2)[C@@]1(C)[C@H]([C@@]234)CC[C@@H](C4)C(=C)C3	-1	-0.0566917
FDB021677	C1CC[C@](C([O-])=O)(C)[C@@H](CC2)[C@@]1(C)[C@H]([C@]234)C[C@H]5[C@@](C)(C3)[C@H]5C4	1	1.04219
FDB021680	O=C1C[C@H](C)C(=O)c(c12)cccc2O	1	0.518969
FDB021808	O=C1CC[C@H]([C@]12C)[C@@H]3[C@H](CC2)[C@]4(C)C(=CC3)C[C@@H](O)CC4	1	0.393413
FDB021854	CC(C)[C@@]12[C@@H](C1)[C@H](C)C(=O)C2	-1	-0.862132
FDB021881	O=C1CC[C@H]([C@@]12C)[C@H]3[C@H](CC2)[C@]4(C)[C@@H](CC3)C[C@@H](O)CC4	1	0.560023
FDB021949	O=C1[C@@H]([NH3+])CCCN1	1	0.94416
FDB021991	O=C1C(=O)C[C@H]([C@@]12C)[C@@H]3[C@H](CC2)c4c(CC3)cc(O)cc4	1	1.00222
FDB022018	[nH]1c(=O)[nH]c(c12)[nH]c(=O)nc2N	1	0.505195
FDB022019	[nH]1c[nH+]c(c12)nc(=O)[nH]c2N	1	0.983223
FDB022049	[O-]C(=O)c1ccoc1	1	0.563377
FDB022062	CN(C)c1ncnc(c12)nc[nH]2	1	0.553651
FDB022072	O=C1CC[C@H]([C@@]12C)[C@H]3[C@H](CC2)[C@]4(C)[C@H](CC3)C[C@H](O)CC4	1	0.560023
FDB022096	O=C1C[C@@H](C([O-])=O)NC(=O)N1	-1	-0.469055
FDB022105	[nH]1c(=O)[nH]c(c12)ncnc2N	1	0.456168
FDB022105	[n-]1c(=O)[nH]c(c12)ncnc2N	1	0.502787
FDB022109	O=C1CC[C@H]([C@@]12C)[C@H]3[C@H](CC2)[C@]4(C)[C@H](CC3)C[C@@H](O)CC4	1	0.628941
FDB022151	Nc1cc[nH]c(n1)=O	1	0.795882
FDB022200	O=c1cc(C([O-])=O)[nH]c(c12)cccc2	1	0.643074
FDB022275	c1cc(C([O-])=O)nc(c12)cccc2	1	0.80514
FDB022305	Cn1cnc(c12)nc(N)[nH]c2=O	1	0.565296
FDB022357	CC(=O)C1=CC[C@H]([C@@]12C)[C@H]3[C@H](CC2)[C@]4(C)C(CC3)=CC(=O)CC4	1	0.329116
FDB022415	[O-]C(=O)C1=[NH+]CCCC1	-1	-0.545414
FDB022497	Cl[C@]12[C@]3(Cl)[C@@]4(Cl)[C@]5(Cl)[C@](Cl)([C@]1(Cl)C4(Cl)Cl)[C@@]2(Cl)[C@H]([O-])[C@]35Cl	1	0.00831452
FDB022512	CC(=O)Nc1ccccc1	-1	-0.478788
FDB022542	[O-]C(=O)[C@@H]1CCC=[NH+]1	-1	-0.301684
FDB022558	C[N@H+]1CCC[C@@]1(O)c2cccnc2	1	2.2698
FDB022597	O=C1[C@@H](O)C[C@H](N1C)c2cccnc2	1	0.54151
FDB022616	CN1C(=O)CC[C@@]1(O)c2cccnc2	1	0.679331
FDB022618	[O-]C(=O)[C@H](C1)NC(C=12)=CC(=O)C(=O)C2	-1	-1.68981
FDB022640	C[N+]([O-])(C)c1ccccc1	-1	-0.663293
FDB022682	[O-]C(=O)c1cc(Cl)ccc1	-1	-0.0822192
FDB022693	O=c1nc(N)n(C)c(c12)nc[nH]2	1	0.565296
FDB022695	Cc1c(=O)[nH]c(=O)n(c1)[C@@H](C2)O[C@H]([C@H]23)COP([O-])(=O)O3	1	0.695129
FDB022738	C1CCC[C@H]2[C@H]([N@H+](C)CC3)Cc(c4[C@@]123)ccc(c4)OC	1	3.17729
FDB022746	[O-]C(=O)c(c1=O)cn2[C@@H](C)COc(c2c13)c(c(F)c3)N4CC[NH+](C)CC4	1	2.25546
FDB022770	[O-]c1[nH]c(=O)n(C)c(c12)nc(=O)[nH]2	-1	-0.0224583
FDB022776	NC(=O)c1c[nH]c(=O)cn1	1	0.0743789
FDB022780	Cn1c(=O)nc(c12)n(C)c(=O)[nH]c2[O-]	-1	-0.0691567
FDB022809	[nH]1c(=O)[nH]c(c12)nc(N)[nH]c2=O	1	0.505195
FDB022835	OC#N	-1	-0.0688827
FDB022845	CNc1ncnc(c12)nc[nH]2	1	0.402831
FDB022869	c1cccc(c12)oc(=O)c(c2)O	1	0.811378
FDB022926	[O-]C(=O)c1ccccn1	1	0.661695
FDB022927	C[C@H](N1)CNc(c12)[nH]c(N)nc2=O	1	0.414682
FDB022948	[O-]C(=O)c(c1)[nH]c(c12)cccc2	1	0.664344
FDB022949	O=C1[C@@H](N)CCS1	1	0.70631
FDB023046	O=C1CC[C@H]([C@@]12C)[C@H]3[C@H](CC2)[C@@H]4[C@@H](CC3)C[C@@H](O)CC4	1	0.393413
FDB023054	O[C@H]1CC[C@H]([C@@]12C)[C@H]3[C@H](CC2)[C@@H]4C(CC3)=CC(=O)CC4	1	0.64774
FDB023086	O[C@H]1CC[C@H]([C@@]12C)[C@H]3[C@H](CC2)[C@]4(C)[C@@H](CC3)CC(=O)CC4	1	0.588545
FDB023107	[O-]c1n(C)c(=O)nc(c12)[nH]c(=O)[nH]2	1	0.0643142
FDB023109	C[C@]1(O)CC[C@H]([C@@]12C)[C@H]3[C@H](CC2)[C@]4(C)[C@@H](CC3)Cc5c(C4)cn[nH]5	1	1.81922
FDB023115	CNC(=O)c1cccnc1	-1	-0.0927515
FDB023166	[O-]C(=O)[C@H]1CCC[NH2+]1	1	0.290613
FDB023177	[O-]c1c(C)[nH+]cc(c12)COC2=O	1	0.682662
FDB023197	O1[C@H]2C(=O)C=C[C@H]3[C@H](N(C)CC4)Cc5ccc(O)c1c5[C@@]234	1	2.09981
FDB023197	O1[C@H]2C(=O)C=C[C@H]3[C@H]([N@@H+](C)CC4)Cc5ccc(O)c1c5[C@@]234	1	2.92403
FDB023222	CC(=O)[C@H]1CC[C@H]([C@@]12C)[C@H]3[C@H](CC2)[C@]4(C)[C@@H](CC3)CC(=O)CC4	1	0.668487
FDB023250	Nc1c[nH]cn1	1	0.789558
FDB023274	O[C@@H]1CC[C@@H]([C@@]12C)[C@H]3[C@H](CC2)[C@]4(C)C(CC3)=CC(=O)CC4	1	0.698862
FDB023301	c1c(O)ccc(c12)[nH]ccc2=O	1	0.857857
FDB023310	Oc1c[nH]c(c12)cccc2	1	0.425804
FDB023329	C[C@]1(O)C(=O)Nc(c12)cccc2	-1	-0.272777
FDB023330	NC(=O)c1ccc(=O)n(C)c1	1	0.284834
FDB023331	NC(=O)c1c(=O)ccn(C)c1	1	0.148761
FDB023340	[O-]C(=O)c1ccc[nH]1	1	0.567862
FDB023360	c1[nH+]c(C)c([O-])c(c12)COC2=O	1	0.99518
FDB023373	NC(=O)c1ccccc1	1	0.607711
FDB023386	C[C@]1(O)CC[C@H]([C@@]12C)[C@H]3[C@H](CC2)[C@]4(C)C(C[C@@H]3C)=CC(=O)CC4	1	0.178551
FDB023389	C[C@]1(O)CC[C@H]([C@@]12C)[C@H]3[C@H](CC2)[C@]4(C)C(CC3)=C(Cl)C(=O)C=C4	1	0.104977
FDB023422	Oc1c(Cl)cc(Cl)cc1	-1	-0.72002
FDB023577	CCOC(=O)N(CC1)CCC1=C2c(nccc3)c3CCc(c24)cc(Cl)cc4	-1	-0.355201
FDB023583	c1cccc(c12)[C@@H]([NH2+]C)CC[C@H]2c(c3)ccc(Cl)c3Cl	1	2.44784
FDB023776	C1CC[C@H]([C@@]12C)[C@H]3[C@H](CC2)[C@]4(C)[C@@H](CC3)C[C@@H](O)CC4	-1	-0.0765395
FDB023785	O=C1CC[C@H]([C@@]12C)[C@H]3[C@H](CC2)[C@@H]4[C@H](CC3)C[C@H](O)CC4	1	0.393413
FDB023790	CC[C@H]1CC[C@H]([C@@]12C)[C@H]3[C@H](CC2)[C@@]4(C)[C@H](CC3)CCCC4	-1	-0.801756
FDB023791	[O-]C(=O)[C@H]1CCCC[NH2+]1	1	0.735241
FDB023792	O=C1CC[C@H]([C@@]12C)[C@H]3[C@H](CC2)[C@]4(C)C(=CC3)C[C@H](O)CC4	1	0.393413
FDB023804	C[C@@]1(O)CC(=O)OCC1	-1	-0.259219
FDB023809	O=C1CC[C@H]([C@@]12C)[C@H]3[C@H](C(=O)C2)[C@]4(C)[C@H](CC3)C[C@H](O)CC4	1	1.42109
FDB023811	O[C@H]1CC[C@H]([C@@]12C)[C@H]3[C@H](CC2)[C@]4(C)[C@H](CC3)CC(=O)C=C4	1	0.597417
FDB023812	O[C@H]1CC[C@H]([C@@]12C)[C@H]3[C@H](CC2)[C@]4(C)[C@@H](CC3)CC(=O)C[C@@H]4C	1	0.512846
FDB023813	Cn1c(=O)[nH]c(c12)nc(N)[nH]c2=O	1	0.440909
FDB023815	n1c(Cl)nc(c12)[nH]c(=O)[nH]c2[O-]	1	0.145753
FDB023816	O=c1[nH]c(NC)nc(c12)nc[nH]2	1	0.640623
FDB023820	C[C@]1(O)CC[C@H]([C@@]12C)[C@H]3[C@H](CC2)[C@]4(C)C(C[C@H]3C)=CC(=O)CC4	1	0.394843
FDB023854	Cc1cc(O)n(n1)-c2ccccc2	-1	-1.28821
FDB023967	C1CN(C(N)=[NH2+])Cc(c12)cccc2	1	2.15453
FDB024070	C1CC(=O)C=C(CC2)[C@@]1(C=O)[C@@H](CC3)[C@@H]2[C@@H]([C@]34C)CCC4=O	1	1.34441
FDB024072	O[C@H]1CC[C@H]([C@@]12C)[C@H]3[C@H](CC2)[C@]4(C)[C@H](CC3)CC(=O)CC4	1	0.528018
FDB024073	O=C1CC[C@H]([C@@]12C)[C@H]3[C@H](CC2)[C@]4(C)C(C[C@H]3O)=CC(=O)CC4	1	1.59902
FDB024075	O=C1CC[C@H]([C@@]12C)[C@H]3[C@H]([C@H](C2)O)[C@]4(C)C(CC3)=CC(=O)CC4	1	1.67057
FDB024076	O=C1[C@H](O)C[C@H]([C@@]12C)[C@H]3[C@H](CC2)[C@]4(C)C(CC3)=CC(=O)CC4	1	1.43254
FDB024089	C#CC=O	-1	-0.0462413
FDB024090	C#CC([O-])=O	-1	-0.653416
FDB024129	[O-]C(=O)C1=[NH+]CCC1	-1	-0.485627
FDB027886	Cn1c(=O)[nH]c(c12)nc(=O)n(C)c2[O-]	1	0.447788
FDB028310	[H]\N=c\1n(C)cnc(c12)[nH]cn2	1	0.364148
FDB028310	[H]/N=c\1n(C)cnc(c12)[nH]cn2	1	0.364148
FDB028311	[n-]1cnc(c12)n(C)cnc2=[NH2+]	1	0.228571
FDB028312	Cn1c(=O)nccc1N	1	0.887481
FDB028319	Cn1cnc(c12)ncnc2N	1	0.431552
FDB028326	[O-]C(=O)[C@H](C1)NC(C1=2)=CC(=O)C(=O)C2	-1	-1.62076
FDB028355	C=C1C=Nc(c12)cccc2	-1	-1.13446
FDB028794	[O-]C(=O)[C@@H]1CCCC=[NH+]1	-1	-0.293146
FDB029199	O[C@@H]1CN(C)C(C1=2)=CC(=O)C(=O)C2	1	1.05249
FDB029256	[O-][C@@H]1CN=C(C1=2)CC(=O)C(=O)C2	1	0.123461
FDB029309	c12c3c4ccc1cccc2CC=C3C=C[C@@H]4O	-1	-1.80405
FDB029318	c1cccc(c1c23)Cc2cc(O)cc3	-1	-1.37198
FDB030000	c1cc(O)cc(c1c23)oc(=O)c2cccc3	1	2.66642
FDB000339	COc(cc1)ccc1N	-1	-0.0163057
FDB000357	Cc1c(O)c(O)ccc1	-1	-0.206939
FDB000358	CCc1ccc(O)cc1	-1	-0.318674
FDB000359	CC(=O)c1cc(OC)ccc1	-1	-0.415785
FDB000362	O[C@H]1CC[C@H]([C@@]12C)[C@H]3[C@H](CC2)c4c(CC3)cc(O)cc4	-1	-0.0607584
FDB000373	CC(C)=CCOC(=O)C	-1	-0.901913
FDB000383	[O-]c1cc(OC)cc(c12)n(C)c3c(c2=O)cccc3	1	2.38959
FDB000383	Oc1cc(OC)cc(c12)n(C)c3c(c2=O)cccc3	1	2.38959
FDB000393	C1=CC(C)(C)Oc(cc2O)c1c(c23)n(C)c4c(c3=O)cccc4OC	1	0.18439
FDB000393	C1=CC(C)(C)Oc(cc2[O-])c1c(c23)n(C)c4c(c3=O)cccc4OC	1	0.18439
FDB000406	CC1(C)[C@@H](O1)[C@H](C2)O[C@H](O)[C@@H]2[C@H](CC3)[C@](C)([C@@]34C)CC[C@@H]5C4=CC[C@H]6[C@]5(C)C=C[C@H](O)C6(C)C	1	2.49391
FDB000429	C[C@@H]1[NH2+]CCc(c12)cc(O)c(c2)O	-1	-0.3263
FDB000431	CC(=O)Oc(cc1)cc(c12)oc(C)c(c2=O)-c3ccccc3	1	1.80488
FDB000439	C1C[N@H+](C)Cc(c12)cc(OC)c(c2)OC	1	1.55103
FDB000454	COC([C@H]1O2)=CC=C3[C@@H](N(C)CC4)Cc5ccc(c2c5[C@]134)OC	1	1.93432
FDB000458	CO[C@H]([C@H]1O2)C=C[C@@H]3[C@@H]([N@@H+](C)CC4)Cc5ccc(c2c5[C@]134)OC	1	3.7171
FDB000459	O1[C@@H]2[C@@H](O)C=C[C@@H]3[C@H]([N@@+]([O-])(C)CC4)Cc5ccc(O)c1c5[C@@]234	1	1.79961
FDB000484	[O-]C(=O)C[NH3+]	-1	-0.513458
FDB000499	CC(=O)c1c(CC)nccn1	-1	-0.0825495
FDB000527	[O-]C(=O)[C@@H]1CC[C@H](O)C[NH2+]1	1	0.500618
FDB000554	[O-]C(=O)C[C@@H]1CCC[NH2+]1	-1	-0.357444
FDB000556	[O-]C(=O)[C@H](C)[NH3+]	1	0.244175
FDB000580	c1cc(O)c(OC)cc1[C@@H](OC2)[C@@H]([C@@H]23)CO[C@@H]3c(c4)ccc(c45)OCO5	1	0.303214
FDB000587	Oc1c(C)c(O)cc(c12)oc(C)cc2=O	-1	-0.0437026
FDB000588	Oc1c(C)c(OC)cc(c12)oc(C)cc2=O	1	0.676665
FDB000594	Oc1cc(O)c(C)c(c12)oc(C)cc2=O	-1	-0.0437026
FDB000595	Oc1cc(OC)c(C)c(c12)oc(C)cc2=O	1	0.923947
FDB000654	CC(=O)c(c1[O-])ccc(c12)oc(=O)cc2C	1	0.0712156
FDB000655	c1cc(O)cc(c12)O[C@@H](CC2=O)c3ccc(O)cc3	-1	-0.41221
FDB000659	COc(cc1)cc(c12)O[C@H]3[C@@H]2COc4c3ccc(c4)O	-1	-2.24853
FDB000671	C1=CC(C)(C)Oc(c12)c(ccc2O)C(=C3)COc(c34)cc(O)cc4	-1	-0.576882
FDB000686	c1cc(O)ccc1[C@@H](OC2)[C@@H]([C@@H]23)CO[C@@H]3c4ccc(O)cc4	-1	-0.179544
FDB000703	CC#CC#C/C=C(O1)\C=C[C@@]12CCCCO2	-1	-1.30113
FDB000729	CC[C@H]1CC[C@@H](O1)CC	-1	-2.03476
FDB000735	CC(C)SC(C)C	-1	-1.96197
FDB000743	COc(cc1)cc(oc2=O)c1c3oc(c4c23)cc(O)cc4	1	2.17496
FDB000768	CCCCC	-1	-1.42474
FDB000784	NC(=O)/N=N/C(=O)N	-1	-0.243728
FDB000798	[O-]C(=O)c1c(Cl)c(Cl)c(C([O-])=O)c(Cl)c1Cl	1	0.762718
FDB000803	SCc1ccccc1	-1	-1.61375
FDB000809	O=CCc1ccc(C)cc1	-1	-0.191931
FDB000826	CC(C)(O)c1ccc(C)cc1	-1	-1.25267
FDB000827	COC(C)(C)c1ccc(C)cc1	-1	-1.82426
FDB000851	CC(=O)C(=C1)C[C@@H]([C@]12C)CC[C@H](O)[C@H]2C	1	0.602654
FDB000854	CC(=O)[C@]12[C@@H](O2)[C@]3(C)[C@H](C1)CC[C@H](O)[C@H]3C	1	0.622821
FDB000855	COc1ccc(cc1)OC	-1	-0.834187
FDB000856	COc1cc(OC)ccc1	-1	-0.581512
FDB000858	COC(C1=O)=CC(=O)C=C1OC	1	0.786427
FDB000859	Cc1cc(OC)c(Cl)c(c1)OC	-1	-1.24237
FDB000860	CC(C)(C)C1=CC(=O)C=C(C1=O)C(C)(C)C	1	0.302555
FDB000872	O=Cc1ccc(cc1)OC	-1	-0.0604272
FDB000874	CCOc(c1)ccc(c12)cccc2	-1	-1.92165
FDB000880	[O-]C(=O)[C@H](C)O	-1	-0.0664426
FDB000882	[O-]C(=O)c1c(O)cccc1	1	0.111852
FDB000883	CSC(=O)c1ccccc1	-1	-0.99699
FDB000885	Oc1ccc(O)cc1	1	0.212386
FDB000886	COc1ccc(O)cc1	-1	-0.477206
FDB000894	CC(=O)Oc(c1C([O-])=O)cccc1	-1	-0.181955
FDB000896	[O-]C(=O)c1c(N)cccc1	1	0.316913
FDB000897	COC(=O)c1c(N)cccc1	1	0.287455
FDB000931	CC#Cc1ccc(s1)-c(s2)ccc2C#C	-1	-1.24953
FDB000932	[O-]C(=O)Cn1cc[nH+]c1	-1	-0.663476
FDB000933	[O-]C(=O)Cc1c[nH]c(c12)cccc2	1	0.120631
FDB000936	COC(=O)Cc1c[nH]c(c12)cccc2	-1	-0.30336
FDB000937	NC(=O)Cc1c[nH]c(c12)cccc2	-1	-0.169327
FDB000939	OCc1c[nH]c(c12)cccc2	-1	-0.195203
FDB000940	[NH3+]Cc1c[nH]c(c12)cccc2	1	1.98107
FDB000943	CC(C)c1c(OC)ncc(n1)C	-1	-1.35239
FDB000948	c1ccccc1-c2ccc(N)nc2	1	0.199255
FDB000955	Oc1cccc(c12)C(=O)c3c(C2=O)c(O)ccc3	1	0.808205
FDB000964	CC(=O)c1cccn1CC	-1	-0.400214
FDB000967	COC(=O)[C@@H](C)CC	-1	-0.946679
FDB000996	C1=CC(C)(C)Oc(c12)c(ccc2O)-c(c3)oc(c34)cc(O)cc4	-1	-0.480887
FDB001016	CCOC(=O)c1cccnc1	-1	-0.261489
FDB001037	[O-]C(=O)c1ccc(N)cc1	1	0.19913
FDB001038	CC(=O)c(c1)oc(c12)cc(O)c3c2n(C)c4c(c3=O)cccc4	1	2.17821
FDB001039	CC(O1)(C)C=Cc(c2O)c1cc(c23)n(C)c4c(c3=O)cccc4OC	-1	-0.19389
FDB001039	CC(O1)(C)C=Cc(c2[O-])c1cc(c23)n(C)c4c(c3=O)cccc4OC	-1	-0.19389
FDB001086	[O-]C(=O)c(c1=O)cn(C2CC2)c(c13)cc(c(F)c3)N4CC[NH+](CC)CC4	1	2.30491
FDB001104	C\C=C(C)\C(=O)O[C@@H](C1)C[C@@H]([N@H+]2C)CC[C@H]12	-1	-0.765561
FDB001119	C[C@]1(O)C(=O)OC[C@@H]1O	1	0.48832
FDB001258	O[C@@H]1[C@H](C)OC(=O)c(c2OC)c1cc(c23)occ3	1	1.04453
FDB001309	[O-]C(=O)/C(C)=C/[C@@H]1CC[C@H](C)[C@@H](C12)CCC=2C	-1	-0.48024
FDB001319	O1C[C@@H](C)CC[C@@]12[C@@H](C)[C@@H]3[C@@]4(C)[C@@H](C[C@@H]3O2)[C@@H]5[C@H](CC4)[C@@]6(C)[C@@H](CC5)C[C@H](O)[C@H](C6)O	1	2.71126
FDB001321	CC(=O)CS	-1	-0.267222
FDB001324	[O-]C(=O)CC(C)C	-1	-0.877951
FDB001325	COC(=O)CC(C)C	-1	-0.946679
FDB001347	C1C[C@H](O)C[C@H](CC2)[C@]1(C)[C@@H](CC3)[C@H]2[C@@H]([C@@]34C)[C@@H](O)C=C4C5=CC(=O)OC5	1	2.71093
FDB001363	CCC(=O)OC(C)C	-1	-1.00698
FDB001365	N#CCc1c[nH]c(c12)cccc2	-1	-0.12798
FDB001366	CCC(=O)OCC	-1	-0.767623
FDB001369	COC(C)OC	-1	-0.477483
FDB001375	O1CC(=C)CC[C@@]12[C@@H](C)[C@@H]3[C@@]4(C)[C@@H](C[C@@H]3O2)[C@H]5[C@H](CC4)[C@@]6(C)[C@@H](CC5)C[C@H](O)C[C@@H]6O	1	2.71126
FDB001376	O1CC(=C)CC[C@@]12[C@@H](C)[C@@H]3[C@@]4(C)[C@@H](C[C@@H]3O2)[C@H]5[C@H](CC4)[C@@]6(C)[C@@H](CC5)C[C@H](O)C[C@@H]6O	1	2.35584
FDB001399	C1CC[C@@](C)(C(=O)O2)[C@@H]([C@@H]3C([O-])=O)[C@]12[C@@H]([C@]345)[C@@H](O)C[C@H](C5)C(=C)C4	1	2.37957
FDB001411	OC[C@@](C)([C@@H]12)O[C@H](C1)CC(C)=C2	-1	-0.473567
FDB001446	O1COc(c12)cc(O)c(c2)[C@@H](C3=O)COc(c34)cc(O)cc4	1	0.577067
FDB001454	CC(C)[C@]12[C@H](C1)[C@@](C)(O)CC2	-1	-0.713943
FDB001455	CC(C)[C@]12[C@H](C1)C(=C)C(=O)C2	-1	-0.509472
FDB001456	CC(C)[C@]12[C@H](C1)[C@](C)(O)CC2	-1	-0.53248
FDB001457	CC(C)[C@]12[C@H](C1)[C@@H](C)[C@@H](C2)O	-1	-0.485137
FDB001460	[O-]C(=O)C[C@@H]1CC(=O)[C@@H](C)C1(C)C	1	0.595663
FDB001509	COc1c(C(C)C)oc(c12)cc3c(c2)ccc(=O)o3	1	2.49898
FDB001511	c1cc(O)cc(OC2)c1c(c2c34)oc3cc(O)cc4	1	2.43436
FDB001512	Oc1c(O)cccc1	1	0.338969
FDB001529	C=C[C@](C)(CC1)C=C([C@@H]1[C@@]23C)C(=O)C[C@@H]2C(C)(C)[C@H](O)CC3	1	0.174336
FDB001536	c1cc(O)cc(c12)oc(cc2=O)-c3ccc(O)cc3	1	2.65288
FDB001605	C1CC[C@](C([O-])=O)(C)[C@@H]([C@@H]2C([O-])=O)[C@]1(C)[C@@H]([C@]234)CC[C@H](C4)C(=C)C3	1	0.8741
FDB001675	CC(C)(C)[C@H]([C@H](C1)O)C[C@H]([C@@]12C)C(=C)CCC2	-1	-0.486603
FDB001753	COc(cc1)cc(c12)oc(cc2=O)-c3ccc(cc3)OC	1	0.210832
FDB001755	O=C1C=C(CO)[C@@H](C1=2)[C@@H]3[C@H]([C@H](C)C(=O)O3)CCC2C	1	1.73624
FDB001831	C1C=C[C@@](C)(C(=O)O2)[C@@H]([C@@H]3C([O-])=O)[C@]12[C@@H]([C@]345)CC[C@@](C5)(O)C(=C)C4	1	2.23052
FDB001833	c1cccc(c12)N[C@@H](N(C2=O)O)c3c([N+]([O-])=O)cccc3	1	0.694844
FDB001857	C=C[C@](C)(CC1)C=C([C@@H]1[C@@]23C)[C@@H](O)C[C@@H]2C(C)(C)C(=O)CC3	1	0.174336
FDB001927	CC(C)=CCO	-1	-0.650203
FDB001932	C[C@]1([C@]234)[C@@H]5C[C@@]6(C)[C@@H]3C(=O)[C@@](O4)(OC[C@H]6C(=O)O5)[C@@H]7[C@H](CC[C@@]2(C(=O)O1)O)[C@]8(C)C(=CC7)CC=CC8=O	1	2.63642
FDB001950	O=Cc(c1)c(OC)cc(c12)oc(=O)cc2	1	0.0294319
FDB001964	C1CC(=O)OC(C)(C)[C@@H]2[C@@H](OC(=O)C)C[C@](C)([C@@H]3[C@@]12C)Oc4c(C3)c(OC)c5c(c4C)COC5=O	1	2.56707
FDB001965	COc1c(C(=O)OC2)c2c(C)c(O3)c1C[C@@H]4[C@@]3(C)CC[C@@](O)([C@@]45C)C(C)(C)OC(=O)CC5	1	2.81097
FDB001967	COc1c(C(=O)OC2)c2c(C)c(O3)c1C[C@@H]4[C@@]3(C)CC[C@@](O)([C@@]45C)C(C)(C)C(=O)CC5	1	2.77157
FDB001995	COc1cc(=O)[nH]c(c12)c(OC)ccc2	1	0.777916
FDB001997	CO[C@@H](C1)[C@@H](O)C=C([C@]123)CC[N@@H+]3CCc4c2cc5c(c4)OCO5	1	3.68464
FDB001999	CC(C)(O)[C@@H](CC1)[C@H](C[C@]12C)c3c4c(cc(C)c3O2)c5c([nH]4)cccc5	-1	-1.83182
FDB002013	c1coc(c12)nc3c(c2OC)cccc3OC	1	1.00427
FDB002022	o1cccc1Cn2cccc2	-1	-1.7838
FDB002025	C1=CC(C)(C)Oc(c(C)c2)c1c3[nH]c(c4c23)cc(O)c(c4)OC	-1	-0.596427
FDB002026	C1=CC(C)(C)Oc(c(C)c2)c1c3[nH]c(c4c23)cc(OC)c(c4)OC	-1	-1.77483
FDB002031	C1=CC(C)(C)Oc(c(C)c2)c1c3[nH]c(c4c23)c(OC)cc(c4)OC	-1	-1.77483
FDB002033	COC(=O)c(c1)c(O)cc2[nH]c(c3c12)cccc3	1	0.135748
FDB002034	COC(=O)c(c1)c(OC)cc2[nH]c(c3c12)cccc3	-1	-0.0132184
FDB002035	O=Cc(c1)c(O)cc2[nH]c(c3c12)cccc3	1	2.43361
FDB002036	COc(c1O)ccc(C[C@@H]2[NH2+]CC3)c1c4c2c3cc(c45)OCO5	1	3.19449
FDB002047	c1cccc(c1c23)n4c2c(c(O)c(c4=O)O)[nH+]cc3	1	2.21429
FDB002067	c1cccc(c12)nc(cc2OC)-c(c3)ccc(c34)OCO4	-1	-0.455072
FDB002068	COc1c(OC)cc(CC[NH2+][C@H]2C3)c2c1c(c4)c3cc(c45)OCO5	1	3.32922
FDB002071	O1[C@@H]2[C@@H](O)CC=C3[C@@H]([N@@H+](C)CC4)Cc5ccc(c1c5[C@]234)OC	1	3.79569
FDB002075	COC([C@H]1O2)=CC=C3[C@@H](N(C)CC4)Cc5ccc(O)c2c5[C@]134	1	2.01926
FDB002091	C1C[N@@+]([O-])(C2)CCC[C@]2(CC)CCC3=Nc(c4[C@]13O)cccc4	1	0.74111
FDB002098	CC1=CC(=O)O[C@@H](C1)C[C@@H]2CCCC[N@@H+]2C	-1	-1.42
FDB002120	CCC[C@H]1CCCC[NH2+]1	1	2.3483
FDB002138	CC(C)(C)[C@@H](C)C(C)C	-1	-1.11728
FDB002141	COc(c1)c(OC)cc(C[C@@H]2[N@@H+](C)CC3)c1c4c2c3cc(c45)OCO5	1	3.51032
FDB002150	COc1c(O)cc(CC[N@@H+]2C)c3[C@@H]2Cc(c4c13)cccc4	1	2.71344
FDB002161	[O-]C(=O)c(c1)cc(O)c2[nH]c(c3c12)cccc3	1	2.22882
FDB002162	COC(=O)c(c1)cc(OC)c2[nH]c(c3c12)cccc3	-1	-0.0132184
FDB002166	CC(=O)C[C@@H]1CCCC[NH2+]1	1	1.36963
FDB002167	CC(=O)C[C@H]1CCCC[NH2+]1	1	1.36963
FDB002169	CC(=O)C[C@@H]1CCCC[N@@H+]1C	1	2.88557
FDB002170	OCc1ccc(o1)-c([nH+]cc2)c3[nH]c(c4c23)cccc4	1	2.81845
FDB002188	COc1c(OC)cc(CC[N@H+](C)[C@H]2C3)c2c1C34C=CC(=O)C=C4	1	2.14824
FDB002192	COc(c1)c(O)cc(C[C@@H]2[NH2+]CC3)c1c4c2c3cc(c45)OCO5	1	2.88544
FDB002196	c1ccccc1Cc(nc2=O)n(C)c(c23)cccc3	1	0.555028
FDB002199	C=C[C@@](C)(CC1)N([C@@H]12)C(N)=[NH+]C(=O)[C@H]2C	1	0.150803
FDB002201	COc1c(O)cc(CC[NH2+]2)c3[C@@H]2Cc(c4c13)cccc4	1	2.14491
FDB002207	c1ccc(OC)c(c1[C@@]234)N(C(=O)C)[C@@H]3CC[C@]5(CC)[C@H]2[N@H+](CC4)CCC5	1	3.68198
FDB002229	c1c[nH+]c(C=C)c2n(OC)c(c3c12)cccc3	1	3.56262
FDB002242	C/C=C(C1)\[C@@H](C2)[C@]([C@H]3O)(C(=O)OC)[C@@H](C4)[N@H+]1[C@H]2[C@H]5Nc(c6[C@@]345)cccc6	1	3.61184
FDB002244	c1cccc2c1cc3N(C)C(=O)C(=O)c(c3c24)cc(OC)c4OC	1	2.7253
FDB002266	[O-]C(=O)[C@@H]1CCC[N@@H+]1N	-1	-1.57158
FDB002316	C1=CC(C)(C)Oc(cc2O)c1c(c23)oc(cc3=O)-c4ccc(O)cc4	-1	-0.508752
FDB002345	O[C@@H](O1)C[C@@H]2[C@H]1Oc(c23)cc(OC)c4c3oc(=O)c5c4CCOC5=O	1	2.31826
FDB002346	C1=CO[C@H]2Oc(c3[C@@]12O)cc(OC)c4c3oc(=O)c5c4CCOC5=O	1	1.92105
FDB002347	C1CO[C@H]2Oc(c3[C@@]12O)cc(OC)c4c3oc(=O)c5c4CCOC5=O	1	2.61078
FDB002348	C1CC(=O)c(c(=O)oc23)c1c3c(OC)cc(c2[C@]45O)O[C@H]5OC=C4	1	1.77473
FDB002349	C1CC(=O)c(c(=O)oc23)c1c3c(OC)cc(c2[C@@]45O)O[C@H]4OCC5	1	2.25187
FDB002356	O=C1C[C@@H](C(=C)C)Cc(c2=O)c1oc(c23)c4c(cc3O)OC(C)(C)C=C4	1	1.16986
[truncated: 11,589 more rows]

## Sheet: DrugBank
Database ID	Smiles	Prediction	Score		Comments
DB00116	[O-]C(=O)CC[C@@H](C([O-])=O)NC(=O)c1ccc(cc1)NC[C@H](N2)CNc(c23)[nH]c(N)nc3=O	-1	-0.160006		Database Name: DrugBank (https://www.drugbank.ca/). Subset:Approved Database Downloaded at: 4/2014 BitterPredict prediction for the 1,375 molecules from DrugBank approved set which are in the BitterDomain (-3<=AlogP<=7, MW<-700 ). Prediction: 1 = Bitter, -1 = Non Bitter Score: Estimates the reliability of the predictions, see main manuscript for details
DB00119	CC(=O)C([O-])=O	-1	-1.28167
DB00120	[O-]C(=O)[C@@H]([NH3+])Cc1ccccc1	1	0.28221
DB00121	[O-]C(=O)CCCC[C@@H]1SC[C@@H]([C@@H]12)NC(=O)N2	1	0.235114
DB00126	OC[C@H](O)[C@@H](OC1=O)C([O-])=C1O	-1	-0.680797
DB00132	[O-]C(=O)CCCCCCC/C=C\C/C=C\C/C=C\CC	1	0.125902
DB00134	[O-]C(=O)[C@@H]([NH3+])CCSC	-1	-0.0215584
DB00135	[O-]C(=O)[C@@H]([NH3+])Cc1ccc(O)cc1	1	0.441267
DB00136	CC(C)(O)CCC[C@@H](C)[C@H]1CC[C@H]([C@@]12C)\C(CCC2)=C\C=C3/C(=C)[C@@H](O)C[C@@H](C3)O	1	1.56775
DB00139	[O-]C(=O)CCC([O-])=O	-1	-1.37665
DB00140	O=c1[nH]c(=O)nc(c12)n(C[C@H](O)[C@H](O)[C@H](O)CO)c3c(n2)cc(C)c(C)c3	1	2.46611
DB00144	[O-]C(=O)[C@@H]([NH3+])COP([O-])(=O)OC[C@@H](COC(=O)CC)OC(=O)CCC	-1	-1.03691
DB00145	[O-]C(=O)C[NH3+]	-1	-0.947265
DB00146	CC(C)(O)CCC[C@@H](C)[C@H]1CC[C@H]([C@@]12C)\C(CCC2)=C\C=C3/C(=C)CC[C@@H](C3)O	1	1.16893
DB00147	O=Cc1c(CO)c[nH+]c(C)c1[O-]	-1	-0.459681
DB00149	[O-]C(=O)[C@@H]([NH3+])CC(C)C	1	0.286825
DB00150	[O-]C(=O)[C@@H]([NH3+])Cc1c[nH]c(c12)cccc2	1	0.484868
DB00151	[O-]C(=O)[C@@H]([NH3+])CS	-1	-0.109344
DB00154	[O-]C(=O)CCCCCC/C=C\C/C=C\C/C=C\CCCCC	1	0.0796668
DB00155	[O-]C(=O)[C@@H]([NH3+])CCCNC(=O)N	-1	-1.95306
DB00156	[O-]C(=O)[C@@H]([NH3+])[C@@H](C)O	-1	-0.837605
DB00158	[O-]C(=O)CC[C@@H](C([O-])=O)NC(=O)c1ccc(cc1)NCc(n2)cnc(c23)nc(N)[nH]c3=O	1	0.0931358
DB00159	[O-]C(=O)CCC/C=C\C/C=C\C/C=C\C/C=C\C/C=C\CC	-1	-0.0806737
DB00160	[O-]C(=O)[C@H](C)[NH3+]	-1	-0.33459
DB00161	[O-]C(=O)[C@@H]([NH3+])C(C)C	1	0.258102
DB00162	OC\C=C(C)\C=C\C=C(C)\C=C\C(C1(C)C)=C(C)CCC1	-1	-0.109334
DB00165	OCc1c(CO)c[nH+]c(C)c1[O-]	-1	-0.484684
DB00166	[O-]C(=O)CCCC[C@H]1CCSS1	-1	-0.306507
DB00167	[O-]C(=O)[C@@H]([NH3+])[C@@H](C)CC	1	0.643408
DB00168	[O-]C(=O)C[C@H]([NH3+])C(=O)N[C@H](C(=O)OC)Cc1ccccc1	-1	-1.84595
DB00170	O=C1C(C)=CC(=O)c(c12)cccc2	-1	-0.0707297
DB00172	[O-]C(=O)[C@@H]1CCC[NH2+]1	-1	-0.0739274
DB00173	[nH]1cnc(c12)ncnc2N	1	0.242964
DB00175	CC[C@H](C)C(=O)O[C@@H](C[C@@H](C1)O)[C@@H](C=12)[C@H]([C@@H](C)C=C2)CC[C@@H](O)C[C@@H](O)CC([O-])=O	1	0.337004
DB00176	c1cc(C(F)(F)F)ccc1C(=N\OCC[NH3+])\CCCCOC	1	3.04199
DB00177	CCCCC(=O)N([C@H](C([O-])=O)C(C)C)Cc1ccc(cc1)-c(cccc2)c2-c3n[n-]nn3	1	1.71292
DB00178	C1CC[C@@H]([C@@H]12)N([C@H](C([O-])=O)C2)C(=O)[C@H](C)[NH2+][C@H](C(=O)OCC)CCc3ccccc3	1	1.75023
DB00179	c1cc(O)c(O)cc1C[C@H](C)[C@H](C)Cc2cc(O)c(O)cc2	-1	-0.171562
DB00180	CC(O1)(C)O[C@@H]2C[C@H]([C@@]3(C)[C@]12C(=O)CO)[C@H]4[C@H]([C@H](C3)O)[C@]5(C)C([C@@H](F)C4)=CC(=O)C=C5	1	2.12315
DB00181	[O-]C(=O)C[C@H](C[NH3+])c1ccc(Cl)cc1	1	0.110328
DB00182	C[C@H]([NH3+])Cc1ccccc1	1	3.04785
DB00184	C[N@H+]1CCC[C@H]1c2cccnc2	1	3.16201
DB00185	C[C@@H](O1)SC[C@]12[C@H]3CC[N@@H+](C2)CC3	1	2.20822
DB00186	c1c(Cl)ccc(c12)NC(=O)[C@H](O)N=C2c3c(Cl)cccc3	1	0.444518
DB00187	COC(=O)CCc1ccc(cc1)OC[C@@H](O)C[NH2+]C(C)C	1	2.81238
DB00189	C#C[C@](O)(/C=C/Cl)CC	-1	-0.845512
DB00190	N[NH2+][C@@](C([O-])=O)(C)Cc1cc(O)c(O)cc1	-1	-0.743774
DB00191	CC(C)([NH3+])Cc1ccccc1	1	3.12242
DB00192	c1cccc2C(C(=O)N)(c(c3c12)cccc3)CCC[NH2+]C(C)C	1	2.27159
DB00193	C1CCC[C@H](C[NH+](C)C)[C@@]1(O)c2cc(OC)ccc2	1	3.57607
DB00194	OC[C@@H]1[C@@H](O)[C@H](O)[C@@H](O1)n(cn2)c(c23)ncnc3N	1	1.57962
DB00195	CC(C)[NH2+]C[C@H](O)COc(cc1)ccc1CCOCC2CC2	1	2.67027
DB00196	n1cncn1CC(O)(Cn2cncn2)c3c(F)cc(F)cc3	1	2.21518
DB00198	CC(=O)N[C@H]([C@H](C1)[NH3+])[C@H](OC(CC)CC)C=C1C(=O)OCC	1	2.83449
DB00201	Cn1cnc(c12)n(C)c(=O)n(C)c2=O	1	1.1134
DB00202	C[N+](C)(C)CCOC(=O)CCC(=O)OCC[N+](C)(C)C	1	3.12168
DB00203	CCCc1nn(C)c(c12)c(=O)[nH]c(n2)-c3c(OCC)ccc(c3)S(=O)(=O)N(CC4)CCN4C	1	3.11916
DB00204	CS(=O)(=O)Nc(cc1)ccc1CC[N@H+](C)CCOc(cc2)ccc2NS(=O)(=O)C	1	3.06785
DB00205	Nc1nc(N)[nH+]c(CC)c1-c2ccc(Cl)cc2	1	1.98668
DB00206	COc(c1)c(OC)c(OC)cc1C(=O)O[C@H](C2)[C@H](OC)[C@@H](C(=O)OC)[C@@H](C3)[C@H]2C[N@H+](CC4)[C@H]3c(c4c56)[nH]c5cc(cc6)OC	1	3.3887
DB00208	c1cccc(Cl)c1CN(C2)CCc(c23)scc3	-1	-0.20139
DB00208	c1cccc(Cl)c1C[N@H+](C2)CCc(c23)scc3	1	2.47936
DB00210	[O-]C(=O)c(c1)ccc(c12)cc(cc2)-c(c3)ccc(OC)c3C45CC6C[C@H](C5)C[C@H](C4)C6	-1	-1.16499
DB00211	[NH3+]CC(=O)NC[C@@H](O)c1c(OC)ccc(c1)OC	-1	-1.69862
DB00212	c1ccccc1C[C@@H](CS(=O)(=O)C(C)(C)C)C(=O)N[C@@H](Cc2cnc[nH]2)C(=O)N[C@@H]([C@H](O)[C@H](O)C3CC3)CC4CCCCC4	1	0.594749
DB00212	c1ccccc1C[C@@H](CS(=O)(=O)C(C)(C)C)C(=O)N[C@@H](Cc2c[nH+]c[nH]2)C(=O)N[C@@H]([C@H](O)[C@H](O)C3CC3)CC4CCCCC4	1	2.47306
DB00213	FC(F)Oc(cc1)cc(c12)[nH]c(n2)[S@](=O)Cc3c(OC)c(ccn3)OC	1	0.965912
DB00214	CC(C)NC(=O)[N-]S(=O)(=O)c(c[nH+]cc1)c1Nc(cc2C)ccc2	-1	-0.072164
DB00214	CC(C)NC(=O)[N-]S(=O)(=O)c(cncc1)c1Nc(cc2C)ccc2	-1	-0.829228
DB00215	c1cc(C#N)cc(c12)CO[C@]2(CCC[NH+](C)C)c3ccc(F)cc3	1	3.00943
DB00216	c1ccccc1S(=O)(=O)CCc(c2)ccc(c23)[nH]cc3C[C@H]4CCC[N@@H+]4C	1	3.01036
DB00217	CNC(=[NH+]/C)\NCc1ccccc1	1	2.54588
DB00218	[O-]C(=O)c(c1=O)cn(C2CC2)c(c13)c(OC)c(c(F)c3)N(C4)C[C@H]([C@H]45)[NH2+]CCC5	1	2.45096
DB00220	c1ccc(O)c(C)c1C(=O)N[C@@H](CSc2ccccc2)[C@H](O)CN([C@@H](C3)C(=O)NC(C)(C)C)C[C@H]([C@H]34)CCCC4	1	1.40706
DB00220	c1ccc(O)c(C)c1C(=O)N[C@@H](CSc2ccccc2)[C@H](O)C[N@@H+]([C@@H](C3)C(=O)NC(C)(C)C)C[C@H]([C@H]34)CCCC4	1	3.33905
DB00221	CC(C)[NH2+][C@@H](CC)[C@@H](O)c1cc(O)c(O)cc1	1	1.96952
DB00222	C[C@H]1CC[C@@H](CC1)NC(=O)[N-]S(=O)(=O)c(cc2)ccc2CCNC(=O)N(C3=O)CC(C)=C3CC	1	1.30132
DB00223	OCC(=O)[C@@]1(O)[C@@H](C)C[C@H]([C@@]12C)[C@H]3[C@](F)([C@H](C2)O)[C@]4(C)C([C@@H](F)C3)=CC(=O)C=C4	1	1.40821
DB00224	c1cccc(c12)C[C@@H](O)[C@H]2NC(=O)[C@H](Cc3ccccc3)C[C@H](O)CN4CCN(C[C@H]4C(=O)NC(C)(C)C)Cc5cccnc5	1	2.5571
DB00226	NC(=[NH2+])NC[C@@H](CO1)OC12CCCCC2	1	1.0534
DB00227	CC[C@H](C)C(=O)O[C@@H](C[C@@H](C)C1)[C@@H](C=12)[C@H]([C@@H](C)C=C2)CC[C@@H](O3)C[C@@H](O)CC3=O	1	1.56324
DB00228	F[C@@H](Cl)C(F)(F)OC(F)F	-1	-0.642313
DB00229	Nc(n1)scc1CC(=O)N[C@@H]2C(=O)N([C@@H]23)C(C([O-])=O)=C(CS3)CSc4nnnn4CC[NH+](C)C	1	0.563284
DB00230	[O-]C(=O)C[C@@H](C[NH3+])CC(C)C	1	0.320529
DB00231	c1c(Cl)ccc(c12)N(C)C(=O)[C@H](O)N=C2c3ccccc3	-1	-1.24118
DB00232	ClC[C@@H](N1)N(C)S(=O)(=O)c(c12)cc(c(Cl)c2)S(=O)(=O)N	1	0.0373562
DB00233	[O-]C(=O)c1c(O)cc(N)cc1	1	0.0336174
DB00234	c1ccccc1[C@@H]([C@@H]2C[NH2+]CCO2)Oc3c(OCC)cccc3	1	2.80863
DB00235	N#Cc1c(=O)[nH]c(C)c(c1)-c2ccncc2	1	0.238425
DB00236	BrCCC(=O)N1CCN(CC1)C(=O)CCBr	1	0.737159
DB00237	CC[C@H](C)C1(CC)C(=O)NC(=O)NC1=O	1	1.85315
DB00238	Cc1ccnc(c12)N(C3CC3)c4c(C(=O)N2)cccn4	1	0.368708
DB00239	c1nccn1C/C(c2c(Cl)cc(Cl)cc2)=N/OCc3c(Cl)cc(Cl)cc3	-1	-1.52823
DB00240	OCC(=O)[C@@]1(O)[C@H](C)C[C@H]([C@@]12C)[C@H]3[C@H]([C@H](C2)O)[C@]4(C)C(C[C@H]3Cl)=CC(=O)C=C4	1	1.39672
DB00241	C=CCC1(CC(C)C)C(=O)NC(=O)NC1=O	1	1.63425
DB00242	OC[C@@H]1[C@@H](O)C[C@@H](O1)n(cn2)c(c23)nc(Cl)nc3N	1	0.541017
DB00243	c1ccc(C)c(c1C)NC(=O)CN2CCN(CC2)C[C@H](O)COc3c(OC)cccc3	1	1.89921
DB00244	[O-]C(=O)c1c(O)ccc(c1)N	1	0.606006
DB00245	c1ccccc1C(c2ccccc2)O[C@@H](C3)C[C@@H]([N@H+]4C)CC[C@H]34	1	3.1996
DB00246	C1C(=O)Nc(c12)cc(Cl)c(c2)CC[NH+](CC3)CCN3c4nsc(c45)cccc5	1	2.7412
DB00246	C1C(=O)Nc(c12)cc(Cl)c(c2)CCN3CCN(CC3)c4nsc(c45)cccc5	-1	-0.0838052
DB00247	CC[C@@H](CO)NC(=O)[C@H](C1)CN(C)[C@H](C2)C=1c3cccc4n(C)cc2c34	1	2.43836
DB00247	CC[C@@H](CO)NC(=O)[C@H](C1)C[N@H+](C)[C@H](C2)C=1c3cccc4n(C)cc2c34	1	3.34315
DB00248	C[NH+](C)CCCN(C(=O)NCC)C(=O)[C@H](C1)C[N@H+](CC=C)[C@H](C2)[C@H]1c3cccc4[nH]cc2c34	1	3.67871
DB00248	C[NH+](C)CCCN(C(=O)NCC)C(=O)[C@H](C1)CN(CC=C)[C@H](C2)[C@H]1c3cccc4[nH]cc2c34	1	3.67871
DB00249	OC[C@@H]1[C@@H](O)C[C@@H](O1)n(c(=O)[nH]2)cc(I)c2=O	-1	-0.57957
DB00250	Nc1ccc(cc1)S(=O)(=O)c(cc2)ccc2N	1	1.00921
DB00251	CC(C)[NH+](CC1)CCN1c2ccc(cc2)OC[C@@H](CO3)O[C@@]3(Cn4cncn4)c5c(Cl)cc(Cl)cc5	1	3.47408
DB00252	c1ccccc1C2(C(=O)NC(=O)N2)c3ccccc3	1	0.967449
DB00253	CC(=O)[C@H]1CC[C@H]([C@@]12C)[C@H]3[C@H]([C@H](C2)O)[C@]4(C)C([C@@H](C)C3)=CC(=O)CC4	1	0.974773
DB00255	c1cc(O)ccc1C(\CC)=C(/CC)c2ccc(O)cc2	-1	-1.41761
DB00257	c1ccccc1C(n2cc[nH+]c2)(c3c(Cl)cccc3)c4ccccc4	1	2.3421
DB00257	c1ccccc1C(n2ccnc2)(c3c(Cl)cccc3)c4ccccc4	-1	-1.30124
DB00258	[O-]C(=O)C	-1	-0.661666
DB00259	Nc1ccc(cc1)S(=O)(=O)N	1	0.158772
DB00260	O=C1[C@H](N)CON1	-1	-0.462375
DB00261	N1C(=O)CN(C1=2)Cc3c(N2)ccc(Cl)c3Cl	1	0.23154
DB00261	N1C(=O)CN(C1=2)Cc3c([NH+]2)ccc(Cl)c3Cl	-1	-0.447805
DB00262	ClCCNC(=O)N(N=O)CCCl	1	0.0313953
DB00263	Cc1c(C)noc1[N-]S(=O)(=O)c(cc2)ccc2N	1	0.468313
DB00264	CC(C)[NH2+]C[C@H](O)COc(cc1)ccc1CCOC	1	2.85696
DB00265	C\C=C\C(=O)N(CC)c(c1C)cccc1	-1	-0.504589
DB00266	c1cccc(c12)oc(=O)c(c2[O-])Cc(c3[O-])c(=O)oc(c34)cccc4	1	1.4888
DB00267	Nc(n1)scc1C(=N\OC)\C(=O)N[C@@H]2C(=O)N([C@@H]23)C(C([O-])=O)=C(CS3)CSc4nnnn4C	-1	-0.332547
DB00268	CCC[NH+](CCC)CCc1cccc(c12)NC(=O)C2	1	2.86209
DB00270	CC(C)OC(=O)C1=C(C)NC(C)=C(C(=O)OC)[C@@H]1c2cccc(c23)non3	1	0.405458
DB00271	[O-]C(=O)c1c(I)c(NC(=O)C)c(I)c(c1I)NC(=O)C	-1	-0.122995
DB00272	[NH3+]CCc1ccn[nH]1	1	1.46327
DB00273	NS(=O)(=O)OC[C@@]12[C@@H](OC(O1)(C)C)[C@H]3[C@@H](CO2)OC(O3)(C)C	1	0.699111
DB00274	N#CCSCC(=O)N[C@]1(OC)C(=O)N([C@@H]12)C(C([O-])=O)=C(CS2)CSc3nnnn3C	1	0.359463
DB00275	[O-]C(=O)c1c(C(C)(C)O)[nH+]c(CCC)n1Cc2ccc(cc2)-c(cccc3)c3-c4[n-]nnn4	-1	-0.863119
DB00276	CS(=O)(=O)Nc(cc1)cc(OC)c1Nc2c(cccc3)c3[nH+]c(c24)cccc4	1	1.31994
DB00277	O=c1n(C)c(=O)n(C)c(c12)nc[nH]2	1	0.78369
DB00278	[O-]C(=O)[C@H]1C[C@H](C)CCN1C(=O)[C@H](CCCNC(N)=[NH2+])NS(=O)(=O)c(ccc2)c(c23)NC[C@H](C)C3	-1	-0.0565351
DB00279	[O-]C(=O)[C@@H]([NH3+])Cc(cc1I)cc(I)c1Oc(cc2)cc(I)c2O	1	0.138481
DB00280	n1ccccc1[C@@](C(=O)N)(CC[NH+](C(C)C)C(C)C)c2ccccc2	1	2.64576
DB00281	CC[NH+](CC)CC(=O)Nc(c1C)c(C)ccc1	1	3.1727
DB00283	c1cc(Cl)ccc1[C@@](C)(c2ccccc2)OCC[C@H]3CCC[N@@H+]3C	1	3.10337
DB00285	C1CCCCC1(O)[C@H](C[NH+](C)C)c2ccc(cc2)OC	1	3.3014
DB00286	O=C1CC[C@H]([C@@]12C)[C@H]3[C@H](CC2)c4c(CC3)cc(cc4)OS([O-])(=O)=O	1	0.744438
DB00287	CC(C)OC(=O)CCC/C=C\C[C@@H]([C@@H](O)C[C@H]1O)[C@H]1\C=C\[C@@H](O)COc(cc2C(F)(F)F)ccc2	1	0.836203
DB00288	C1CCCC12O[C@@]3(C(=O)COC(=O)C)[C@]4(C)[C@@H](C[C@H]3O2)[C@H]5[C@](F)([C@H](C4)O)[C@]6(C)C(CC5)=CC(=O)C=C6	1	2.44239
DB00289	c1cccc(c1C)O[C@H](CC[NH2+]C)c2ccccc2	1	3.2094
DB00291	[O-]C(=O)CCCc1ccc(cc1)N(CCCl)CCCl	-1	-0.357043
DB00292	CCOC(=O)c1cncn1[C@H](C)c2ccccc2	-1	-0.853427
DB00293	[O-]C(=O)CC[C@@H](C([O-])=O)NC(=O)c1ccc(s1)N(C)Cc(c2)ccc(c23)nc(C)[nH]c3=O	1	0.31576
DB00294	C#C[C@]1(O)CC[C@H]([C@@]12CC)[C@H]3[C@H](C(=C)C2)[C@@H]4C(CC3)=CC(=O)CC4	1	0.412421
DB00295	O1[C@H]2[C@@H](O)C=C[C@H]3[C@H]([N@H+](C)CC4)Cc5ccc(O)c1c5[C@@]234	1	2.86703
DB00296	c1ccc(C)c(c1C)NC(=O)[C@@H]2CCCC[N@@H+]2CCC	1	3.28273
DB00297	c1ccc(C)c(c1C)NC(=O)[C@@H]2CCCC[N@@H+]2CCCC	1	3.47881
DB00298	C1CCCn(c12)c(nn2)CCN3CCN(CC3)c(c4C)cccc4	1	1.12761
DB00299	OCC(CO)CCn(cn1)c(c12)nc(N)[nH]c2=O	1	0.599522
DB00300	[O-]P(=O)(O)CO[C@H](C)Cn(cn1)c(c12)ncnc2N	-1	-0.36324
DB00300	[O-]P([O-])(=O)CO[C@H](C)Cn(cn1)c(c12)ncnc2N	-1	-0.36324
DB00301	CC(S1)(C)[C@H](C([O-])=O)N([C@H]12)C(=O)[C@H]2NC(=O)c3c(C)onc3-c4c(F)cccc4Cl	-1	-0.00604812
DB00302	[O-]C(=O)[C@H]1CC[C@H](C[NH3+])CC1	1	0.291097
DB00304	C#C[C@]1(O)CC[C@H]([C@@]12CC)[C@H]3[C@H](C(=C)C2)[C@@H]4C(CC3)=CCCC4	-1	-0.519904
DB00306	C=CCC1([C@@H](C)CC)C(=O)NC(=O)NC1=O	1	1.63286
DB00307	c1cc(C([O-])=O)ccc1C(=C)c(c2)c(C)cc(c23)C(C)(C)CCC3(C)C	-1	-0.16611
DB00308	CS(=O)(=O)Nc(cc1)ccc1[C@@H](O)CCC[N@@H+](CC)CCCCCCC	1	2.31895
DB00310	c1cccc(c12)[C@@](O)(NC2=O)c3cc(S(=O)(=O)N)c(Cl)cc3	1	0.845655
DB00312	CCC[C@H](C)C1(CC)C(=O)NC(=O)NC1=O	1	1.65999
DB00313	CCCC(C([O-])=O)CCC	-1	-1.01424
DB00315	C[NH+](C)CCc1c[nH]c(c12)ccc(c2)C[C@@H](CO3)NC3=O	1	2.5712
DB00316	CC(=O)Nc1ccc(O)cc1	1	0.106403
DB00317	C1COCCN1CCCOc(c2)c(OC)cc(c23)ncnc3Nc(cc4)cc(Cl)c4F	1	0.887618
DB00317	C1COCC[NH+]1CCCOc(c2)c(OC)cc(c23)ncnc3Nc(cc4)cc(Cl)c4F	1	3.1148
DB00318	O1[C@H]2[C@@H](O)C=C[C@H]3[C@H]([N@H+](C)CC4)Cc5ccc(c1c5[C@@]234)OC	1	4.03882
DB00319	CC(S1)(C)[C@H](C([O-])=O)N([C@H]12)C(=O)[C@H]2NC(=O)[C@@H](c3ccccc3)NC(=O)N4CCN(CC)C(=O)C4=O	1	0.498533
DB00320	c1ccccc1C[C@@H](C(=O)N([C@@H]2[C@@]34O)CCC2)N3C(=O)[C@](O4)(C)NC(=O)[C@H](C5)C[N@H+](C)[C@H](C6)[C@H]5c7cccc8[nH]cc6c78	1	3.22174
DB00321	C[NH+](C)CCC=C1c(cccc2)c2CCc(c13)cccc3	1	2.995
DB00322	OC[C@@H]1[C@@H](O)C[C@@H](O1)n(c(=O)[nH]2)cc(F)c2=O	-1	-0.374075
DB00323	c1cc(C)ccc1C(=O)c2cc([N+]([O-])=O)c([O-])c(c2)O	1	0.313715
DB00324	CC(=O)[C@@]1(O)CC[C@H]([C@@]12C)[C@H]3[C@](F)([C@H](C2)O)[C@]4(C)C([C@@H](C)C3)=CC(=O)C=C4	1	1.30007
DB00327	O1[C@H]2C(=O)CC[C@H]3[C@H]([N@H+](C)CC4)Cc5ccc(O)c1c5[C@@]234	1	3.35666
DB00328	COc(c1)ccc(c12)n(c(C)c2CC([O-])=O)C(=O)c3ccc(Cl)cc3	-1	-1.04005
DB00330	CC[C@@H](CO)[NH2+]CC[NH2+][C@@H](CC)CO	-1	-1.86163
DB00331	CN(C)C(=[NH2+])N=C(N)N	1	1.39256
DB00333	c1ccccc1C(C(=O)CC)(C[C@H](C)[NH+](C)C)c2ccccc2	1	3.24065
DB00334	Cc(c1)sc(c12)Nc3c(cccc3)N=C2N4CC[NH+](C)CC4	1	3.11705
DB00335	NC(=O)Cc1ccc(cc1)OC[C@@H](O)C[NH2+]C(C)C	1	2.90268
DB00336	NC(=O)N\N=C\c1ccc(o1)[N+]([O-])=O	-1	-0.979844
DB00338	[nH+]1cc(C)c(OC)c(C)c1C[S@@](=O)c(n2)[nH]c(c23)cc(cc3)OC	1	3.56466
DB00339	NC(=O)c1cnccn1	-1	-0.351264
DB00340	C[N@H+](C1)CCC[C@H]1CC2c(cccc3)c3Sc(c24)cccc4	1	2.96905
DB00341	[O-]C(=O)COCCN(CC1)CCN1[C@H](c2ccc(Cl)cc2)c3ccccc3	1	0.53923
DB00341	[O-]C(=O)COCC[NH+](CC1)CCN1[C@H](c2ccc(Cl)cc2)c3ccccc3	1	0.537009
DB00343	C[NH+](C)CCN1C(=O)[C@H](OC(=O)C)[C@H](c2ccc(cc2)OC)Sc(c13)cccc3	1	2.89617
DB00344	C[NH2+]CCCC1c(cccc2)c2C=Cc(c13)cccc3	1	3.41773
DB00345	[O-]C(=O)CNC(=O)c1ccc(N)cc1	-1	-0.247575
DB00346	O1CCC[C@H]1C(=O)NCCCN(C)c(nc2N)[nH+]c(c23)cc(OC)c(c3)OC	1	2.98067
DB00347	CC1(C)C(=O)N(C)C(=O)O1	1	0.126885
DB00348	c1cc(C(F)(F)F)cc([N+]([O-])=O)c1C(=O)C2=C([O-])CCCC2=O	1	0.296984
DB00349	c1c(Cl)ccc(c12)N(C)C(=O)CC(=O)N2c3ccccc3	-1	-0.759227
DB00349	c1c(Cl)ccc(c12)N(C)C(=O)C=C([O-])N2c3ccccc3	-1	-1.3056
DB00350	[O-][n+]1c(N)nc(cc1N)N2CCCCC2	1	0.95622
DB00351	CC(=O)O[C@]1(C(=O)C)CC[C@H]([C@@]12C)[C@H]3[C@H](CC2)[C@]4(C)C(C=C3)=CC(=O)CC4	1	0.950045
DB00352	n1c[nH]c(c12)nc(N)[nH]c2=S	1	0.427836
DB00353	CC[C@@H](CO)NC(=O)[C@H](C1)CN(C)[C@H](C2)C=1c3cccc4[nH]cc2c34	1	2.51317
DB00353	CC[C@@H](CO)NC(=O)[C@H](C1)C[N@H+](C)[C@H](C2)C=1c3cccc4[nH]cc2c34	1	3.27634
DB00354	CC(C)(C)c1ccc(cc1)C[NH+](CC2)CCN2[C@H](c3ccc(Cl)cc3)c4ccccc4	1	4.0783
DB00355	Nc(n1)scc1C(=N\OC(C([O-])=O)(C)C)\C(=O)N[C@H](C2=O)[C@H](C)N2S([O-])(=O)=O	1	1.37509
DB00356	[nH]1c(=O)oc(c12)ccc(Cl)c2	1	1.32554
DB00357	C1CC(=O)NC(=O)[C@@]1(CC)c2ccc(N)cc2	1	0.89691
DB00358	c1ccc(C(F)(F)F)c(c12)nc(C(F)(F)F)cc2[C@H](O)[C@@H]3CCCC[NH2+]3	1	3.22091
DB00359	Nc1ccc(cc1)S(=O)(=O)Nc2ncccn2	1	1.02077
DB00360	C[C@H](O)[C@@H](O)[C@@H](N1)CNc(c12)[nH]c(N)nc2=O	1	0.993861
DB00363	C1C[NH+](C)CCN1C2=Nc(cc(Cl)cc3)c3Nc(c24)cccc4	1	3.46041
DB00366	n1ccccc1[C@](C)(OCC[NH+](C)C)c2ccccc2	1	3.18026
DB00367	C#C[C@]1(O)CC[C@H]([C@@]12CC)[C@H]3[C@H](CC2)[C@@H]4C(CC3)=CC(=O)CC4	1	0.0646357
DB00368	[NH3+]C[C@H](O)c1cc(O)c(O)cc1	-1	-0.734503
DB00369	[O-]P(=O)(O)CO[C@H](CO)Cn(c(n1)=O)ccc1N	1	0.813018
DB00369	[O-]P([O-])(=O)CO[C@H](CO)Cn(c(n1)=O)ccc1N	1	0.954408
DB00370	C1C[N@H+](C)C[C@H]2N1c(nccc3)c3Cc(c24)cccc4	1	3.35022
DB00371	NC(=O)OCC(C)(CCC)COC(=O)N	-1	-0.314835
DB00373	CC(C)(C)[NH2+]C[C@H](O)COc(nsn1)c1N2CCOCC2	1	3.38146
DB00374	[O-]C(=O)COc1cccc(C2)c1C[C@H]([C@H]23)C[C@@H](O)[C@@H]3CC[C@@H](O)CCCCC	1	0.645202
DB00376	c1ccccc1[C@](O)(C2CCCCC2)CC[NH+]3CCCCC3	1	3.28636
DB00377	c12c3cccc1CCC[C@H]2CN(C3=O)[C@@H]([C@@H]45)C[N@@H+](CC5)CC4	1	4.28954
DB00378	CC(=O)[C@H]1CC[C@H]([C@@]12C)[C@H]3[C@@H](CC2)[C@@]4(C)C(C=C3)=CC(=O)CC4	1	0.504025
DB00379	C[C@H]([NH3+])COc(c1C)c(C)ccc1	1	2.86178
DB00381	CCOC(=O)C1=C(COCC[NH3+])NC(C)=C(C(=O)OC)[C@@H]1c2c(Cl)cccc2	1	2.46721
DB00383	c1ccccc1[C@](O)(C2CCCCC2)C(=O)OCC3=[NH+]CCCN3C	1	2.60699
DB00384	Nc1nc(N)nc(c12)nc(N)c(n2)-c3ccccc3	1	3.36511
DB00387	c1ccccc1[C@](O)(C2CCCCC2)CC[NH+]3CCCC3	1	3.13675
DB00388	C[NH2+]C[C@H](O)c1cc(O)ccc1	1	2.90591
DB00389	CCOC(=O)n(c1=S)ccn1C	1	1.33651
DB00391	NS(=O)(=O)c(c1)ccc(OC)c1C(=O)NC[C@@H]2CCC[N@@H+]2CC	1	3.11988
DB00392	CC[NH+](CC)[C@@H](C)CN1c(cccc2)c2Sc(c13)cccc3	1	3.21939
DB00393	CC(C)OC(=O)C1=C(C)NC(C)=C(C(=O)OCCOC)[C@@H]1c2cc([N+]([O-])=O)ccc2	1	1.26667
DB00394	CCC(=O)OCC(=O)[C@@]1(OC(=O)CC)[C@@H](C)C[C@H]([C@@]12C)[C@H]3[C@](Cl)([C@H](C2)O)[C@]4(C)C(CC3)=CC(=O)C=C4	1	1.78502
DB00395	CC(C)NC(=O)OC[C@](C)(CCC)COC(=O)N	1	0.648716
DB00396	CC(=O)[C@H]1CC[C@H]([C@@]12C)[C@H]3[C@H](CC2)[C@]4(C)C(CC3)=CC(=O)CC4	1	0.580037
DB00397	C[C@@H]([NH3+])[C@@H](O)c1ccccc1	1	2.86993
DB00398	CNC(=O)c1cc(ccn1)Oc(cc2)ccc2NC(=O)Nc(c3)ccc(Cl)c3C(F)(F)F	-1	-2.27477
DB00400	C[C@@H]1CC(=O)C=C(OC)[C@]12C(=O)c3c(O2)c(Cl)c(OC)cc3OC	1	1.01714
DB00401	CC(C)COC(=O)C1=C(C)NC(C)=C(C(=O)OC)[C@@H]1c2c([N+]([O-])=O)cccc2	1	0.414182
DB00402	C1CN(C)CCN1C(=O)O[C@@H](c(c23)nccn3)N(C2=O)c(nc4)ccc4Cl	1	1.40546
DB00402	C1C[NH+](C)CCN1C(=O)O[C@@H](c(c23)nccn3)N(C2=O)c(nc4)ccc4Cl	1	2.43485
DB00404	[nH+]1nc(C)n(c12)c3c(cc(Cl)cc3)C(=NC2)c4ccccc4	1	2.58409
DB00405	n1ccccc1[C@@H](CC[NH+](C)C)c2ccc(Br)cc2	1	3.54249
DB00408	C1C[NH+](C)CCN1C2=Nc(cccc3)c3Oc(c24)ccc(Cl)c4	1	3.25303
DB00409	COc1ccc(Br)c(OC)c1C(=O)NC[C@@H]2CCC[N@@H+]2CC	1	3.4625
DB00410	C[C@H](O)[C@H](C)[C@H]1[C@@H](O1)C[C@@H]2[C@@H](O)[C@@H](O)[C@@H](OC2)C/C(C)=C/C(=O)OCCCCCCCCC([O-])=O	1	0.0216925
DB00412	[nH+]1ccccc1N(C)CCOc(cc2)ccc2C[C@@H](C3=O)SC(=O)N3	1	1.70638
DB00412	n1ccccc1N(C)CCOc(cc2)ccc2C[C@@H](C3=O)SC(=O)N3	-1	-1.85087
DB00413	CCC[NH2+][C@@H](CC1)Cc(c12)sc(n2)N	1	0.773628
DB00415	c1ccccc1[C@@H](N)C(=O)N[C@@H]2C(=O)N([C@@H]23)[C@@H](C([O-])=O)C(S3)(C)C	-1	-0.0822911
DB00417	CC(S1)(C)[C@H](C([O-])=O)N([C@H]12)C(=O)[C@H]2NC(=O)COc3ccccc3	-1	-0.240025
DB00418	CCC[C@H](C)C1(CC=C)C(=O)NC(=O)NC1=O	1	1.35893
DB00419	CCCC[N@H+]1C[C@H](O)[C@@H](O)[C@H](O)[C@H]1CO	-1	-0.357859
DB00420	C[NH+](C)CCCN1c(cccc2)c2Sc(c13)cccc3	1	3.04819
DB00421	CC(=O)S[C@@H]1CC(=CC(=O)CC2)[C@@]2(C)[C@@H](CC3)[C@@H]1[C@H](CC4)[C@@]3(C)[C@]45CCC(=O)O5	1	2.54776
DB00422	[NH2+]1CCCC[C@H]1[C@@H](C(=O)OC)c2ccccc2	1	2.76729
DB00423	NC(=O)OC[C@@H](O)COc1c(OC)cccc1	1	0.00121302
DB00424	c1ccccc1[C@@H](CO)C(=O)O[C@@H](C2)C[C@@H]([N@H+]3C)CC[C@H]23	1	2.421
DB00425	c1cc(C)cn(c12)c(CC(=O)N(C)C)c(n2)-c(cc3)ccc3C	1	1.5508
DB00425	c1cc(C)cn(c12)c(CC(=O)N(C)C)c([nH+]2)-c(cc3)ccc3C	1	3.24939
DB00426	CC(=O)OCC(COC(=O)C)CCn(cn1)c(c12)nc(N)nc2	1	0.657188
DB00427	c1cc(C)ccc1/C(c2ccccn2)=C\C[NH+]3CCCC3	1	3.58103
DB00428	O=NN(C)C(=O)N[C@@H]([C@H](O1)O)[C@@H](O)[C@H](O)[C@H]1CO	-1	-0.304354
DB00429	[O-]C(=O)CCC/C=C\C[C@@H]([C@@H](O)C[C@@H]1O)[C@H]1\C=C\[C@@](C)(O)CCCCC	1	0.45144
DB00430	c1[nH]c(C)cc(=O)c1C(=O)N[C@H](c2ccc(O)cc2)C(=O)N[C@@H]3C(=O)N([C@@H]34)C(C([O-])=O)=C(CS4)CSc5nnnn5C	-1	-1.34143
DB00431	Cl[C@H]1[C@H](Cl)[C@@H](Cl)[C@@H](Cl)[C@H](Cl)[C@H]1Cl	-1	-2.07547
DB00432	FC(F)(F)c1c(=O)[nH]c(=O)n(c1)[C@H](O2)C[C@H](O)[C@H]2CO	-1	-0.254973
DB00433	CN1CC[NH+](CC1)CCCN2c(cccc3)c3Sc(c24)ccc(Cl)c4	1	3.3865
DB00433	C1C[NH+](C)CCN1CCCN2c(cccc3)c3Sc(c24)ccc(Cl)c4	1	3.26754
DB00434	C1C[NH+](C)CCC1=C2c(cccc3)c3C=Cc(c24)cccc4	1	3.10767
DB00436	FC(F)(F)c(c1)c(S(=O)(=O)N)cc(c12)S(=O)(=O)[N-][C@H](N2)Cc3ccccc3	-1	-0.0439331
DB00436	FC(F)(F)c(c1)c(S(=O)(=O)N)cc(c12)S(=O)(=O)N[C@H](N2)Cc3ccccc3	1	0.00700603
DB00437	c1[nH]nc(c12)nc[nH]c2=O	-1	-0.332086
DB00440	c1nc(N)nc(N)c1Cc2cc(OC)c(OC)c(c2)OC	1	1.26894
DB00441	FC1(F)[C@H](O)[C@@H](CO)O[C@H]1n(c(n2)=O)ccc2N	1	0.078291
DB00442	C=C1[C@H](CO)[C@@H](O)C[C@@H]1n(cn2)c(c23)nc(N)[nH]c3=O	1	0.867303
DB00443	OCC(=O)[C@@]1(O)[C@@H](C)C[C@H]([C@@]12C)[C@H]3[C@](F)([C@H](C2)O)[C@]4(C)C(CC3)=CC(=O)C=C4	1	1.48558
DB00444	O1COc(c12)cc3c(c2)[C@@H](c(cc(c4O)OC)cc4OC)[C@@H]5[C@H](COC5=O)[C@@H]3O[C@@H]([C@H](O)[C@H]6O)O[C@@H]([C@H]67)CO[C@@H](O7)c8cccs... <Preview truncated at 128 characters>	1	1.64147
DB00445	C[C@H]1[C@H](O)[C@@H]([NH3+])C[C@@H](O1)O[C@@H](C[C@](C2)(O)C(=O)CO)c(c3O)c2c(O)c(c34)C(=O)c5c(C4=O)c(OC)ccc5	1	3.06478
DB00446	ClC(Cl)C(=O)N[C@H](CO)[C@H](O)c1ccc([N+]([O-])=O)cc1	1	0.0824765
DB00448	FC(F)(F)COc1cc[nH+]c(c1C)C[S@@](=O)c(n2)[nH]c(c23)cccc3	1	2.49292
DB00448	FC(F)(F)COc1ccnc(c1C)C[S@@](=O)c(n2)[nH]c(c23)cccc3	1	0.892043
DB00449	CC(C)(C)C(=O)Oc(cc1)c(OC(=O)C(C)(C)C)cc1[C@H](O)C[NH2+]C	1	3.25836
DB00450	c1cc(F)ccc1C(=O)CCCN(CC2)CC=C2n3c(=O)[nH]c(c34)cccc4	-1	-0.594156
DB00454	C1C[N@@H+](C)CC[C@@]1(C(=O)OCC)c2ccccc2	1	3.74474
DB00455	CCOC(=O)N(CC1)CCC1=C2c(nccc3)c3CCc(c24)cc(Cl)cc4	-1	-0.0107327
DB00456	s1cccc1CC(=O)N[C@@H]2C(=O)N([C@@H]23)C(C([O-])=O)=C(CS3)COC(=O)C	1	0.12314
DB00457	o1cccc1C(=O)N2CCN(CC2)c(nc3N)[nH+]c(c34)cc(OC)c(c4)OC	1	3.14437
DB00457	o1cccc1C(=O)N2CCN(CC2)c(nc3N)nc(c34)cc(OC)c(c4)OC	1	1.22712
DB00458	C[NH+](C)CCCN(c(c12)cccc1)c3c(CC2)cccc3	1	3.31092
DB00459	[O-]C(=O)\C=C(C)\C=C\C=C(C)\C=C\c1c(C)c(C)c(OC)cc1C	1	0.484847
DB00461	CC(=O)CCc(c1)ccc(c12)cc(cc2)OC	-1	-0.491018
DB00464	CCCCCCCCCCCCCCOS([O-])(=O)=O	-1	-0.0415912
DB00465	c1ccccc1C(=O)c(cc2)n(c23)CC[C@@H]3C([O-])=O	-1	-1.51306
DB00467	[O-]C(=O)c(c1=O)cn(CC)c(c12)nc(c(F)c2)N3CC[NH2+]CC3	1	1.60514
DB00468	C=C[C@H]([C@H]12)C[N@H+](CC2)[C@@H](C1)[C@H](O)c3ccnc(c34)ccc(c4)OC	1	2.86893
DB00469	c1csc(c12)C([O-])=C(N(C)S2(=O)=O)C(=O)Nc3ccccn3	-1	-0.483638
DB00470	CCCCCc(cc1O)cc(c12)OC(C)(C)[C@H]3[C@H]2C=C(C)CC3	1	0.577307
DB00472	FC(F)(F)c1ccc(cc1)O[C@@H](CC[NH2+]C)c2ccccc2	1	3.09903
DB00473	c1ccccc1C(=O)O[C@@H](C)C[NH2+]C2CCCCC2	1	3.11184
DB00474	CCC#C[C@H](C)[C@@]1(CC=C)C(=O)N(C)C(=O)NC1=O	1	0.605762
DB00475	c1c(Cl)ccc(c12)[NH+]=C(NC)C[N+]([O-])=C2c3ccccc3	1	2.37136
DB00475	c1c(Cl)ccc(c12)N=C(NC)C[N+]([O-])=C2c3ccccc3	-1	-1.59295
DB00476	s1cccc1[C@H](CC[NH2+]C)Oc2cccc(c23)cccc3	1	3.25181
DB00477	C[NH+](C)CCCN1c(cccc2)c2Sc(c13)ccc(Cl)c3	1	2.99152
DB00478	C[C@H]([NH3+])C12C[C@@H]3C[C@H](C1)C[C@H](C2)C3	1	3.32725
DB00480	c1ccc(N)c(c12)CN(C2=O)[C@H](C3=O)CCC(=O)N3	1	0.720773
DB00481	c1cc(O)cc(c12)sc(-c3ccc(O)cc3)c2C(=O)c4ccc(cc4)OCC[NH+]5CCCCC5	1	2.8265
DB00482	Cc1ccc(cc1)-c(cc2C(F)(F)F)n(n2)-c3ccc(cc3)S(=O)(=O)N	-1	-1.82813
DB00484	N1CC[NH+]=C1Nc(c2Br)ccc(c23)nccn3	-1	-0.904209
DB00485	CC(S1)(C)[C@H](C([O-])=O)N([C@H]12)C(=O)[C@H]2NC(=O)c3c(C)onc3-c4c(Cl)cccc4Cl	1	0.196608
DB00486	CCCCCCC(C)(C)c(cc1O)cc(c12)OC(C)(C)[C@H]3[C@H]2CC(=O)CC3	1	1.28187
DB00487	[O-]C(=O)c(c1=O)cn(CC)c(c12)cc(c(F)c2)N3CC[NH+](C)CC3	1	1.64038
DB00488	CN(C)c1nc(N(C)C)nc(n1)N(C)C	-1	-0.161096
DB00489	CC(C)[NH2+]C[C@@H](O)c1ccc(cc1)NS(=O)(=O)C	1	2.72962
DB00490	C1CCCC12CC(=O)N(C(=O)C2)CCCC[NH+](CC3)CCN3c4ncccn4	1	2.8343
DB00490	C1CCCC12CC(=O)N(C(=O)C2)CCCCN3CCN(CC3)c4ncccn4	1	2.09604
DB00492	C1CCCCC1[C@H](C[C@H]2C([O-])=O)CN2C(=O)C[P@@](=O)(O[C@@H](C(C)C)OC(=O)CC)CCCCc3ccccc3	1	0.788231
DB00493	Nc(n1)scc1C(=N\OC)\C(=O)N[C@@H]2C(=O)N([C@@H]23)C(C([O-])=O)=C(CS3)COC(=O)C	1	0.938842
DB00494	CCN(CC)C(=O)C(\C#N)=C\c1cc([N+]([O-])=O)c([O-])c(c1)O	1	0.32372
DB00495	[N-]=[N+]=N[C@H]([C@H]1CO)C[C@@H](O1)n(c2)c(=O)[nH]c(=O)c2C	1	0.0437915
DB00496	c1ccccc1C(C(=O)N)(c2ccccc2)[C@@H]3CC[N@H+](C3)CCc(c4)ccc(c45)OCC5	1	2.1425
DB00497	O1[C@H]2C(=O)CC[C@@]3(O)[C@H]([N@H+](C)CC4)Cc5ccc(c1c5[C@@]234)OC	1	3.52849
DB00498	c1cccc(c12)C([O-])=C(C2=O)c3ccccc3	1	0.744334
DB00499	CC(C)C(=O)Nc(c1)ccc([N+]([O-])=O)c1C(F)(F)F	-1	-0.0700153
DB00500	[O-]C(=O)Cc(n1C)ccc1C(=O)c2ccc(C)cc2	-1	-0.732942
DB00501	N#C\N=C(NC)\NCCSCc1c(C)[nH]cn1	1	0.882693
DB00502	c1cc(F)ccc1C(=O)CCC[N@H+](CC2)CC[C@]2(O)c3ccc(Cl)cc3	1	2.68902
DB00504	C1CCC[C@H]2[C@H]([N@@H+](CC3)CC=C)Cc(c4[C@@]123)ccc(c4)O	1	2.89288
DB00507	c1cccc(OC(=O)C)c1C(=O)Nc(s2)ncc2[N+]([O-])=O	1	0.308152
DB00508	FC(F)(F)c(c1)ccc(c12)Sc3c(cccc3)N2CCC[NH+](C)C	1	3.11326
DB00513	[O-]C(=O)CCCCC[NH3+]	-1	-0.997398
DB00514	C1CCC[C@@H]2[C@@H]([N@@H+](C)CC3)Cc(c4[C@]123)ccc(c4)OC	1	3.49723
DB00518	COC(=O)Nc(n1)[nH]c(c12)cc(cc2)SCCC	1	0.807114
DB00519	C1CCC[C@@H]([C@H]12)N([C@H](C([O-])=O)C2)C(=O)[C@H](C)[NH2+][C@H](C(=O)OCC)CCc3ccccc3	1	1.6897
DB00521	CC(C)(C)[NH2+]C[C@H](O)COc1cccc(c12)NC(=O)CC2	1	3.06662
DB00523	[O-]C(=O)\C=C(C)\C=C\C=C(C)/C=C/C(C1(C)C)=C(C)CCC1	1	0.216287
DB00524	c1cccc(c1C)N(C2=O)[C@@H](C)Nc(c23)cc(Cl)c(c3)S(=O)(=O)N	1	0.184129
DB00525	Cc1cc(ccc1)N(C)C(=S)Oc(c2)ccc(c23)cccc3	-1	-1.05958
DB00527	CC[NH+](CC)CCNC(=O)c1cc(OCCCC)nc(c12)cccc2	1	3.07007
DB00528	c1ccc([N+]([O-])=O)cc1[C@H]2C(C(=O)OC)=C(C)NC(C)=C2C(=O)OC(C)(C)C[N@@H+](C)CCC(c3ccccc3)c4ccccc4	1	2.70655
DB00529	[O-]C(=O)P([O-])(=O)O	-1	-1.07636
DB00530	C#Cc1cc(ccc1)Nc2ncnc(c23)cc(OCCOC)c(c3)OCCOC	-1	-1.42161
DB00531	ClCCN(CCCl)[P@]1(=O)NCCCO1	1	1.01719
DB00535	Nc(n1)scc1C(=N\O)\C(=O)N[C@@H]2C(=O)N([C@@H]23)C(C([O-])=O)=C(CS3)C=C	1	1.26664
DB00536	NC(N)=[NH2+]	1	1.61973
DB00537	[O-]C(=O)c(c1=O)cn(C2CC2)c(c13)cc(c(F)c3)N4CC[NH2+]CC4	1	1.45718
DB00539	c1ccccc1C(\CCCl)=C(c2ccccc2)/c3ccc(cc3)OCC[NH+](C)C	1	3.84884
DB00540	C[NH2+]CCC=C1c(cccc2)c2CCc(c13)cccc3	1	3.41773
DB00542	c1ccccc1CC[C@@H](C(=O)OCC)[NH2+][C@@H](CC2)C(=O)N(CC([O-])=O)c(c23)cccc3	1	1.3072
DB00543	c1c(Cl)ccc(c12)Oc3c(cccc3)N=C2N4CC[NH2+]CC4	1	3.02056
DB00544	Fc1c(=O)[nH]c(=O)[nH]c1	1	0.789218
DB00546	C[NH+](C)Cc(nn1)n(c12)c3c(cc(Cl)cc3)C(=NC2)c4ccccc4	1	3.46635
DB00547	OCC(=O)[C@H]1[C@H](C)C[C@H]([C@@]12C)[C@H]3[C@](F)([C@H](C2)O)[C@]4(C)C(CC3)=CC(=O)C=C4	1	1.2463
DB00548	[O-]C(=O)CCCCCCCC([O-])=O	-1	-1.0166
DB00550	CCCc1cc(=O)[nH]c(=S)[nH]1	1	0.460013
DB00551	CC(=O)NO	-1	-0.49389
DB00552	OC[C@@H]1[C@@H](O)C[C@@H](O1)n(cn2)c(c23)N=CNC[C@H]3O	1	0.841052
DB00553	c1coc(c12)c(OC)c3c(c2)ccc(=O)o3	1	2.01278
DB00554	n1ccccc1NC(=O)C(=C2[O-])N(C)S(=O)(=O)c(c23)cccc3	-1	-0.775631
DB00555	c1ccc(Cl)c(Cl)c1-c2c(N)nc(N)nn2	1	0.444555
DB00556	FC(F)(F)C(F)(F)C(F)(F)F	1	0.386763
DB00557	c1cc(Cl)ccc1[C@H](c2ccccc2)N3CCN(CC3)CCOCCO	1	1.15657
DB00557	c1cc(Cl)ccc1[C@H](c2ccccc2)N3CC[NH+](CC3)CCOCCO	1	2.55117
DB00559	CC(C)(C)c1ccc(cc1)S(=O)(=O)[N-]c(c2Oc(c3OC)cccc3)nc(-c4ncccn4)nc2OCCO	1	0.150054
DB00561	C1COCC[NH+]1CC[C@@H]2CN(CC)C(=O)C2(c3ccccc3)c4ccccc4	1	3.01202
DB00561	C1COCCN1CC[C@@H]2CN(CC)C(=O)C2(c3ccccc3)c4ccccc4	1	1.52893
DB00562	c1ccccc1CSCC([N-]2)=NS(=O)(=O)c(c23)cc(c(Cl)c3)S(=O)(=O)N	-1	-0.418179
DB00563	[O-]C(=O)CC[C@@H](C([O-])=O)NC(=O)c1ccc(cc1)N(C)Cc(n2)cnc(c23)nc(N)nc3N	1	0.0181543
DB00564	c1cccc(c12)N(C(=O)N)c3c(C=C2)cccc3	-1	-0.438827
DB00566	[O-]C(=O)[C@H](S)[C@H](C([O-])=O)S	-1	-0.34716
DB00567	c1ccccc1[C@@H](N)C(=O)N[C@@H]2C(=O)N([C@@H]23)C(C([O-])=O)=C(C)CS3	-1	-0.334311
DB00568	c1ccccc1\C=C\C[NH+](CC2)CCN2C(c3ccccc3)c4ccccc4	1	3.58435
DB00568	c1ccccc1\C=C\CN(CC2)CCN2C(c3ccccc3)c4ccccc4	1	0.972754
DB00571	CC(C)[NH2+]C[C@H](O)COc1cccc(c12)cccc2	1	2.80027
DB00573	[O-]C(=O)[C@@H](C)c1cc(ccc1)Oc2ccccc2	-1	-1.18947
DB00575	N1CC[NH+]=C1Nc2c(Cl)cccc2Cl	1	2.56322
DB00576	Cc1nnc(s1)[N-]S(=O)(=O)c(cc2)ccc2N	1	0.268126
DB00576	Cc1nnc(s1)NS(=O)(=O)c(cc2)ccc2N	1	0.527429
DB00577	CC(C)[C@H](N)C(=O)OCCOCn(cn1)c(c12)nc(N)[nH]c2=O	1	1.45878
DB00578	c1ccccc1[C@H](C([O-])=O)C(=O)N[C@@H]2C(=O)N([C@@H]23)[C@@H](C([O-])=O)C(S3)(C)C	-1	-0.260901
DB00579	C1C[NH+]=C2N1[C@](O)(c(c23)cccc3)c4ccc(Cl)cc4	1	2.20718
DB00582	c1cc(F)cc(F)c1[C@@](O)(Cn2cncn2)[C@@H](C)c3c(F)cncn3	1	1.6918
DB00584	[O-]C(=O)[C@@H]1CCCN1C(=O)[C@H](C)[NH2+][C@H](C(=O)OCC)CCc2ccccc2	1	0.678431
DB00585	[O-][N+](=O)\C=C(NC)\NCCSCc1csc(n1)C[NH+](C)C	1	3.21368
DB00585	[O-][N+](=O)\C=C(NC)\NCCSCc1csc(n1)CN(C)C	1	1.69393
DB00586	c1cccc(c1CC([O-])=O)Nc2c(Cl)cccc2Cl	-1	-0.0534609
DB00587	CCC(C([O-])=O)(CC)CC(=O)Nc(ccc1)cc1\C=C\c2nc(cs2)C3CCC3	1	0.456343
DB00588	CCC(=O)O[C@]1(C(=O)SCF)[C@H](C)C[C@H]([C@@]12C)[C@H]3[C@](F)([C@H](C2)O)[C@]4(C)C([C@@H](F)C3)=CC(=O)C=C4	1	1.15657
DB00589	CCN(CC)C(=O)N[C@@H](C1)C[N@H+](C)[C@H](C2)C=1c3cccc4[nH]cc2c34	1	1.67261
DB00590	c1cccc(c12)OC[C@H](O2)C(=O)N3CCN(CC3)c(nc4N)nc(c45)cc(OC)c(c5)OC	1	2.29858
DB00590	c1cccc(c12)OC[C@H](O2)C(=O)N3CCN(CC3)c(nc4N)[nH+]c(c45)cc(OC)c(c5)OC	1	3.08714
DB00591	CC(O1)(C)O[C@@H]2C[C@H]([C@@]3(C)[C@]12C(=O)CO)[C@H]4[C@](F)([C@H](C3)O)[C@]5(C)C([C@@H](F)C4)=CC(=O)C=C5	1	2.12315
DB00592	C1C[NH2+]CCN1	1	2.83929
DB00593	CC[C@@]1(C)C(=O)NC(=O)C1	1	0.323862
DB00594	NC(N)=NC(=O)c1c(N)nc(c(n1)Cl)N	1	1.32788
DB00596	CCC(=O)O[C@]1(C(=O)CCl)[C@@H](C)C[C@H]([C@]12C)[C@H]3[C@](F)([C@H](C2)O)[C@@]4(C)C([C@@H](F)C3)=CC(=O)C=C4	1	1.13571
DB00598	NC(=O)c1c(O)ccc(c1)[C@H](O)C[NH2+][C@@H](C)CCc2ccccc2	1	1.99205
DB00599	CCC[C@H](C)C1(CC)C(=O)NC(=S)NC1=O	1	1.02744
DB00600	c1ccccc1COc2ccc(O)cc2	-1	-0.81797
DB00601	CC(=O)NC[C@H](O1)CN(C1=O)c(cc2)cc(F)c2N3CCOCC3	1	1.26936
DB00603	CC(=O)O[C@]1(C(=O)C)CC[C@H]([C@@]12C)[C@H]3[C@H](CC2)[C@]4(C)C([C@@H](C)C3)=CC(=O)CC4	1	1.51565
DB00604	c1c(Cl)c(N)cc(OC)c1C(=O)N[C@H]2[C@@H](OC)C[N@@H+](CC2)CCCOc3ccc(F)cc3	1	3.11324
DB00605	c1cc(F)cc(c12)C(CC([O-])=O)=C(C)\C2=C\c3ccc(cc3)[S@](=O)C	-1	-0.451021
DB00606	[C@H]12C=C[C@@H](C2)C[C@@H]1[C@@H](N3)NS(=O)(=O)c(c34)cc(c(Cl)c4)S(=O)(=O)N	1	0.133635
DB00607	CC(S1)(C)[C@H](C([O-])=O)N([C@H]12)C(=O)[C@H]2NC(=O)c3c(OCC)ccc(c34)cccc4	1	0.275921
DB00608	CC[NH+](CC)CCC[C@H](C)Nc1cc[nH+]c(c12)cc(Cl)cc2	1	3.34283
DB00609	NC(=S)c1cc(CC)ncc1	1	0.203565
DB00610	C[C@H]([NH3+])[C@H](O)c1cc(O)ccc1	-1	-0.564147
DB00611	C1CCC1C[N@H+](CC2)[C@@H]([C@]3(O)CCCC4)Cc(c5[C@]234)ccc(c5)O	1	3.30703
DB00612	CC(C)[NH2+]C[C@H](O)COc(cc1)ccc1COCCOC(C)C	1	2.5884
DB00613	CC[NH+](CC)Cc1c(O)ccc(c1)Nc2ccnc(c23)cc(Cl)cc3	1	3.64593
DB00614	O1CCN(C1=O)\N=C\c2ccc(o2)[N+]([O-])=O	-1	-0.498842
DB00616	C1CCc(c12)ccc(c2)OC(=O)[C@H](COCCOC)CC3(CCCC3)C(=O)N[C@@H](CC4)CC[C@@H]4C([O-])=O	1	1.22499
DB00617	CC[C@]1(C)C(=O)N(C)C(=O)O1	-1	-0.180894
DB00618	NC(=O)C(C1=O)=C([O-])[C@@H]([NH+](C)C)[C@@H]([C@@]12O)C[C@H]3C(=C2O)C(=O)c4c([C@H]3O)c(Cl)ccc4O	1	0.706954
DB00619	C1C[NH+](C)CCN1Cc(cc2)ccc2C(=O)Nc(cc3)cc(c3C)Nc(n4)nccc4-c5cccnc5	1	2.92307
DB00620	OCC(=O)[C@@]1(O)[C@H](O)C[C@H]([C@@]12C)[C@H]3[C@](F)([C@H](C2)O)[C@]4(C)C(CC3)=CC(=O)C=C4	1	1.63188
DB00621	C[C@]1(O)CC[C@H]([C@@]12C)[C@H]3[C@H](CC2)[C@]4(C)[C@@H](CC3)CC(=O)OC4	1	0.764608
DB00622	c1ccccc1CN(C)CCOC(=O)C2=C(C)NC(C)=C(C(=O)OC)[C@@H]2c3cc([N+]([O-])=O)ccc3	1	0.538027
DB00622	c1ccccc1C[N@H+](C)CCOC(=O)C2=C(C)NC(C)=C(C(=O)OC)[C@@H]2c3cc([N+]([O-])=O)ccc3	1	3.1044
DB00623	FC(F)(F)c(c1)ccc(c12)Sc3c(cccc3)N2CCC[NH+](CC4)CCN4CCO	1	3.9362
DB00624	O[C@H]1CC[C@H]([C@@]12C)[C@H]3[C@H](CC2)[C@]4(C)C(CC3)=CC(=O)CC4	1	0.730456
DB00625	C1CC1C#C[C@]2(C(F)(F)F)OC(=O)Nc(c23)ccc(Cl)c3	-1	-0.369227
DB00627	[O-]C(=O)c1cccnc1	1	0.351064
DB00628	c1c(Cl)ccc(c12)NC(=O)[C@@H](C([O-])=O)N=C2c3ccccc3	-1	-0.318011
DB00629	NC(=[NH2+])N\N=C\c1c(Cl)cccc1Cl	1	0.53818
DB00631	OC[C@@H]1[C@@H](O)[C@H](F)[C@@H](O1)n(cn2)c(c23)nc(Cl)nc3N	1	0.541017
DB00633	[nH+]1c[nH]cc1[C@@H](C)c2c(C)c(C)ccc2	1	2.38927
DB00633	[nH]1cncc1[C@@H](C)c2c(C)c(C)ccc2	-1	-0.556226
DB00634	CC(=O)[N-]S(=O)(=O)c(cc1)ccc1N	-1	-0.424696
DB00635	OCC(=O)[C@@]1(O)CC[C@H]([C@@]12C)[C@H]3[C@H](C(=O)C2)[C@]4(C)C(CC3)=CC(=O)C=C4	1	1.5731
DB00636	CCOC(=O)C(C)(C)Oc1ccc(Cl)cc1	-1	-0.457126
DB00637	COc(cc1)ccc1CC[N@H+](CC2)CC[C@@H]2Nc(n3)n(c(c34)cccc4)Cc5ccc(F)cc5	1	3.86962
DB00637	COc(cc1)ccc1CC[N@H+](CC2)CC[C@@H]2Nc([nH+]c(c34)cccc3)n4Cc5ccc(F)cc5	1	3.87172
DB00639	Clc1cccc(Cl)c1S[C@H](Cn2ccnc2)CCc3ccc(Cl)cc3	-1	-1.55384
DB00639	Clc1cccc(Cl)c1S[C@H](Cn2cc[nH+]c2)CCc3ccc(Cl)cc3	1	2.50876
DB00640	OC[C@@H]1[C@@H](O)[C@@H](O)[C@@H](O1)n(cn2)c(c23)ncnc3N	1	0.890568
DB00641	CCC(C)(C)C(=O)O[C@@H](C[C@@H](C)C1)[C@@H](C=12)[C@H]([C@@H](C)C=C2)CC[C@@H](O3)C[C@@H](O)CC3=O	1	1.42118
DB00642	[O-]C(=O)CC[C@H](C([O-])=O)NC(=O)c1ccc(cc1)CCc2c[nH]c(c23)nc(N)[nH]c3=O	1	0.569614
DB00643	c1ccccc1C(=O)c(cc2)cc(c23)[nH]c(n3)NC(=O)OC	1	1.26961
DB00645	C1CCCC[NH+]1CCC(=O)c2ccc(cc2)OCCCC	1	3.07157
DB00647	c1ccccc1[C@]([C@H](C)C[NH+](C)C)(OC(=O)CC)Cc2ccccc2	1	2.90455
DB00648	c1cccc(Cl)c1[C@@H](C(Cl)Cl)c2ccc(Cl)cc2	1	0.037925
DB00649	OC[C@@H]1C=C[C@@H](O1)n(c2)c(=O)[nH]c(=O)c2C	1	0.51723
DB00650	[O-]C(=O)CC[C@@H](C([O-])=O)NC(=O)c1ccc(cc1)NC[C@H](N2C=O)CNc(c23)[nH]c(N)nc3=O	-1	-0.500856
DB00651	OC[C@@H](O)Cn1cnc(c12)n(C)c(=O)n(C)c2=O	1	0.785199
DB00652	CC(C)=CC[N@H+](CC1)[C@@H]([C@@H]2C)Cc(c3[C@]12C)ccc(c3)O	1	2.88131
DB00654	CC(C)OC(=O)CCC/C=C\C[C@@H]1[C@H]([C@H](O)C[C@@H]1O)CC[C@@H](O)CCc2ccccc2	1	1.38021
DB00655	O=C1CC[C@H]([C@@]12C)[C@H]3[C@H](CC2)c4c(CC3)cc(O)cc4	1	0.13115
DB00656	c1cccn(c12)c(=O)n(n2)CCC[NH+](CC3)CCN3c4cc(Cl)ccc4	1	3.18508
DB00657	CC(C)([C@@H]12)[C@](C)(NC)[C@H](C1)CC2	1	0.980987
DB00658	C=CC[NH3+]	1	0.8064
DB00659	CC(=O)NCCCS([O-])(=O)=O	-1	-0.80093
DB00660	O=C1NC[C@H](O1)COc(c2)cc(C)cc2C	1	0.851932
DB00661	COc(cc1)c(OC)cc1[C@](C#N)(C(C)C)CCC[N@H+](C)CCc2cc(OC)c(cc2)OC	1	3.05624
DB00662	COc(c1)c(OC)c(OC)cc1C(=O)NCc2ccc(cc2)OCC[NH+](C)C	1	3.0098
DB00663	CC(C)(C)C(=O)OCC(=O)[C@@]1(O)[C@H](C)C[C@H]([C@@]12C)[C@H]3[C@](F)([C@H](C2)O)[C@]4(C)C([C@@H](F)C3)=CC(=O)C=C4	1	1.6389
DB00664	n1ccnc(OC)c1NS(=O)(=O)c(cc2)ccc2N	1	0.567056
DB00665	FC(F)(F)c1c([N+]([O-])=O)ccc(c1)N(C(=O)N2)C(=O)C2(C)C	-1	-0.0359918
DB00667	[NH3+]CCc1cnc[nH]1	1	1.48279
DB00667	[NH3+]CCc1c[nH]cn1	1	1.32131
DB00668	C[NH2+]C[C@H](O)c1cc(O)c(O)cc1	-1	-0.571981
DB00669	C[NH+](C)CCc1c[nH]c(c12)ccc(c2)CS(=O)(=O)NC	1	3.0005
DB00670	n1cccc(NC2=O)c1N(c(c23)cccc3)C(=O)CN4CC[NH+](C)CC4	1	2.9138
DB00671	Nc(n1)scc1C(=N\OCC([O-])=O)\C(=O)N[C@@H]2C(=O)N([C@@H]23)C(C([O-])=O)=C(CS3)C=C	1	1.25791
DB00672	CCCNC(=O)[N-]S(=O)(=O)c1ccc(Cl)cc1	-1	-0.675319
DB00673	FC(F)(F)c1cc(C(F)(F)F)cc(c1)[C@@H](C)O[C@H]([C@@H]2c3ccc(F)cc3)OCCN2Cc4n[nH]c(=O)[nH]4	-1	-0.130562
DB00674	C1C[N@H+](C)Cc2ccc(OC)c(c2[C@@]134)O[C@H]3C[C@@H](O)C=C4	1	3.71409
DB00675	c1ccccc1C(\CC)=C(c2ccccc2)/c3ccc(cc3)OCC[NH+](C)C	1	3.13432
DB00676	c1ccccc1C(=O)OCc2ccccc2	-1	-1.03849
DB00677	CC(C)OP(=O)(F)OC(C)C	-1	-0.477817
DB00678	OCc1c(Cl)nc(CCCC)n1Cc2ccc(cc2)-c(cccc3)c3-c4n[n-]nn4	-1	-1.48633
DB00679	C[N@H+]1CCCC[C@H]1CCN2c(cccc3)c3Sc(c24)ccc(c4)SC	1	2.49773
DB00680	C1COCCN1CCC(=O)N2c(cccc3)c3Sc(c24)ccc(c4)NC(=O)OCC	1	1.28115
DB00682	c1ccccc1[C@H](CC(=O)C)c(c2[O-])c(=O)oc(c23)cccc3	1	1.18972
DB00683	c1nc(C)n(c12)c3c(cc(Cl)cc3)C(=NC2)c4c(F)cccc4	-1	-0.520715
DB00685	c1cc(F)cc(F)c1-n(cc(C([O-])=O)c2=O)c(c23)nc(c(F)c3)N(C4)C[C@@H]([C@@H]45)[C@H]5[NH3+]	-1	-0.931729
DB00687	OCC(=O)[C@@]1(O)CC[C@H]([C@@]12C)[C@H]3[C@](F)([C@H](C2)O)[C@]4(C)C(CC3)=CC(=O)CC4	1	1.5243
DB00688	O=C1OCc(c12)c(C)c(OC)c(c2O)C\C=C(C)\CCC(=O)OCCN3CCOCC3	1	2.01053
DB00689	c1ccccc1[C@@H](N)C(=O)N[C@@H]2C(=O)N([C@@H]23)C(C([O-])=O)=C(CS3)COC(=O)C	-1	-1.10846
DB00690	CC[NH+](CC)CCN(c(c12)ccc(Cl)c1)C(=O)CN=C2c3c(F)cccc3	1	3.32329
DB00691	COc(c1)c(OC)cc(c12)CN([C@H](C([O-])=O)C2)C(=O)[C@H](C)[NH2+][C@H](C(=O)OCC)CCc3ccccc3	1	1.212
DB00692	N1CC[NH+]=C1CN(c(cc2)ccc2C)c3cc(O)ccc3	1	3.04497
DB00693	c1cccc(C(=O)O2)c1[C@]23c4c(cc([O-])cc4)Oc5c3ccc(c5)O	-1	-0.312398
DB00693	c1cccc(C(=O)O2)c1C23c4c(cc(O)cc4)Oc5c3ccc(c5)O	-1	-0.312398
DB00694	C[C@H]1[C@@H](O)[C@@H]([NH3+])C[C@@H](O1)O[C@@H](C[C@](C2)(O)C(=O)C)c(c3O)c2c(O)c(c34)C(=O)c5c(C4=O)c(OC)ccc5	1	3.37716
DB00695	NS(=O)(=O)c(c1)c(Cl)cc(c1C([O-])=O)NCc2ccco2	-1	-0.207248
DB00696	c1ccccc1C[C@@H](C(=O)N([C@@H]2[C@@]34O)CCC2)N3C(=O)[C@](O4)(C)NC(=O)[C@H](C5)CN(C)[C@H](C6)C=5c7cccc8[nH]cc6c78	1	1.30916
DB00697	n1snc(c12)ccc(Cl)c2NC3=[NH+]CCN3	1	0.834066
DB00697	n1snc(c12)ccc(Cl)c2N=C3NCCN3	1	0.873216
DB00698	O=C1CN(C(=O)N1)/N=C\c2ccc(o2)[N+]([O-])=O	1	0.063322
DB00699	c1ncc(Br)cc1C(=O)OC[C@H](C2)C[N@H+](C)[C@@H]3Cc(c4c5[C@@]23OC)cn(C)c4ccc5	1	3.51785
DB00700	C1C(=O)CC[C@@]2(C)C=1C[C@@H](C(=O)OC)[C@H]3[C@@H]4CC[C@]5([C@@]4(C)C[C@H]([C@]236)O6)CCC(=O)O5	1	2.1532
DB00701	C1OCC[C@@H]1OC(=O)N[C@@H](Cc2ccccc2)[C@H](O)CN(CC(C)C)S(=O)(=O)c(cc3)ccc3N	1	0.600551
DB00704	O1[C@H]2C(=O)CC[C@@]3(O)[C@H]([N@H+](CC4)CC5CC5)Cc6ccc(O)c1c6[C@@]234	1	3.4834
DB00705	CS(=O)(=O)Nc(c1)ccc(c12)[nH]c(c2)C(=O)N3CCN(CC3)c(c4NC(C)C)[nH+]ccc4	1	3.05196
DB00706	COc(cc1)c(S(=O)(=O)N)cc1C[C@@H](C)[NH2+]CCOc2c(OCC)cccc2	1	2.85384
DB00708	c1ccccc1N(C(=O)CC)[C@]2(COC)CC[N@@H+](CC2)CCc3cccs3	1	3.2058
DB00709	OC[C@@H]1O[C@@H](CS1)n(c(n2)=O)ccc2N	1	0.14982
DB00711	CCN(CC)C(=O)N1CC[NH+](C)CC1	1	2.06923
DB00711	CCN(CC)C(=O)N1CCN(C)CC1	1	1.78826
DB00712	[O-]C(=O)[C@@H](C)c1cc(F)c(cc1)-c2ccccc2	-1	-1.17241
DB00713	CC(S1)(C)[C@H](C([O-])=O)N([C@H]12)C(=O)[C@H]2NC(=O)c3c(C)onc3-c4ccccc4	-1	-0.19174
DB00714	c12c3c4c(ccc3)CC[N@H+](C)[C@@H]4Cc2ccc(O)c1O	1	2.42738
DB00715	O1COc(c12)ccc(c2)OC[C@H]3[C@@H](CC[NH2+]C3)c4ccc(F)cc4	1	3.37774
DB00716	O=c1cc(C([O-])=O)n(CC)c(c12)c(CCC)c3c(c2)c(=O)cc(o3)C([O-])=O	1	1.58793
DB00717	C#C[C@]1(O)CC[C@H]([C@@]12C)[C@H]3[C@H](CC2)[C@@H]4C(CC3)=CC(=O)CC4	1	0.253392
DB00718	CC(C)(C)C(=O)OCOP(=O)(OCOC(=O)C(C)(C)C)COCCn(cn1)c(c12)ncnc2N	1	0.930429
DB00719	C1C[N@@H+](C)CCC1=C2c(nccc3)c3CCc(c24)cccc4	1	3.28431
DB00720	[O-]P(=O)(O)C(Cl)(Cl)P([O-])([O-])=O	1	0.664775
DB00721	c1cc(N)ccc1C(=O)OCC[NH+](CC)CC	1	2.96795
DB00722	[O-]C(=O)[C@@H]1CCCN1C(=O)[C@H](CCCC[NH3+])[NH2+][C@H](C([O-])=O)CCc2ccccc2	-1	-1.25352
DB00723	C[C@H]([NH3+])[C@@H](O)c1c(OC)ccc(c1)OC	1	0.834532
DB00724	CC(C)Cn1cnc(c12)c(N)nc3c2cccc3	1	2.50834
DB00726	C[NH+](C)C[C@@H](C)CN(c(c12)cccc1)c3c(CC2)cccc3	1	3.12315
DB00727	[O-][N+](=O)OCC(O[N+]([O-])=O)CO[N+]([O-])=O	1	0.651541
DB00730	n1cscc1-c(n2)[nH]c(c23)cccc3	1	2.48749
DB00731	c1ccccc1C[C@H](C([O-])=O)NC(=O)[C@H]2CC[C@@H](C(C)C)CC2	-1	-0.263476
DB00734	C1CCCn(c12)c(=O)c(c(n2)C)CC[N@H+](CC3)CC[C@@H]3c4noc(c45)cc(F)cc5	1	2.70392
DB00735	c1ccccc1\C=C\C[N@H+](C)Cc2cccc(c23)cccc3	1	3.37938
DB00736	[nH+]1cc(C)c(OC)c(C)c1C[S@](=O)c(n2)[nH]c(c23)ccc(c3)OC	1	3.55234
DB00737	c1cc(Cl)ccc1[C@H](c2ccccc2)N3CC[NH+](CC3)Cc4cc(C)ccc4	1	3.85484
DB00737	c1cc(Cl)ccc1[C@H](c2ccccc2)N3CCN(CC3)Cc4cc(C)ccc4	1	0.156786
DB00738	NC(=[NH2+])c1ccc(cc1)OCCCCCOc(cc2)ccc2C(N)=[NH2+]	1	1.8267
DB00739	CC(S1)(C)[C@H](C([O-])=O)N([C@H]12)C(=O)[C@H]2N(C3(C)C)C(=O)[C@H](N3)c4ccccc4	1	0.450513
DB00740	FC(F)(F)Oc(cc1)cc(c12)sc(n2)N	1	0.697841
DB00741	OCC(=O)[C@@]1(O)CC[C@H]([C@@]12C)[C@H]3[C@H]([C@H](C2)O)[C@]4(C)C(CC3)=CC(=O)CC4	1	1.73788
DB00742	OC[C@@H](O)[C@@H](O)[C@H](O)[C@H](O)CO	-1	-1.18324
DB00744	NC(=O)N(O)[C@@H](C)c(c1)sc(c12)cccc2	-1	-0.184921
DB00745	c1ccccc1C([S@](=O)CC(=O)N)c2ccccc2	-1	-0.519145
DB00746	CC(=O)N(O)CCCCCNC(=O)CCC(=O)N(O)CCCCCNC(=O)CCC(=O)N(O)CCCCC[NH3+]	1	1.11921
DB00747	CN1[C@H]2C[C@@H](C[C@@H]1[C@@H](O3)[C@H]23)OC(=O)[C@H](CO)c4ccccc4	1	1.42545
DB00748	n1ccccc1[C@@H](OCC[NH+](C)C)c2ccc(Cl)cc2	1	3.67984
DB00749	C1CO[C@@](CC([O-])=O)(CC)c(c1c23)[nH]c2c(CC)ccc3	-1	-0.166795
DB00750	CCC[NH2+][C@@H](C)C(=O)Nc(c1C)cccc1	-1	-1.12849
DB00751	C1[NH+]=C(N)N2c(cccc3)c3Cc(c4[C@@H]12)cccc4	1	2.42991
DB00752	C1[C@@H]([NH3+])[C@@H]1c2ccccc2	1	2.68015
DB00753	FC(F)(F)[C@H](Cl)OC(F)F	-1	-0.269362
DB00754	CCN1C(=O)N[C@H](C1=O)c2ccccc2	1	0.0308919
DB00755	[O-]C(=O)\C=C(C)\C=C\C=C(C)\C=C\C(C1(C)C)=C(C)CCC1	1	0.258331
DB00756	Clc1c(Cl)cc(Cl)c(O)c1Cc2c([O-])c(Cl)cc(Cl)c2Cl	-1	-1.32143
DB00757	[C@H]12C(=O)C[N@H+]3C(C2)C[C@@H](CC3C1)OC(=O)c4c[nH]c(c45)cccc5	1	3.64075
DB00758	c1cccc(Cl)c1[C@@H](C(=O)OC)N(C2)CCc(c23)scc3	-1	-0.0626574
DB00762	C1CCCC[NH+]1C2CCN(CC2)C(=O)Oc(cc3)cc(c4CC)c3nc(c45)c6n(C5)c(=O)c7c(c6)[C@@](O)(CC)C(=O)OC7	1	2.30344
DB00763	S=c1n(C)cc[nH]1	1	1.9246
DB00764	ClCC(=O)[C@@]1(O)[C@H](C)C[C@H]([C@@]12C)[C@H]3[C@](Cl)([C@H](C2)O)[C@]4(C)C(CC3)=CC(=O)C=C4	1	1.24442
DB00765	[O-]C(=O)[C@@](C)([NH3+])Cc1ccc(O)cc1	1	0.405738
DB00766	C1C(=O)N([C@@H]12)[C@@H](C([O-])=O)\C(O2)=C\CO	-1	-1.56496
DB00768	[O-]C(=O)Cc(c1)ccc(c12)OCc3c(cccc3)C\2=C\CC[NH+](C)C	1	0.818982
DB00769	CCN(CC)CC(=O)OCC(=O)[C@@]1(O)CC[C@H]([C@@]12C)[C@H]3[C@H]([C@H](C2)O)[C@]4(C)C(CC3)=CC(=O)CC4	1	1.92182
DB00770	[O-]C(=O)CCCCCC[C@@H](C1=O)[C@H]([C@@H](C1)O)\C=C\[C@@H](O)CCCCC	1	0.499946
DB00772	CCOC(=O)[C@@H](SP(=S)(OC)OC)CC(=O)OCC	1	0.420168
DB00773	C[C@@H](O1)OC[C@H]([C@@H]12)O[C@H]([C@H](O)[C@H]2O)O[C@H]3[C@@H](COC4=O)[C@H]4[C@H](c(cc(c5O)OC)cc5OC)c(c6)c3cc(c67)OCO7	1	2.80432
DB00774	FC(F)(F)c(c1)c(S(=O)(=O)N)cc(c12)S(=O)(=O)NCN2	1	0.416588
DB00774	FC(F)(F)c(c1)c(S(=O)(=O)N)cc(c12)S(=O)(=O)[N-]CN2	1	0.416588
DB00775	CCCCS(=O)(=O)N[C@H](C([O-])=O)Cc1ccc(cc1)OCCCCC2CC[NH2+]CC2	1	0.491677
DB00776	c1cccc(c12)N(C(=O)N)c3c(CC2=O)cccc3	-1	-0.427246
DB00777	CCC(=O)c(c1)ccc(c12)Sc3c(cccc3)N2C[C@H](C)[NH+](C)C	1	3.3992
DB00779	[O-]C(=O)c(c1=O)cn(CC)c(c12)nc(C)cc2	-1	-0.511574
DB00780	[NH3+]NCCc1ccccc1	1	2.86509
DB00783	O[C@H]1CC[C@H]([C@@]12C)[C@H]3[C@H](CC2)c4c(CC3)cc(O)cc4	-1	-0.0379254
DB00784	c1cccc(c1C([O-])=O)Nc2cccc(C)c2C	-1	-1.11296
DB00786	CNC(=O)[C@H](C(C)(C)C)NC(=O)[C@H](CC(C)C)[C@H](O)C(=O)NO	1	0.0944269
DB00787	OCCOCn(cn1)c(c12)nc(N)[nH]c2=O	1	0.613687
DB00788	[O-]C(=O)[C@@H](C)c(c1)ccc(c12)cc(cc2)OC	-1	-0.725955
DB00790	C1CCC[C@@H]([C@@H]12)N([C@H](C([O-])=O)C2)C(=O)[C@H](C)[NH2+][C@@H](CCC)C(=O)OCC	1	1.62476
DB00791	ClCCN(CCCl)c1c(=O)[nH]c(=O)[nH]c1	1	0.128176
DB00792	n1ccccc1N(CC[NH+](C)C)Cc2ccccc2	1	3.51161
DB00793	IC#CCOc1c(Cl)cc(Cl)c(Cl)c1	-1	-0.771849
DB00794	O=C1NCNC(=O)C1(CC)c2ccccc2	1	0.414658
DB00795	[O-]C(=O)c1c(O)ccc(c1)/N=N/c2ccc(cc2)S(=O)(=O)/N=c3\cccc[nH]3	1	0.74013
DB00795	[O-]C(=O)c1c(O)ccc(c1)/N=N/c2ccc(cc2)S(=O)(=O)Nc3ccccn3	1	0.810494
DB00796	[O-]C(=O)c1cccc(c12)nc(OCC)n2Cc3ccc(cc3)-c(cccc4)c4-c5n[n-]nn5	-1	-1.82228
DB00797	N1CC[NH+]=C1Cc2ccccc2	1	2.4122
DB00799	CC1(C)CCSc(c12)ccc(c2)C#Cc(nc3)ccc3C(=O)OCC	-1	-0.668782
DB00800	Clc1c([O-])c(O)cc(c12)[C@@H](C[NH2+]CC2)c3ccc(O)cc3	1	1.18376
DB00801	c1c(Cl)ccc(c12)N(CC(F)(F)F)C(=O)CN=C2c3ccccc3	-1	-0.650592
DB00802	c1ccccc1N(C(=O)CC)[C@]2(COC)CC[N@@H+](CC2)CCn(c3=O)nnn3CC	1	2.93698
DB00804	CC[NH+](CC)CCOC(=O)C1(CCCCC1)C2CCCCC2	1	3.12328
DB00805	C1COCC[NH+]1CCNc(c2C)n[nH+]c(c2)-c3ccccc3	1	3.05347
DB00806	CC(=O)CCCCn(c1=O)c(=O)n(C)c(c12)ncn2C	1	0.678951
DB00807	CC[NH+](CC)CCOC(=O)c1cc(N)c(cc1)OCCC	1	3.20369
DB00808	c1cc(Cl)c(S(=O)(=O)N)cc1C(=O)NN([C@@H](C)C2)c(c23)cccc3	-1	-0.832843
DB00809	c1ccccc1[C@@H](CO)C(=O)N(CC)Cc2ccncc2	-1	-1.51242
DB00810	[C@H]12C=C[C@@H](C2)C[C@@H]1[C@@](O)(c3ccccc3)CC[NH+]4CCCCC4	1	3.51295
DB00812	CCCCc1c([O-])n(-c2ccccc2)n(c1=O)-c3ccccc3	-1	-2.11715
DB00813	c1ccccc1N(C(=O)CC)[C@H]2CC[N@@H+](CC2)CCc3ccccc3	1	2.87465
DB00814	Cc1cnc(s1)NC(=O)C(=C2[O-])N(C)S(=O)(=O)c(c23)cccc3	-1	-0.196687
DB00815	CCCCCCCCCCCCOS([O-])(=O)=O	1	0.133348
DB00816	CC(C)[NH2+]C[C@@H](O)c1cc(O)cc(c1)O	-1	-1.73043
DB00817	[O-]C(=O)c(c1=O)cn(CC)c(c12)cc(cc2)-c3ccncc3	1	0.81485
DB00818	CC(C)c1c(O)c(C(C)C)ccc1	-1	-0.965759
DB00819	C/C(O)=N/c1nnc(s1)S(=O)(=O)N	-1	-1.34972
DB00820	O=C1CN(C)C(=O)[C@@H](C2)N1[C@H](c(c3)ccc(c34)OCO4)c(c2c56)[nH]c5cccc6	1	2.41892
DB00821	[O-]C(=O)[C@@H](C)c(cc1)cc(c1c23)[nH]c2ccc(Cl)c3	-1	-1.5729
DB00822	CCN(CC)C(=S)SSC(=S)N(CC)CC	-1	-0.915941
DB00823	CC(=O)O[C@@]1(C#C)CC[C@H]([C@@]12C)[C@H]3[C@H](CC2)[C@@H]4C(CC3)=C[C@H](CC4)OC(=O)C	1	1.3128
DB00824	O=c1[nH]c(=O)n(CCC)c(c12)nc[nH]2	1	0.360531
DB00825	CC(C)[C@H]1[C@H](O)C[C@H](C)CC1	-1	-0.478366
DB00826	C[C@@H]1[C@@H](O)[C@H]([NH3+])[C@H](O)[C@H](O1)O[C@H](C[C@H](O2)[C@H](C([O-])=O)[C@@H](O)C[C@]23O)\C=C\C=C\C=C\C=C\C[C@@H](C)OC(... <Preview truncated at 128 characters>	1	0.451551
DB00827	CCn1nc(C([O-])=O)c(=O)c(c2)c1cc(c23)OCO3	1	0.220038
DB00828	C[C@H]1[C@H](O1)P([O-])(=O)O	-1	-0.474315
DB00828	C[C@H]1[C@H](O1)P([O-])([O-])=O	-1	-0.687684
DB00829	c1c(Cl)ccc(c12)N(C)C(=O)CN=C2c3ccccc3	-1	-1.36689
DB00830	[NH2+]1CCO[C@H]([C@@H]1C)c2ccccc2	1	3.41483
DB00831	FC(F)(F)c(c1)ccc(c12)Sc3c(cccc3)N2CCC[NH+](CC4)CCN4C	1	3.31621
DB00832	CN1C(=O)C[C@H](C1=O)c2ccccc2	1	0.0828102
DB00833	c1ccccc1[C@@H](N)C(=O)N[C@@H]2C(=O)N([C@@H]23)C(C([O-])=O)=C(Cl)CS3	1	0.0963815
DB00834	CC#C[C@]1(O)CC[C@H]([C@@]12C)[C@H]3C(=C4C(CC3)=CC(=O)CC4)[C@H](C2)c5ccc(cc5)N(C)C	1	2.01684
DB00836	c1ccccc1C(C(=O)N(C)C)(c2ccccc2)CC[N@H+](CC3)CC[C@]3(O)c4ccc(Cl)cc4	1	1.99941
DB00837	c1cc(Cl)ccc1C(\c2c(O)ccc(F)c2)=[NH+]/CCCC(=O)N	1	2.15122
DB00838	OCC(=O)[C@H]1[C@H](C)C[C@H]([C@@]12C)[C@H]3[C@](Cl)([C@H](C2)O)[C@]4(C)C([C@@H](F)C3)=CC(=O)C=C4	1	1.20006
DB00839	Cc1ccc(cc1)S(=O)(=O)[N-]C(=O)NN2CCCCCC2	1	0.571624
DB00841	c1cc(O)ccc1CC[C@H](C)[NH2+]CCc2cc(O)c(O)cc2	1	1.15934
DB00842	c1c(Cl)ccc(c12)NC(=O)[C@H](O)N=C2c3ccccc3	1	0.165669
DB00843	COc(c1)c(OC)cc(c12)C[C@@H](C2=O)C[C@H]3CC[N@@H+](CC3)Cc4ccccc4	1	2.80698
DB00844	C1CCC1C[N@H+](CC2)[C@@H]([C@]3(O)CC[C@@H]([C@@H]4O5)O)Cc6ccc(O)c5c6[C@]234	1	3.59524
DB00845	c1cc(Cl)ccc1Nc(c2)/c(=[NH+]/C(C)C)cc(c23)n(c4c(n3)cccc4)-c5ccc(Cl)cc5	1	2.68973
DB00846	CC(O1)(C)O[C@@H]2C[C@H]([C@@]3(C)[C@]12C(=O)CO)[C@H]4[C@H]([C@H](C3)O)[C@]5(C)C([C@@H](F)C4)=CC(=O)CC5	1	2.12315
DB00847	[NH3+]CCS	1	1.88625
DB00849	O=C1NC(=O)N(C)C(=O)[C@]1(CC)c2ccccc2	1	0.85058
DB00850	OCCN1CC[NH+](CC1)CCCN2c(cccc3)c3Sc(c24)ccc(Cl)c4	1	3.72222
DB00851	NC(=O)c1c([nH]cn1)/N=N/N(C)C	-1	-0.747728
DB00852	C[NH2+][C@@H](C)[C@@H](O)c1ccccc1	1	2.77847
DB00853	NC(=O)c1ncn(c12)c(=O)n(C)nn2	-1	-0.262385
DB00854	C1CCC[C@H]2[C@H]([N@@H+](C)CC3)Cc(c4[C@@]123)ccc(c4)O	1	3.15645
DB00855	NCC(=O)CCC([O-])=O	-1	-2.22983
DB00856	OC[C@H](O)COc1ccc(Cl)cc1	1	0.613572
DB00857	CC(C)(C)C#C/C=C/C[N@H+](C)Cc1cccc(c12)cccc2	1	3.09618
DB00858	O[C@H]1CC[C@H]([C@@]12C)[C@H]3[C@H](CC2)[C@]4(C)[C@@H](CC3)CC(=O)[C@H](C)C4	1	0.42922
DB00859	[O-]C(=O)[C@H]([NH3+])C(C)(C)S	-1	-0.760298
DB00860	OCC(=O)[C@@]1(O)CC[C@H]([C@@]12C)[C@H]3[C@H]([C@H](C2)O)[C@]4(C)C(CC3)=CC(=O)C=C4	1	1.75439
DB00861	[O-]C(=O)c1c(O)ccc(c1)-c2c(F)cc(F)cc2	-1	-0.0645857
DB00862	CCCc(nc1C)n(c12)nc([nH]c2=O)-c3c(OCC)ccc(c3)S(=O)(=O)N(CC4)CCN4CC	1	2.3055
DB00863	[O-][N+](=O)\C=C(NC)\NCCSCc(o1)ccc1C[NH+](C)C	1	3.01708
DB00865	c1ccccc1C[C@H](C)[N@@H+](C)Cc2ccccc2	1	3.24347
DB00866	C=CCc1c(cccc1)OC[C@@H](O)C[NH2+]C(C)C	1	2.86576
DB00867	c1cc(O)ccc1[C@@H](O)[C@H](C)[NH2+]CCc2ccc(O)cc2	1	2.19981
DB00868	CCCCNc(cc1)ccc1C(=O)OCCOCCOCCOCCOCCOCCOCCOCCOCCOC	1	1.7701
DB00869	CC[NH2+][C@H]1C[C@H](C)S(=O)(=O)c(c12)sc(c2)S(=O)(=O)N	1	2.68019
DB00870	[O-]C(=O)[C@@H](C)c(cc1)ccc1C(=O)c2cccs2	-1	-0.951163
DB00871	CC(C)(C)[NH2+]C[C@@H](O)c1cc(O)cc(c1)O	-1	-1.59983
DB00872	c1ccccc1-c(cccc2)c2C(=O)Nc(cc3)ccc3C(=O)N(c4c5cccc4)CCc(c56)[nH]c(C)[nH+]6	1	1.88866
DB00873	ClCOC(=O)[C@@]1(O)CC[C@H]([C@@]12C)[C@H]3[C@H]([C@H](C2)O)[C@]4(C)C(CC3)=CC(=O)C=C4	1	1.19734
DB00874	OC[C@H](O)COc1c(OC)cccc1	1	0.408832
DB00875	c1cccc(c12)S[C@@H]3[C@@H](C=C(C(F)(F)F)C=C3)C/2=C\CC[NH+](CC4)CCN4CCO	1	3.62738
DB00876	s1cccc1CC(\C([O-])=O)=C/c2c[nH+]c(CCCC)n2Cc(cc3)ccc3C([O-])=O	1	0.134419
DB00878	c1cc(Cl)ccc1\N=C(N)\NC(=[NH2+])NCCCCCCNC(=[NH2+])NC(=[NH2+])Nc2ccc(Cl)cc2	1	2.83946
DB00878	c1cc(Cl)ccc1NC(=[NH2+])NC(=[NH2+])NCCCCCCNC(=[NH2+])NC(=[NH2+])Nc2ccc(Cl)cc2	1	2.90279
DB00879	OC[C@@H]1O[C@@H](CS1)n(c(n2)=O)cc(F)c2N	1	0.0389538
DB00880	N1C=NS(=O)(=O)c(c12)cc(c(Cl)c2)S(=O)(=O)N	1	0.586581
DB00880	[N-]1C=NS(=O)(=O)c(c12)cc(c(Cl)c2)S(=O)(=O)N	1	0.656467
DB00881	c1cccc(c12)CN([C@H](C([O-])=O)C2)C(=O)[C@H](C)[NH2+][C@H](C(=O)OCC)CCc3ccccc3	1	1.36461
DB00882	c1ccccc1/C(Cl)=C(c2ccccc2)\c3ccc(cc3)OCC[NH+](CC)CC	1	2.50637
DB00883	[O-][N+](=O)O[C@H](CO1)[C@H]([C@H]12)OC[C@@H]2O[N+]([O-])=O	1	0.255994
DB00884	[O-]P([O-])(=O)[C@@](O)(P([O-])(=O)O)Cc1cccnc1	1	0.158904
DB00884	[O-]P(=O)(O)C(O)(P([O-])(=O)O)Cc1cccnc1	1	0.331989
DB00885	Cc1cccn(c12)c(=O)c(cn2)-c3n[n-]nn3	1	2.13943
DB00887	CCCCNc(cc1C([O-])=O)c(c(c1)S(=O)(=O)N)Oc2ccccc2	1	0.151544
DB00888	ClCC[NH+](C)CCCl	1	1.45594
DB00888	ClCCN(C)CCCl	-1	-0.0952684
DB00889	C1CC[C@H]([N@H+]2C)C[C@@H](C[C@@H]12)NC(=O)c3nn(C)c(c34)cccc4	1	3.08811
DB00890	c1cc(O)ccc1C(=C/C)\C(=C\C)c2ccc(O)cc2	-1	-1.28146
DB00891	Nc1ccc(cc1)S(=O)(=O)Nc2ccccn2	1	0.976733
DB00892	CC[NH+](CC)CCOC(=O)c1cc(c(N)cc1)OCCCC	1	2.90386
DB00894	C1=CC(=O)C=C([C@]12C)CC[C@@H]3[C@@H]2CC[C@@]4(C)[C@H]3CCC(=O)O4	1	1.06567
DB00895	[O-]C(=O)[C@H]([NH3+])CCCCNC(=O)[C@@H]([C@@H](S1)N[C@@H](C([O-])=O)C1(C)C)NC(=O)Cc2ccccc2	-1	-0.0658151
DB00896	CCC(=O)[C@@]1(C)[C@H](C)C[C@H]([C@@]12C)[C@H]3[C@H]([C@H](C2)O)[C@]4(C)C(CC3)=CC(=O)C=C4	1	1.2744
DB00897	[nH+]1nc(C)n(c12)c3c(cc(Cl)cc3)C(=NC2)c4c(Cl)cccc4	1	2.73389
DB00897	n1[nH+]c(C)n(c12)c3c(cc(Cl)cc3)C(=NC2)c4c(Cl)cccc4	1	2.73389
DB00898	OCC	-1	-0.547196
DB00899	c1ccccc1N(C(=O)CC)C2(C(=O)OC)CCN(CC2)CCC(=O)OC	1	1.87718
DB00899	c1ccccc1N(C(=O)CC)[C@]2(C(=O)OC)CC[N@@H+](CC2)CCC(=O)OC	1	3.0773
DB00900	OC[C@@H]1CC[C@@H](O1)n(cn2)c(c23)nc[nH]c3=O	1	0.121674
DB00902	C[N@H+](C1)CC[C@H]1CN2c(cccc3)c3Sc(c24)cccc4	1	3.10318
DB00903	CCC(=C)C(=O)c1c(Cl)c(Cl)c(cc1)OCC([O-])=O	-1	-0.826793
DB00904	[nH+]1ccn(c1C)C[C@@H](C2=O)CCc3n(C)c(c4c23)cccc4	1	2.67733
DB00905	CCNC(=O)CCC/C=C\C[C@@H]([C@@H](O)C[C@H]1O)[C@H]1\C=C\[C@@H](O)CCc2ccccc2	1	0.776769
DB00906	s1ccc(C)c1C(c2c(C)ccs2)=CCC[N@@H+](C3)CCC[C@H]3C([O-])=O	1	1.07925
DB00907	c1ccccc1C(=O)O[C@H]([C@@H]2C(=O)OC)C[C@@H]([N@@H+]3C)CC[C@H]23	1	2.86644
DB00908	C=C[C@H]([C@H]12)C[N@H+](CC2)[C@H](C1)[C@@H](O)c3ccnc(c34)ccc(c4)OC	1	2.84315
DB00909	NS(=O)(=O)Cc1noc(c12)cccc2	-1	-0.0912457
DB00910	CC(C)(O)[C@@H](C)/C=C/[C@@H](C)[C@H]1CC[C@H]([C@@]12C)\C(CCC2)=C\C=C3\C[C@@H](O)C[C@@H](C3)O	1	1.68336
DB00911	CCS(=O)(=O)CCn1c([N+]([O-])=O)cnc1C	-1	-0.0357428
DB00912	CCOc(c1C([O-])=O)cc(cc1)CC(=O)N[C@@H](CC(C)C)c2c(cccc2)N3CCCCC3	1	0.286104
DB00913	c1ccccc1[C@]2(C(=O)OCC)CC[N@@H+](CC2)CCc3ccc(N)cc3	1	2.9694
DB00914	NC(=[NH2+])\N=C(N)\NCCc1ccccc1	-1	-0.954183
DB00915	[NH3+]C12C[C@@H]3C[C@H](C1)C[C@H](C2)C3	1	3.29878
DB00916	OCCn1c([N+]([O-])=O)cnc1C	-1	-0.52007
DB00917	[O-]C(=O)CCC/C=C\C[C@@H](C1=O)[C@H]([C@@H](C1)O)\C=C\[C@@H](O)CCCCC	1	0.769746
DB00918	C[NH+](C)CCc1c[nH]c(c12)ccc(c2)CS(=O)(=O)N3CCCC3	1	3.21708
DB00920	C1C[N@@H+](C)CCC1=C2c(cccc3)c3CC(=O)c(c24)scc4	1	3.20207
DB00921	CC(C)(C)[C@@](C)(O)[C@@H](C1)[C@@](CC2)(OC)[C@@H]3Oc(c(O)cc4)c5c4C[C@H]([C@]12[C@]356)[N@@H+](CC6)CC7CC7	1	3.68676
DB00922	N#CC(C#N)=N[N-]c(cc1)ccc1C2=NNC(=O)C[C@H]2C	1	0.295852
DB00923	c1cccc(C[NH3+])c1CC(=O)N[C@@H]2C(=O)N([C@@H]23)C(C([O-])=O)=C(CS3)CSc4nnnn4CC([O-])=O	1	0.201785
DB00924	C[NH+](C)CCC=C1c(cccc2)c2C=Cc(c13)cccc3	1	3.02752
DB00925	c1ccccc1OC[C@H](C)N(CCCl)Cc2ccccc2	-1	-1.383
DB00927	[NH-]S(=O)(=O)\N=C(N)\CCSCc1csc(n1)N=C(N)N	1	0.957544
DB00927	[NH-]S(=O)(=O)\N=C(N)\CCSCc1csc(n1)NC(N)=[NH2+]	1	1.39351
DB00928	OC[C@@H]1[C@@H](O)[C@@H](O)[C@@H](O1)n(c(=O)[nH]2)cn/c2=N/[H]	1	0.693164
DB00928	OC[C@@H]1[C@@H](O)[C@@H](O)[C@@H](O1)n(c(=O)[nH]2)cn/c2=N\[H]	1	0.693164
DB00929	COC(=O)CCCCCC[C@@H](C1=O)[C@H]([C@@H](C1)O)\C=C\C[C@](C)(O)CCCC	1	0.984215
DB00932	FC(F)(F)c1ccc(nc1)S(=O)(=O)Nc(ccc2)cc2[C@@H](CC)[C@H](C(=O)O3)C(=O)C[C@@]3(CCC)CCc4ccccc4	-1	-1.51677
DB00933	C[N@H+]1CCCC[C@H]1CCN2c(cccc3)c3Sc(c24)ccc(c4)[S@](=O)C	1	3.25814
DB00934	C[NH2+]CCC[C@@]12c3c(cccc3)[C@H](CC2)c4c1cccc4	1	3.2902
DB00935	CC(C)(C)c1c(O)c(C)c(c(C)c1)CC2=[NH+]CCN2	1	2.64354
DB00936	[O-]C(=O)c1c(O)cccc1	1	0.0422252
DB00937	CC[NH+](CC)[C@@H](C)C(=O)c1ccccc1	-1	-0.176124
DB00938	c1cc(O)c(CO)cc1[C@H](O)C[NH2+]CCCCCCOCCCCc2ccccc2	1	2.60772
DB00939	c1cccc(c1C([O-])=O)Nc(c(Cl)c2C)c(Cl)cc2	-1	-0.588801
DB00941	c1cccc2C(c(c3c12)cccc3)[N+](C)(C)CCCCCC[N+](C)(C)C(c4cccc5)c(c6c45)cccc6	1	3.27162
DB00942	c1ccccc1[C@](O)(C2CCCC2)CC[NH+]3CCCCC3	1	3.26875
DB00943	OC[C@@H]1CC[C@@H](O1)n(c(n2)=O)ccc2N	1	0.27187
DB00944	C[N+](C)(C)c1cc(ccc1)OC(=O)N(C)CCCCCCCCCCN(C)C(=O)Oc(ccc2)cc2[N+](C)(C)C	1	2.94442
DB00945	CC(=O)Oc(c1C([O-])=O)cccc1	-1	-0.620103
DB00946	c1ccccc1[C@H](CC)c(c2[O-])c(=O)oc(c23)cccc3	-1	-1.93924
DB00948	CC(S1)(C)[C@H](C([O-])=O)N([C@H]12)C(=O)[C@H]2NC(=O)[C@@H](c3ccccc3)NC(=O)N(C4=O)CCN4S(=O)(=O)C	1	0.744557
DB00949	NC(=O)OCC(COC(=O)N)c1ccccc1	1	0.084704
DB00950	[O-]C(=O)C(C)(C)c1ccc(cc1)[C@@H](O)CCC[N@H+](CC2)CC[C@@H]2C(O)(c3ccccc3)c4ccccc4	-1	-0.230541
DB00951	NNC(=O)c1ccncc1	-1	-0.414061
DB00952	CNS(=O)(=O)CCc(c1)ccc(c12)[nH]cc2[C@H]3CC[N@H+](C)CC3	1	3.19106
DB00953	C[NH+](C)CCc1c[nH]c(c12)ccc(c2)Cn3cncn3	1	3.7892
DB00956	O1[C@H]2C(=O)CC[C@H]3[C@H]([N@H+](C)CC4)Cc5ccc(c1c5[C@@]234)OC	1	3.9754
DB00957	CC(=O)O[C@@]1(C#C)CC[C@H]([C@@]12CC)[C@H]3[C@H](CC2)[C@@H]4C(CC3)=C/C(CC4)=N/O	1	1.03541
DB00959	OCC(=O)[C@@]1(O)CC[C@H]([C@@]12C)[C@H]3[C@H]([C@H](C2)O)[C@]4(C)C([C@@H](C)C3)=CC(=O)C=C4	1	1.75434
DB00960	CC(C)[NH2+]C[C@H](O)COc1cccc(c12)[nH]cc2	1	3.10275
DB00961	c1ccc(C)c(c1C)NC(=O)[C@@H]2CCCC[N@@H+]2C	1	3.48684
DB00962	N#Cc1cnn(c12)c(ccn2)-c3cc(ccc3)N(C(=O)C)CC	1	0.656117
DB00963	c1ccc(CC([O-])=O)c(N)c1C(=O)c2ccc(Br)cc2	-1	-1.2654
DB00964	N1CC[NH+]=C1Nc2c(Cl)cc(N)cc2Cl	1	0.593832
DB00966	c1cccc(c1C([O-])=O)-c(cc2)ccc2Cn(c(n3)CCC)c(c34)cc(cc4C)-c(n5C)[nH+]c(c56)cccc6	-1	-1.41332
DB00967	c1cc(Cl)cc(c12)CCc3c(nccc3)C2=C4CC[NH2+]CC4	1	3.34746
DB00968	[O-]C(=O)[C@@](C)([NH3+])Cc1cc(O)c(O)cc1	-1	-0.0709955
DB00969	[nH+]1c[nH]c(C)c1CN(C2=O)CCc3n(C)c(c4c23)cccc4	1	3.71019
DB00972	c1cc(Cl)ccc1Cc2nn(c(=O)c(c23)cccc3)[C@H]4CCC[N@H+](C)CC4	1	3.80046
DB00973	c1cc(F)ccc1[C@@H](O)CC[C@@H](C2=O)[C@@H](c3ccc(O)cc3)N2c4ccc(F)cc4	-1	-2.32166
DB00975	C1CCCCN1c(nc(n2)N(CCO)CCO)c(c23)nc(N(CCO)CCO)nc3N4CCCCC4	1	1.978
DB00977	C#C[C@]1(O)CC[C@H]([C@@]12C)[C@H]3[C@H](CC2)c4c(CC3)cc(O)cc4	-1	-0.0172784
DB00978	[O-]C(=O)c(c1=O)cn(CC)c(c12)c(F)c(c(F)c2)N(C[C@@H]3C)CC[NH2+]3	1	1.43495
DB00979	C[NH+](C)CCOC(=O)[C@H](C1(O)CCCC1)c2ccccc2	1	2.61766
DB00980	CCC(=O)NCC[C@@H]1CCc2ccc(c3c12)OCC3	1	0.344327
DB00981	CNC(=O)Oc(c1)ccc(c1[C@@]23C)N(C)[C@H]2[N@@H+](C)CC3	1	3.69107
DB00982	[O-]C(=O)/C=C(C)\C=C\C=C(C)\C=C\C(C1(C)C)=C(C)CCC1	1	0.399162
DB00983	c1cc(O)c(NC=O)cc1[C@H](O)C[NH2+][C@@H](C)Cc2ccc(cc2)OC	1	2.49508
DB00984	c1ccccc1CCC(=O)O[C@H]2CC[C@H]([C@@]23C)[C@H]4[C@H](CC3)[C@@H]5C(CC4)=CC(=O)CC5	1	0.83399
DB00985	c1ccccc1C(OCC[NH+](C)C)c2ccccc2	1	3.2178
DB00987	OC[C@@H]1[C@@H](O)[C@H](O)[C@@H](O1)n(c(n2)=O)ccc2N	1	0.738361
DB00988	[NH3+]CCc1cc(O)c(O)cc1	1	0.901048
DB00989	CCN(C)C(=O)Oc(ccc1)cc1[C@H](C)[NH+](C)C	1	3.57903
DB00990	C1=CC(=O)C=C(C(=C)C2)[C@@]1(C)[C@@H](CC3)[C@@H]2[C@@H]([C@]34C)CCC4=O	1	0.459946
DB00991	c1ccccc1-c(oc(n2)CCC([O-])=O)c2-c3ccccc3	-1	-2.04011
DB00992	NCC(=O)CCC(=O)OC	1	0.0217057
DB00993	n1cn(C)c(c1[N+]([O-])=O)Sc2ncnc(c23)[nH]cn3	1	1.78504
DB00996	[O-]C(=O)CC1(C[NH3+])CCCCC1	1	0.838317
DB00997	C[C@H]1[C@@H](O)[C@@H]([NH3+])C[C@@H](O1)O[C@@H](C[C@](C2)(O)C(=O)CO)c(c3O)c2c(O)c(c34)C(=O)c5c(C4=O)c(OC)ccc5	1	3.06478
DB00998	NC(=O)c(c1)ccc2[nH]c(c3c12)CC[C@H](C3)[NH2+]C	1	2.70434
DB00999	N1CNS(=O)(=O)c(c12)cc(c(Cl)c2)S(=O)(=O)N	1	0.224978
DB01000	C1CCCCC1([NH3+])C(=O)N[C@@H]2C(=O)N([C@@H]23)[C@@H](C([O-])=O)C(S3)(C)C	1	1.07405
DB01001	CC(C)(C)[NH2+]C[C@@H](O)c1cc(CO)c(O)cc1	1	2.32913
DB01002	c1ccc(C)c(c1C)NC(=O)[C@@H]2CCCC[N@@H+]2CCCC	1	3.47881
DB01003	O=c1cc(C([O-])=O)oc(c12)cccc2OCC(O)COc3cccc(c34)oc(C([O-])=O)cc4=O	1	1.43155
DB01004	OCC(CO)OCn(cn1)c(c12)nc(N)[nH]c2=O	1	0.653526
DB01005	NC(=O)NO	-1	-0.00569086
DB01006	N#Cc1ccc(cc1)C(n2cncn2)c(cc3)ccc3C#N	1	1.6552
DB01007	c1[nH+]ccn1C[C@H](c2c(Cl)cc(Cl)cc2)OCc3c(Cl)scc3	1	2.48837
DB01007	c1nccn1C[C@H](c2c(Cl)cc(Cl)cc2)OCc3c(Cl)scc3	-1	-0.465352
DB01008	CS(=O)(=O)OCCCCOS(=O)(=O)C	1	1.37094
DB01009	c1ccccc1C(=O)c2cc([C@@H](C([O-])=O)C)ccc2	-1	-1.62088
DB01011	c1ncccc1C(=O)C(C)(C)c2cccnc2	-1	-1.02916
DB01012	FC(F)(F)c1cc(ccc1)CCC[NH2+][C@H](C)c2cccc(c23)cccc3	1	3.02275
DB01013	CCC(=O)O[C@]1(C(=O)CCl)[C@@H](C)C[C@H]([C@@]12C)[C@H]3[C@](F)([C@H](C2)O)[C@]4(C)C(CC3)=CC(=O)C=C4	1	1.17682
DB01014	[O-]C(=O)CCNC(=O)c1ccc(cc1)\N=N\c(c2)ccc(O)c2C([O-])=O	-1	-0.671587
DB01015	Cc1cc(no1)[N-]S(=O)(=O)c(cc2)ccc2N	1	0.683104
DB01016	c1c(Cl)ccc(OC)c1C(=O)NCCc2ccc(cc2)S(=O)(=O)[N-]C(=O)NC3CCCCC3	1	0.903514
DB01017	NC(=O)C(C1=O)=C([O-])[C@@H]([NH+](C)C)[C@@H]([C@@]12O)C[C@H]3C(=C2O)C(=O)c4c(C3)c(N(C)C)ccc4O	-1	-0.278677
DB01018	NC(=[NH2+])NC(=O)Cc1c(Cl)cccc1Cl	-1	-0.0740559
DB01020	O1C[C@H](O)[C@H]([C@H]12)OC[C@H]2O[N+]([O-])=O	1	0.541083
DB01021	ClC(Cl)[C@@H](N1)[N-]S(=O)(=O)c(c12)cc(c(Cl)c2)S(=O)(=O)N	1	0.244307
DB01023	CCOC(=O)C1=C(C)NC(C)=C(C(=O)OC)[C@@H]1c(c2Cl)cccc2Cl	1	0.537542
DB01024	[O-]C(=O)CC/C(C)=C/Cc(c1O)c(OC)c(C)c(c12)COC2=O	1	0.274742
DB01025	Nc(n1)c(C([O-])=O)cc(c2=O)c1oc(c23)ccc(c3)C(C)C	1	1.3845
DB01026	CC(=O)N1CCN(CC1)c2ccc(cc2)OC[C@@H](CO3)O[C@@]3(Cn4cc[nH+]c4)c5c(Cl)cc(Cl)cc5	1	1.82388
DB01026	CC(=O)N1CCN(CC1)c2ccc(cc2)OC[C@@H](CO3)O[C@@]3(Cn4ccnc4)c5c(Cl)cc(Cl)cc5	-1	-1.15616
DB01028	ClC(Cl)C(F)(F)OC	-1	-2.36326
DB01029	C1CCCC12C(=O)N(C(=[NH+]2)CCCC)Cc3ccc(cc3)-c(cccc4)c4-c5n[n-]nn5	-1	-0.357745
DB01030	CC[C@@]1(O)C(=O)OCc(c2=O)c1cc3n2Cc(c34)cc5c(n4)ccc(O)c5C[NH+](C)C	1	2.86519
DB01031	NC(=O)OC1(C#C)CCCCC1	1	0.233742
DB01032	[O-]C(=O)c1ccc(cc1)S(=O)(=O)N(CCC)CCC	-1	-0.441042
DB01033	n1c[nH]c(c12)nc[nH]c2=S	1	1.21284
DB01034	NC(=O)[C@H](O1)[C@H]1C(=O)CC\C=C\C/C=C/C	1	0.91901
DB01035	c1cc(N)ccc1C(=O)NCC[NH+](CC)CC	1	2.93172
DB01036	c1ccccc1[C@@H](CC[NH+](C(C)C)C(C)C)c2c(O)ccc(C)c2	1	3.03763
DB01037	C#CCN(C)[C@@H](C)Cc1ccccc1	1	0.42995
DB01039	CC(C)OC(=O)C(C)(C)Oc(cc1)ccc1C(=O)c2ccc(Cl)cc2	-1	-1.13276
DB01040	[H]\N=C(N)\C1=CC(=O)/C(C=C1)=C\C=c(cc2)ccc2=C(N)N	1	1.3241
DB01040	[H]/N=C(N)\C1=CC(=O)/C(C=C1)=C\C=c(cc2)ccc2=C(N)N	1	1.3241
DB01041	c1cccc(c12)C(=O)N(C2=O)[C@H](C3=O)CCC(=O)N3	1	0.458093
DB01042	[O-]C(=O)[C@@H]([NH3+])Cc1ccc(cc1)N(CCCl)CCCl	1	0.225559
DB01043	C[C@]12C[C@]3(C)C[C@@](C1)([NH3+])C[C@@H](C3)C2	1	3.3742
DB01044	[O-]C(=O)c(c1=O)cn(C2CC2)c(c13)c(OC)c(c(F)c3)N(C[C@@H]4C)CC[NH2+]4	1	1.70512
DB01046	[O-]C(=O)CCCCCC[C@@H]1C(=O)C[C@H]([C@@H]12)O[C@](O)(CC2)C(F)(F)CCCC	1	0.62143
DB01047	CC(=O)OCC(=O)[C@]12[C@]3(C)[C@@H](C[C@H]1OC(O2)(C)C)[C@H]4[C@](F)([C@H](C3)O)[C@]5(C)C([C@@H](F)C4)=CC(=O)C=C5	1	1.6697
DB01048	OC[C@@H]1C=C[C@@H](C1)n(cn2)c(c23)nc(N)nc3NC4CC4	1	1.4863
DB01049	C1CCN([C@@H]1[C@@]23O)C(=O)[C@H](C)N2C(=O)[C@](O3)(C(C)C)NC(=O)[C@H](C4)C[N@H+](C)[C@H](C5)[C@H]4c6cccc7[nH]cc5c67	1	3.66187
DB01050	[O-]C(=O)[C@@H](C)c1ccc(cc1)CC(C)C	-1	-0.619356
DB01051	CC(C)=CCc(c(O)cc1)cc1C(=O)Nc(c2[O-])c(=O)oc(c23)c(C)c(cc3)O[C@H](O4)[C@H](O)[C@@H]([C@H](C4(C)C)OC)OC(=O)N	-1	-0.289891
DB01053	c1ccccc1CC(=O)N[C@@H]2C(=O)N([C@@H]23)[C@@H](C([O-])=O)C(S3)(C)C	1	0.136923
DB01054	CCOC(=O)C1=C(C)NC(C)=C(C(=O)OC)[C@@H]1c2cc([N+]([O-])=O)ccc2	1	0.50556
DB01055	[O-]C(=O)[C@@H]([NH3+])Cn(cc1)cc(c1=O)O	-1	-0.853377
DB01056	C[C@H]([NH3+])C(=O)Nc(c1C)c(C)ccc1	1	0.890391
DB01058	C1CCCCC1C(=O)N(CC2=O)C[C@H]3N2CCc(c34)cccc4	1	0.595265
DB01059	[O-]C(=O)c(c1=O)cn(CC)c(c12)cc(c(F)c2)N3CC[NH2+]CC3	1	1.31018
DB01060	c1cc(O)ccc1[C@@H](N)C(=O)N[C@@H]2C(=O)N([C@@H]23)[C@@H](C([O-])=O)C(S3)(C)C	-1	-0.390008
DB01061	c1ccccc1[C@@H](NC(=O)N(C2=O)CCN2)C(=O)N[C@@H]3C(=O)N([C@@H]34)[C@@H](C([O-])=O)C(S4)(C)C	1	0.373648
DB01062	CC[NH+](CC)CC#CCOC(=O)[C@](O)(c1ccccc1)C2CCCCC2	1	3.1527
DB01063	CC(=O)c(c1)ccc(c12)Sc3c(cccc3)N2CCC[NH+](CC4)CCN4CCO	1	3.43978
DB01064	CC(C)[NH2+]C[C@@H](O)c1cc(O)c(O)cc1	-1	-1.8016
DB01065	CC(=O)NCCc1c[nH]c(c12)ccc(c2)OC	1	1.31275
DB01066	Nc(n1)scc1C(=N\OC)\C(=O)N[C@@H]2C(=O)N([C@@H]23)C(C([O-])=O)=C(CS3)/C=C\c4c(C)ncs4	1	1.19898
DB01067	n1cc(C)ncc1C(=O)NCCc2ccc(cc2)S(=O)(=O)[N-]C(=O)NC3CCCCC3	1	1.40982
DB01068	[O-][N+](=O)c(c1)ccc(c12)NC(=O)CN=C2c3c(Cl)cccc3	-1	-0.434579
DB01069	C[NH+](C)[C@@H](C)CN1c(cccc2)c2Sc(c13)cccc3	1	3.1257
DB01071	C1C[N@H+](CC2)C[C@@H]([C@@H]12)CN3c(cccc4)c4Sc(c35)cccc5	1	3.85023
DB01073	[O-]P([O-])(=O)OC[C@@H]1[C@@H](O)[C@H](O)[C@@H](O1)n(cn2)c(c23)nc(F)nc3N	1	1.05263
DB01074	C1CCCCC1C(C2CCCCC2)C[C@@H]3CCCC[NH2+]3	1	3.35453
DB01075	c1ccccc1C(OCC[NH+](C)C)c2ccccc2	1	3.2178
DB01076	c1ccccc1-c2c(-c3ccc(F)cc3)n(CC[C@H](O)C[C@H](O)CC([O-])=O)c(C(C)C)c2C(=O)Nc4ccccc4	-1	-0.818575
DB01077	[O-]P(=O)(O)[C@](C)(O)P([O-])([O-])=O	-1	-0.281245
DB01077	[O-]P(=O)(O)C(C)(O)P([O-])(=O)O	-1	-0.242589
DB01080	[O-]C(=O)CC[C@H]([NH3+])C=C	-1	-0.215756
DB01081	c1ccccc1C(C#N)(c2ccccc2)CC[N@H+](CC3)CC[C@@]3(C(=O)OCC)c4ccccc4	1	3.33069
DB01081	c1ccccc1C(C#N)(c2ccccc2)CCN(CC3)CCC3(C(=O)OCC)c4ccccc4	1	0.231552
DB01084	CCOCCn1c([nH+]c(c12)cccc2)N3CCC[N@H+](C)CC3	1	3.54126
DB01085	CC[C@H](C1=O)[C@H](CO1)Cc2c[nH+]cn2C	1	0.525866
DB01086	CCOC(=O)c1ccc(N)cc1	-1	-0.370865
DB01087	[NH3+]CCC[C@H](C)Nc(cc(c1)OC)c(c12)nccc2	1	2.72448
DB01088	CC#CC[C@H](C)[C@H](O)/C=C/[C@@H]1[C@@H](O)C[C@@H]([C@@H]12)CC(\C2)=C\CCCC(=O)OCC(=O)c3ccccc3	1	0.608245
DB01089	COc(c1)c(OC)c(OC)cc1C(=O)O[C@H](C2)[C@H](OC)[C@@H](C(=O)OC)[C@@H](C3)[C@H]2C[N@H+](CC4)[C@H]3c(c4c56)[nH]c5cccc6	1	3.06311
DB01090	C1CCC[N+]1(C)CCCCC[N+]2(C)CCCC2	1	2.60642
DB01091	CC(C)(C)c1ccc(cc1)C[N@H+](C)Cc2cccc(c23)cccc3	1	2.58851
DB01091	CC(C)(C)c1ccc(cc1)CN(C)Cc2cccc(c23)cccc3	-1	-0.685535
DB01092	C[C@H]1[C@H](O)[C@@H](O)[C@@H](O)[C@@H](O1)O[C@@H](C[C@H]2O)C[C@@](O)(CC3)[C@@]2(CO)[C@@H]([C@@H](C4)O)[C@@H]3[C@](O)([C@]45C)CC... <Preview truncated at 128 characters>	1	2.21611
DB01093	CS(=O)C	-1	-0.339136
DB01094	COc1c(O)cc(cc1)[C@H](CC2=O)Oc(c23)cc(O)cc3O	1	0.436627
DB01095	[O-]C(=O)C[C@H](O)C[C@H](O)/C=C/c(n(C(C)C)c(c12)cccc2)c1-c3ccc(F)cc3	-1	-0.610148
DB01096	CC(C)[NH2+]C[C@H](CC1)Nc(c12)cc([N+]([O-])=O)c(c2)CO	1	2.4774
DB01097	c1noc(C)c1C(=O)Nc(cc2)ccc2C(F)(F)F	1	0.140726
DB01098	[O-]C(=O)C[C@H](O)C[C@H](O)/C=C/c1c(C(C)C)nc(N(C)S(=O)(=O)C)nc1-c2ccc(F)cc2	1	0.423579
DB01099	Nc1c(F)c[nH]c(n1)=O	1	0.649446
DB01100	c1cc(F)ccc1C(c2ccc(F)cc2)CCC[N@H+](CC3)CC[C@@H]3n4c(=O)[nH]c(c45)cccc5	1	3.1826
DB01101	CCCCCOC(=O)Nc1c(F)cn(c(n1)=O)[C@H](O2)[C@H](O)[C@H](O)[C@H]2C	1	1.46014
DB01102	c1cc(O)c(O)cc1[C@@H](O)C[NH2+]CCCCc2ccc(O)cc2	1	2.1769
DB01103	CC[NH+](CC)CCC[C@H](C)Nc1c(ccc(Cl)c2)c2nc(c13)ccc(c3)OC	1	3.47444
DB01103	CC[NH+](CC)CCC[C@H](C)Nc1c(ccc(Cl)c2)c2[nH+]c(c13)ccc(c3)OC	1	3.53871
DB01104	c1cccc(c12)[C@@H]([NH2+]C)CC[C@H]2c(c3)ccc(Cl)c3Cl	1	2.78757
DB01105	CC(C)C[C@H]([NH+](C)C)C1(CCC1)c2ccc(Cl)cc2	1	3.36727
DB01106	c1cc(F)ccc1[C@]2(C#N)CC[C@@H](CC2)[N@@H+](CC3)C[C@@H](C)[C@@]3(C([O-])=O)c4ccccc4	1	0.641583
DB01107	CCC1(CC)C(=O)[C@@H](C)CNC1=O	1	1.18387
DB01108	[C@]123[C@H](O3)C(O)=C(C#N)C[C@]1(C)[C@@H]4[C@@H](CC2)[C@H]5[C@](C)(CC4)[C@@H](O)CC5	1	1.96403
DB01110	c1[nH+]ccn1C[C@H](c2c(Cl)cc(Cl)cc2)OCc3c(Cl)cc(Cl)cc3	1	2.4067
DB01112	o1cccc1C(=N\OC)\C(=O)N[C@@H]2C(=O)N([C@@H]23)C(C([O-])=O)=C(CS3)COC(=O)N	1	1.10007
DB01113	COc(cc1)c(OC)cc1Cc2nccc(c23)cc(OC)c(c3)OC	-1	-0.140035
DB01114	n1ccccc1[C@@H](CC[NH+](C)C)c2ccc(Cl)cc2	1	3.59292
DB01115	COC(=O)C1=C(C)NC(C)=C(C(=O)OC)C1c2c([N+]([O-])=O)cccc2	1	0.399531
DB01117	c1cccc(c12)C(=O)C([O-])=C(C2=O)[C@H]3CC[C@@H](CC3)c4ccc(Cl)cc4	-1	-1.40286
DB01118	c1cccc(c12)oc(CCCC)c2C(=O)c3cc(I)c(c(I)c3)OCC[NH+](CC)CC	1	3.47455
DB01119	CC(N1)=NS(=O)(=O)c(c12)cc(Cl)cc2	1	0.323218
DB01120	C1CC[C@H]([C@H]12)CN(C2)NC(=O)[N-]S(=O)(=O)c(cc3)ccc3C	1	0.021086
DB01121	NC(=O)NC(=O)Cc1ccccc1	-1	-0.703345
DB01122	c1cccc(Cl)c1C[N+](CC)(CC)CCNC(=O)C(=O)NCC[N+](CC)(CC)Cc2c(Cl)cccc2	1	2.82228
DB01123	c1cc(N)cc(c12)[nH+]c3c(c2)ccc(c3)N	1	2.02188
DB01124	CCCCNC(=O)[N-]S(=O)(=O)c(cc1)ccc1C	-1	-0.104722
DB01125	COc(cc1)ccc1C(C2=O)=C([O-])c(c23)cccc3	-1	-1.47253
DB01126	c1cc(C(F)(F)F)cc(c1C(F)(F)F)NC(=O)[C@H]2CC[C@H]([C@@]23C)[C@H]4[C@H](CC3)[C@]5(C)[C@@H](CC4)NC(=O)C=C5	1	1.77445
DB01127	c1[nH+]ccn1C[C@H](c2c(Cl)cc(Cl)cc2)OCc3ccc(Cl)cc3	1	2.50105
DB01128	N#Cc1c(C(F)(F)F)cc(cc1)NC(=O)[C@@](C)(O)CS(=O)(=O)c(cc2)ccc2F	-1	-0.40908
DB01129	COCCCOc(cc[nH+]1)c(C)c1C[S@@](=O)c(n2)[nH]c(c23)cccc3	1	3.1302
DB01130	CCC(=O)OCC(=O)[C@@]1(OC(=O)OCC)CC[C@H]([C@]12C)[C@H]3[C@H]([C@H](C2)O)[C@]4(C)C(CC3)=CC(=O)C=C4	1	1.47221
DB01131	CC(C)\[NH+]=C(N)\N=C(N)\Nc1ccc(Cl)cc1	1	1.70424
DB01132	CCc1ccc(nc1)CCOc(cc2)ccc2C[C@@H](C3=O)SC(=O)N3	-1	-0.50129
DB01133	[O-]P([O-])(=O)[C@@H](P([O-])(=O)O)Sc1ccc(Cl)cc1	1	0.0455257
DB01136	c1cccc(OC)c1OCC[NH2+]C[C@H](O)COc2cccc3[nH]c(c4c23)cccc4	1	2.69326
DB01137	[O-]C(=O)c(c1=O)cn2[C@@H](C)COc(c2c13)c(c(F)c3)N4CC[NH+](C)CC4	1	1.8836
DB01138	c1ccccc1[S@](=O)CCc2c([O-])n(-c3ccccc3)n(c2=O)-c4ccccc4	-1	-1.18259
DB01139	c1cnccc1SCC(=O)N[C@@H]2C(=O)N([C@@H]23)C(C([O-])=O)=C(CS3)COC(=O)C	-1	-0.1077
DB01140	c1cc(O)ccc1[C@@H](N)C(=O)N[C@@H]2C(=O)N([C@@H]23)C(C([O-])=O)=C(C)CS3	-1	-0.956041
DB01142	C[NH+](C)CC/C=C/1c(cccc2)c2OCc(c13)cccc3	1	3.42982
DB01144	NS(=O)(=O)c(c1Cl)cc(cc1Cl)S(=O)(=O)N	1	0.856692
DB01145	[O-]S(=O)CNc1ccc(cc1)S(=O)(=O)c(cc2)ccc2NCS([O-])=O	1	0.345391
DB01146	c1ccccc1C(c2ccccc2)O[C@H]3CC[N@H+](C)CC3	1	3.27708
DB01147	CC(S1)(C)[C@H](C([O-])=O)N([C@H]12)C(=O)[C@H]2NC(=O)c3c(C)onc3-c4c(Cl)cccc4	-1	-0.261712
DB01148	C1CCCC[NH+]1CCOC(=O)c(ccc2)c(c23)oc(c(C)c3=O)-c4ccccc4	1	3.31944
DB01149	c1ccc(Cl)cc1N2CC[NH+](CC2)CCCn(n3)c(=O)n(c3CC)CCOc4ccccc4	1	3.33482
DB01150	c1cc(O)ccc1[C@@H](N)C(=O)N[C@@H]2C(=O)N([C@@H]23)C(C([O-])=O)=C(CS3)\C=C\C	-1	-1.22809
DB01151	C[NH2+]CCCN(c(c12)cccc1)c3c(CC2)cccc3	1	3.16646
DB01153	c1[nH+]ccn1C[C@H](c2c(Cl)cc(Cl)cc2)OCc3csc(c34)c(Cl)ccc4	1	2.83609
DB01153	c1nccn1C[C@H](c2c(Cl)cc(Cl)cc2)OCc3csc(c34)c(Cl)ccc4	-1	-1.31812
DB01154	CCC[C@H](C)C1(CC=C)C(=O)NC(=S)NC1=O	1	0.375864
DB01155	[O-]C(=O)c(c1=O)cn(C2CC2)c(c13)nc(c(F)c3)N(C4)C[C@H](C[NH3+])/C4=N/OC	-1	-1.15824
DB01156	CC(C)(C)[NH2+][C@@H](C)C(=O)c1cc(Cl)ccc1	1	3.61407
DB01156	CC(C)(C)N[C@@H](C)C(=O)c1cc(Cl)ccc1	1	1.39612
DB01157	COc1c(OC)cc(cc1OC)NCc(c2C)ccc(c23)[nH+]c(N)nc3N	1	3.67483
DB01159	FC(F)(F)[C@@H](Cl)Br	-1	-0.581939
DB01160	[O-]C(=O)CCC/C=C\C[C@@H]([C@@H](O)C[C@H]1O)[C@H]1\C=C\[C@@H](O)CCCCC	1	0.750006
DB01161	c1cc(N)cc(Cl)c1C(=O)OCC[NH+](CC)CC	1	3.05915
DB01162	O1CCC[C@H]1C(=O)N2CCN(CC2)c(nc3N)nc(c34)cc(OC)c(c4)OC	1	2.23015
DB01162	O1CCC[C@H]1C(=O)N2CCN(CC2)c(nc3N)[nH+]c(c34)cc(OC)c(c4)OC	1	3.28372
DB01166	C1CC(=O)Nc(c12)ccc(c2)OCCCCc3nnnn3C4CCCCC4	1	0.825627
DB01168	CC(C)NC(=O)c1ccc(cc1)CN[NH2+]C	-1	-1.22241
DB01168	CC(C)NC(=O)c1ccc(cc1)CNNC	1	0.60157
DB01170	NC(=[NH2+])NCC[NH+]1CCCCCCC1	1	1.30385
DB01171	c1cc(Cl)ccc1C(=O)NCCN2CCOCC2	1	1.98457
DB01173	c1ccccc1[C@H](OCC[NH+](C)C)c2c(C)cccc2	1	3.36126
DB01174	O=C1NC(=O)NC(=O)C1(CC)c2ccccc2	1	1.11767
DB01174	O=C1NC(=O)[N-]C(=O)[C@@]1(CC)c2ccccc2	1	0.998927
DB01175	c1cc(C#N)cc(c12)CO[C@@]2(CCC[NH+](C)C)c3ccc(F)cc3	1	3.00943
DB01176	c1ccccc1C(c2ccccc2)N3CC[NH+](C)CC3	1	3.14482
DB01177	C[C@H]1[C@@H](O)[C@@H]([NH3+])C[C@@H](O1)O[C@@H](C[C@](C2)(O)C(=O)C)c(c3O)c2c(O)c(c34)C(=O)c5c(C4=O)cccc5	1	3.1164
DB01178	C1CC(=O)N(C)[C@@H](S1(=O)=O)c2ccc(Cl)cc2	1	0.413658
DB01179	COc1c(OC)cc(cc1OC)[C@H]([C@@H]2[C@@H]([C@H]3O)COC2=O)c(c4)c3cc(c45)OCO5	1	1.97926
DB01180	COc(c1)c(OC)c(OC)cc1\C=C\C(=O)O[C@H](C2)[C@H](OC)[C@@H](C(=O)OC)[C@@H](C3)[C@H]2C[N@H+](CC4)[C@H]3c(c4c56)[nH]c5cc(cc6)OC	1	3.19685
DB01181	ClCCN[P@@]1(=O)N(CCCl)CCCO1	1	1.13403
DB01182	c1ccccc1CCC(=O)c2c(cccc2)OC[C@@H](O)C[NH2+]CCC	1	2.29156
DB01183	O1[C@H]2C(=O)CC[C@@]3(O)[C@H]([N@H+](CC4)CC=C)Cc5ccc(O)c1c5[C@@]234	1	3.44082
DB01184	c1cccc(c12)[nH]c(=O)n2CCC[N@H+](CC3)CC[C@@H]3n4c(=O)[nH]c(c45)cc(Cl)cc5	1	2.61046
DB01185	C[C@]1(O)CC[C@H]([C@@]12C)[C@H]3[C@](F)([C@H](C2)O)[C@]4(C)C(CC3)=CC(=O)CC4	1	0.830033
DB01186	CSC[C@H](C1)C[N@H+](CCC)[C@H](C2)[C@H]1c3cccc4[nH]cc2c34	1	3.25772
DB01187	CCOC(=O)CCCCCCCC[C@H](C)c1c(I)cccc1	-1	-1.04827
DB01188	Cc1cc(n([O-])c(=O)c1)C2CCCCC2	1	0.721106
DB01189	FC(F)(F)[C@H](F)OC(F)F	-1	-0.269362
DB01190	CCC[C@@H](C[N@@H+]1C)C[C@H]1C(=O)N[C@H]([C@@H](Cl)C)[C@@H]2[C@H](O)[C@H](O)[C@@H](O)[C@H](O2)SC	1	2.44747
DB01191	FC(F)(F)c1cc(ccc1)C[C@H](C)[NH2+]CC	-1	-0.883234
DB01192	O1[C@H]2C(=O)CC[C@@]3(O)[C@H]([N@H+](C)CC4)Cc5ccc(O)c1c5[C@@]234	1	3.47792
DB01193	CCCC(=O)Nc(c1)ccc(c1C(=O)C)OC[C@@H](O)C[NH2+]C(C)C	1	3.10003
DB01194	CC[NH2+][C@H]1CN(CCCOC)S(=O)(=O)c(c12)sc(c2)S(=O)(=O)N	1	2.89068
DB01195	[NH2+]1CCCC[C@H]1CNC(=O)c2c(OCC(F)(F)F)ccc(c2)OCC(F)(F)F	1	3.46091
DB01196	ClCCN(CCCl)C(=O)Oc(cc1)cc(CC2)c1[C@@H](CC3)[C@@H]2[C@@H]([C@]34C)CC[C@@H]4O	1	0.622085
DB01197	SC[C@@H](C)C(=O)N1CCC[C@H]1C([O-])=O	1	0.343272
DB01200	C1CCN([C@@H]1[C@@]23O)C(=O)[C@H](CC(C)C)N2C(=O)[C@](O3)(C(C)C)NC(=O)[C@H](C4)CN(C)[C@H](C5)C=4c6cccc7[nH]c(Br)c5c67	1	1.98361
DB01202	CC[C@H](C(=O)N)N1CCCC1=O	1	0.419117
DB01203	CC(C)(C)[NH2+]C[C@H](O)COc1cccc(c12)C[C@@H](O)[C@H](C2)O	1	3.14874
DB01204	OCC[NH2+]CCNc1ccc(NCC[NH2+]CCO)c(c12)C(=O)c3c(C2=O)c(O)ccc3O	1	2.84468
DB01205	CCOC(=O)c1ncn(c12)c3c(C(=O)N(C)C2)cc(F)cc3	1	0.362153
DB01206	ClCCN(N=O)C(=O)NC1CCCCC1	1	0.834852
DB01207	c1ccc(C(F)(F)F)cc1/C(c2cccnc2)=N\OCCCCC([O-])=O	-1	-1.24973
DB01208	[O-]C(=O)c(c1=O)cn(C2CC2)c(c13)c(F)c(c(F)c3N)N(C[C@H]4C)C[C@H](C)[NH2+]4	-1	-0.395317
DB01209	c1c(O)ccc(c1[C@]23C)C[C@@H]([C@@H]2[NH3+])CCCCC3	1	2.61725
DB01210	CC(C)(C)[NH2+]C[C@H](O)COc(ccc1)c(c12)CCCC2=O	1	2.88453
DB01212	Nc(n1)scc1C(=N\OC)\C(=O)N[C@@H]2C(=O)N([C@@H]23)C(C([O-])=O)=C(CS3)CSc(n([n-]4)C)nc(=O)c4=O	1	0.355604
DB01213	Cc1cn[nH]c1	1	0.0529779
DB01214	CC(=O)Oc1c(C)cc(c(C)c1C)OC[C@@H](O)C[NH2+]C(C)C	1	3.14428
DB01215	n1ncn(c12)c3c(cc(Cl)cc3)C(=NC2)c4ccccc4	-1	-0.436799
DB01216	CC(C)(C)NC(=O)[C@H]1CC[C@H]([C@@]12C)[C@H]3[C@H](CC2)[C@]4(C)[C@@H](CC3)NC(=O)C=C4	1	1.80303
DB01217	N#CC(C)(C)c1cc(C(C#N)(C)C)cc(c1)Cn2cncn2	1	0.369232
DB01218	c1c(Cl)cc(Cl)c(c1c23)cc(c2ccc(C(F)(F)F)c3)[C@@H](O)CC[NH+](CCCC)CCCC	1	3.73994
DB01219	O=C1CN(C(=O)N1)\N=C\c2ccc(o2)-c3ccc([N+]([O-])=O)cc3	-1	-0.363605
DB01221	C1CCCC(=O)[C@]1(NC)c2c(Cl)cccc2	1	2.07
DB01222	CCC[C@H](O1)O[C@@H]2C[C@H]([C@@]3(C)[C@]12C(=O)CO)[C@H]4[C@H]([C@H](C3)O)[C@]5(C)C(CC4)=CC(=O)C=C5	1	2.18332
DB01223	O=c1n(C)c(=O)n(C)c(c12)nc[nH]2	1	0.78369
DB01224	OCCOCCN1CCN(CC1)C2=Nc(cccc3)c3Sc(c24)cccc4	1	0.770177
DB01227	c1ccccc1C([C@H](CC)OC(=O)C)(C[C@H](C)[NH+](C)C)c2ccccc2	1	3.03763
DB01228	COc(cc1)ccc1C(=O)Nc(cccc2)c2CC[C@@H]3CCCC[N@@H+]3C	1	2.95561
DB01231	c1ccccc1C(O)(c2ccccc2)CCC[NH+]3CCCCC3	1	2.53388
DB01232	c1cccc(c12)nc(cc2)C(=O)N[C@@H](CC(=O)N)C(=O)N[C@@H](Cc3ccccc3)[C@H](O)CN([C@@H](C4)C(=O)NC(C)(C)C)C[C@H]([C@H]45)CCCC5	1	1.61927
DB01232	c1cccc(c12)nc(cc2)C(=O)N[C@@H](CC(=O)N)C(=O)N[C@@H](Cc3ccccc3)[C@H](O)C[N@@H+]([C@@H](C4)C(=O)NC(C)(C)C)C[C@H]([C@H]45)CCCC5	1	2.7131
DB01233	c1c(Cl)c(N)cc(OC)c1C(=O)NCC[NH+](CC)CC	1	3.27238
DB01234	OCC(=O)[C@@]1(O)[C@H](C)C[C@H]([C@@]12C)[C@H]3[C@](F)([C@H](C2)O)[C@]4(C)C(CC3)=CC(=O)C=C4	1	1.75434
DB01235	[O-]C(=O)[C@@H]([NH3+])Cc1cc(O)c(O)cc1	-1	-0.528666
DB01236	FC(F)(F)C(C(F)(F)F)OCF	1	0.135126
DB01237	c1ccccc1[C@H](OCC[NH+](C)C)c2ccc(Br)cc2	1	2.93219
DB01238	C1CC(=O)Nc(c12)cc(cc2)OCCCC[NH+](CC3)CCN3c(c4Cl)cccc4Cl	1	2.44258
DB01239	C[NH+](C)CC/C=C/1c(cccc2)c2Sc(c13)ccc(Cl)c3	1	2.85509
DB01240	[O-]C(=O)CCC/C=C(/C1)O[C@H]([C@H]12)C[C@@H](O)[C@@H]2\C=C\[C@@H](O)CCCCC	1	1.05233
DB01241	[O-]C(=O)C(C)(C)CCCOc(c1C)cc(C)cc1	-1	-0.33741
DB01242	C[NH+](C)CCCN(c(c12)cc(Cl)cc1)c3c(CC2)cccc3	1	3.13794
DB01243	c1ccnc(c12)c([O-])c(Cl)cc2Cl	1	0.475582
DB01244	CC(C)COC[C@@H]([NH+]1CCCC1)CN(c2ccccc2)Cc3ccccc3	1	3.08764
DB01245	C[N+](C)(C)CCCCCCCCCC[N+](C)(C)C	1	2.47969
DB01246	C[NH+](C)C[C@@H](C)CN1c(cccc2)c2Sc(c13)cccc3	1	3.02131
DB01247	n1oc(C)cc1C(=O)NNCc2ccccc2	-1	-0.626139
DB01250	[O-]C(=O)c1c(O)ccc(c1)/N=N/c(c2)ccc(O)c2C([O-])=O	-1	-0.0285024
DB01251	C1CCCCC1NC(=O)[N-]S(=O)(=O)c(cc2)ccc2CCN(C(=O)C3(C)C)C(=O)c(c34)cc(cc4)OC	1	1.39566
DB01252	c1ccccc1C[C@H](C([O-])=O)CC(=O)N(C2)C[C@H]([C@@H]23)CCCC3	-1	-0.0590896
DB01253	OC[C@H](C)NC(=O)[C@H](C1)CN(C)[C@H](C2)C=1c3cccc4[nH]cc2c34	1	2.31272
DB01253	OC[C@H](C)NC(=O)[C@H](C1)C[N@H+](C)[C@H](C2)C=1c3cccc4[nH]cc2c34	1	3.11294
DB01254	c1ccc(Cl)c(c1C)NC(=O)c2cnc(s2)Nc([nH+]3)cc(nc3C)N(CC4)CCN4CCO	1	1.99984
DB01255	[NH3+]CCCC[C@H]([NH3+])C(=O)N[C@@H](C)Cc1ccccc1	1	2.46366
DB01256	C[C@H]1[C@H](O)[C@](C)(C=C)C[C@H]([C@](C)([C@H](C)CC2)[C@@H]([C@@]123)C(=O)CC3)OC(=O)CS[C@H](C4)C[C@@H]([N@H+]5C)CC[C@H]45	1	3.22021
DB01259	CS(=O)(=O)CC[NH2+]Cc1ccc(o1)-c(c2)ccc(c23)ncnc3Nc(cc4)cc(Cl)c4OCc5cc(F)ccc5	1	2.38366
DB01260	CC(O1)(C)O[C@@H]2C[C@H]([C@@]3(C)[C@]12C(=O)CO)[C@H]4[C@H]([C@H](C3)O)[C@]5(C)C(CC4)=CC(=O)C=C5	1	2.19014
DB01261	n1nc(C(F)(F)F)n(c12)CCN(C2)C(=O)C[C@H]([NH3+])Cc3c(F)cc(F)c(F)c3	1	2.78818
DB01262	OC[C@@H]1[C@@H](O)C[C@@H](O1)n(c(=O)[nH]2)cn/c2=N/[H]	1	0.291953
DB01262	OC[C@@H]1[C@@H](O)C[C@@H](O1)n(c(=O)[nH]2)cn/c2=N\[H]	1	0.327405
DB01264	C1CO[C@@H]([C@@H]12)OC[C@@H]2OC(=O)N[C@@H](Cc3ccccc3)[C@H](O)CN(CC(C)C)S(=O)(=O)c(cc4)ccc4N	1	0.730563
DB01265	OC[C@H]1[C@H](O)C[C@H](O1)n(c2)c(=O)[nH]c(=O)c2C	1	0.102155
DB01267	O[C@H]1CCCn(c12)c(=O)c(c(n2)C)CC[N@H+](CC3)CC[C@@H]3c4noc(c45)cc(F)cc5	1	2.82875
DB01268	CC[NH+](CC)CCNC(=O)c1c(C)c([nH]c1C)/C=C/2C(=O)Nc(c23)ccc(F)c3	1	2.60651
DB01273	C1[NH2+]C[C@H]2C[C@@H]1c(c23)cc4c(c3)nccn4	1	2.47667
DB01274	c1cc(O)c(NC=O)cc1[C@@H](O)C[NH2+][C@H](C)Cc2ccc(cc2)OC	1	3.04808
DB01275	c1cccc(c12)cnnc2NN	1	0.945732
DB01275	c1cccc(c12)cn[nH+]c2NN	1	1.8437
DB01280	OC[C@@H]1[C@@H](O)[C@H](O)[C@@H](O1)n(cn2)c(c23)nc(N)nc3OC	1	1.33377
DB01283	Cc(c1)ccc(c1CC([O-])=O)Nc2c(F)cccc2Cl	-1	-0.385829
DB01288	c1cc(O)ccc1C[C@H](C)[NH2+]C[C@@H](O)c2cc(O)cc(c2)O	1	2.04514
DB01289	n1oc(C)cc1C(=O)NCCc2ccc(cc2)S(=O)(=O)[N-]C(=O)NN3CCCCCC3	1	0.890791
DB01291	CC(C)(C)[NH2+]C[C@H](O)c1ccc(O)c(n1)CO	-1	-1.76066
DB01291	CC(C)(C)[NH2+]C[C@H](O)c1ccc([O-])c([nH+]1)CO	-1	-1.67215
DB01295	Cc1cc(ccc1)OC[C@@H](O)C[NH2+]CCc2cc(OC)c(cc2)OC	1	2.9616
DB01297	CC(=O)Nc1ccc(cc1)OC[C@@H](O)C[NH2+]C(C)C	1	3.00135
DB01298	CCn(c(n1)=O)ccc1NS(=O)(=O)c(cc2)ccc2N	1	0.61137
DB01299	COc1ncnc(c1OC)NS(=O)(=O)c(cc2)ccc2N	1	0.585746
DB01299	COc1ncnc(c1OC)[N-]S(=O)(=O)c(cc2)ccc2N	1	0.525212
DB01319	C1OCC[C@@H]1OC(=O)N[C@@H](Cc2ccccc2)[C@H](OP([O-])([O-])=O)CN(CC(C)C)S(=O)(=O)c(cc3)ccc3N	-1	-0.148508
DB01320	c1ccccc1C2(C(=O)N(C(=O)N2)COP([O-])([O-])=O)c3ccccc3	-1	-0.776447
DB01324	FC(F)(F)CSC[C@@H](N1)N(C)S(=O)(=O)c(c12)cc(c(Cl)c2)S(=O)(=O)N	1	0.733314
DB01325	O=C1N[C@@H](CC)Nc(c12)cc(Cl)c(c2)S(=O)(=O)N	1	0.479748
DB01326	c1ccccc1[C@@H](O)C(=O)N[C@@H]2C(=O)N([C@@H]23)C(C([O-])=O)=C(CS3)CSc4nnnn4C	-1	-0.385535
DB01327	n1nncn1CC(=O)N[C@@H]2C(=O)N([C@@H]23)C(C([O-])=O)=C(CS3)CSc(s4)nnc4C	1	0.218429
DB01328	c1ccccc1[C@@H](O)C(=O)N[C@@H]2C(=O)N([C@@H]23)C(C([O-])=O)=C(CS3)CSc4nnnn4CS([O-])(=O)=O	-1	-0.39909
DB01329	O=C1C(=O)N(CC)CCN1C(=O)N[C@@H](c2ccc(O)cc2)C(=O)N[C@@H]3C(=O)N([C@@H]34)C(C([O-])=O)=C(CS4)CSc5nnnn5C	-1	-0.694337
DB01330	NC(=O)C(C([O-])=O)=C1S[C@@H](S1)C(=O)N[C@]2(OC)C(=O)N([C@@H]23)C(C([O-])=O)=C(CS3)CSc4nnnn4C	1	0.145487
DB01331	s1cccc1CC(=O)N[C@]2(OC)C(=O)N([C@@H]23)C(C([O-])=O)=C(CS3)COC(=O)N	1	0.463684
DB01332	Nc(n1)scc1C(=N\OC)\C(=O)N[C@@H]2C(=O)N([C@@H]23)C(C([O-])=O)=CCS3	1	1.0228
DB01333	C1C=CCC=C1[C@@H]([NH3+])C(=O)N[C@@H]2C(=O)N([C@@H]23)C(C([O-])=O)=C(C)CS3	-1	-0.30329
DB01333	C1C=CCC=C1[C@@H](N)C(=O)N[C@@H]2C(=O)N([C@@H]23)C(C([O-])=O)=C(C)CS3	-1	-0.954025
DB01336	COc(c1c23)c(OC)cc2CC[N+](C)(C)[C@@H]3Cc4cc(c(cc4)OC)Oc5c(OC)cc6c(c5)[C@@H]([N+](C)(C)CC6)Cc7ccc(O1)cc7	1	2.3786
DB01337	C1CCCC[N+]1(C)[C@H]([C@@H]2OC(=O)C)C[C@H]([C@@]23C)[C@H]4[C@H](CC3)[C@]5(C)[C@@H](CC4)C[C@H](OC(=O)C)[C@H](C5)[N+]6(C)CCCCC6	1	3.34081
DB01338	C[N+]1(C)CCN(CC1)[C@H]([C@@H]2OC(=O)C)C[C@H]([C@@]23C)[C@H]4[C@H](CC3)[C@]5(C)[C@@H](CC4)C[C@H](OC(=O)C)[C@H](C5)N(CC6)CC[N+]6(C... <Preview truncated at 128 characters>	1	3.0736
DB01340	c1ccccc1CC[C@@H](C(=O)OCC)[NH2+][C@H](C2=O)CCCN(N23)CCC[C@H]3C([O-])=O	1	1.83647
DB01342	CCCCc1nc(CCCC)n(n1)Cc2ccc(nc2)-c(cccc3)c3-c4n[n-]nn4	-1	-0.799131
DB01346	C=C[C@@H]([C@H]12)C[N@H+](CC2)[C@@H](C1)[C@@H](O)c3ccnc(c34)ccc(c4)OC	1	2.86354
DB01348	S1CCSC12C[C@@H](C([O-])=O)N(C2)C(=O)[C@H](C)[NH2+][C@H](C(=O)OCC)CCc3ccccc3	1	1.04312
DB01349	Cc1nc(C)nc(c12)N(C(=O)CC2)Cc3ccc(cc3)-c(cccc4)c4-c5n[n-]nn5	-1	-0.477411
DB01351	CC(C)CCC1(CC)C(=O)NC(=O)NC1=O	1	0.908707
DB01352	C=CCC1(C(C)C)C(=O)NC(=O)NC1=O	1	1.70738
DB01353	CCCCC1(CC)C(=O)NC(=O)NC1=O	1	1.66138
DB01354	O=C1NC(=O)NC(=O)C1(CC)C2=CCCCCC2	1	2.07761
DB01355	O=C1NC(=O)N(C)C(=O)[C@]1(C)C2=CCCCC2	1	1.61466
DB01357	C#C[C@]1(O)CC[C@H]([C@@]12C)[C@H]3[C@H](CC2)c4c(CC3)cc(cc4)OC	-1	-0.667027
DB01359	CC(C)(C)[NH2+]C[C@H](O)COc(cccc1)c1C2CCCC2	1	3.03438
DB01364	C[NH2+][C@@H](C)[C@H](O)c1ccccc1	1	3.0967
DB01365	C[NH2+]C(C)(C)Cc1ccccc1	1	2.8485
DB01366	CC(C)[NH2+][C@@H](CC)[C@H](O)c1ccc(O)c(c12)[nH]c(=O)cc2	1	2.93419
DB01367	C#CCN[C@@H]1CCc(c12)cccc2	1	1.04766
DB01380	CC(=O)OCC(=O)[C@@]1(O)CC[C@H]([C@@]12C)[C@H]3[C@H](C(=O)C2)[C@]4(C)C(CC3)=CC(=O)CC4	1	1.29927
DB01382	COCCOc1cnc(nc1)NS(=O)(=O)c2ccccc2	-1	-1.07149
DB01384	OCC(=O)[C@@]1(O)[C@H](C)C[C@H]([C@@]12C)[C@H]3[C@H]([C@H](C2)O)[C@]4(C)C([C@@H](F)C3)=CC(=O)C=C4	1	1.64321
DB01390	O=C([O-])O	1	0.185136
DB01392	COC(=O)[C@@H]([C@@H](O)CC1)[C@@H](C2)[C@@H]1C[N@H+](CC3)[C@@H]2c(c3c45)[nH]c4cccc5	1	3.69507
DB01393	[O-]C(=O)C(C)(C)Oc(cc1)ccc1CCNC(=O)c2ccc(Cl)cc2	-1	-1.37201
DB01394	COc(c(=O)c1)ccc2c1[C@@H](NC(=O)C)CCc(c23)cc(OC)c(OC)c3OC	1	1.6677
DB01395	O=C(O1)CC[C@@]12[C@@H]3[C@@H](C3)[C@@H]4[C@]2(C)CC[C@@H]5[C@]6(C)C([C@H]7[C@H](C7)[C@@H]45)=CC(=O)CC6	1	2.28435
DB01397	[O-]C(=O)c1c(O)cccc1	-1	-0.0631372
DB01399	c1cccc(c1C([O-])=O)OC(=O)c2c(O)cccc2	1	0.271422
DB01403	C[NH+](C)C[C@@H](C)CN1c(cccc2)c2Sc(c13)ccc(c3)OC	1	3.4503
DB01406	C#C[C@]1(O)CC[C@H]([C@@]12C)[C@H]3[C@H](CC2)[C@]4(C)C(CC3)=Cc5c(C4)cno5	1	1.6012
DB01407	CC(C)(C)[NH2+]C[C@@H](O)c1cc(Cl)c(N)c(Cl)c1	1	3.05193
DB01408	CN(C)C(=O)Oc(c1)cc(OC(=O)N(C)C)cc1[C@H](O)C[NH2+]C(C)(C)C	1	3.10683
DB01410	CC(C)C(=O)OCC(=O)[C@]12[C@]3(C)[C@H]([C@H]4[C@H]([C@H](C3)O)[C@]5(C)C(CC4)=CC(=O)C=C5)C[C@H]1O[C@@H](O2)C6CCCCC6	1	1.61431
DB01412	Cn1cnc(c12)n(C)c(=O)[nH]c2=O	1	1.32097
DB01414	N#CCC(=O)N[C@@H]1C(=O)N([C@@H]12)C(C([O-])=O)=C(CS2)COC(=O)C	-1	-0.229385
DB01415	Nc(n1)scc1C(=C\CC([O-])=O)\C(=O)N[C@@H]2C(=O)N([C@@H]23)C(C([O-])=O)=CCS3	1	1.24215
DB01416	Nc(n1)scc1C(=N\OC)\C(=O)N[C@@H]2C(=O)N([C@@H]23)C(C([O-])=O)=C(CS3)COC	1	1.49223
DB01418	c1cc([N+]([O-])=O)ccc1[C@H](CC(=O)C)c(c2[O-])c(=O)oc(c23)cccc3	1	0.313512
DB01420	CCC(=O)O[C@H]1CC[C@H]([C@@]12C)[C@H]3[C@H](CC2)[C@]4(C)C(CC3)=CC(=O)CC4	1	1.43581
DB01422	c1ccnc(c12)c([O-])ccc2[N+]([O-])=O	1	0.60092
DB01423	[O-]C(=O)CNC(=O)[C@H](C)SC(=O)c1cccs1	-1	-0.760959
DB01424	Cc1c(N(C)C)c(=O)n(n1C)-c2ccccc2	1	1.56507
DB01424	Cc1c([NH+](C)C)c(=O)n(n1C)-c2ccccc2	1	3.64785
DB01425	n1n[nH]c(c12)cc(OC)c(c2)C(=O)NC[C@@H]3CCC[N@H+]3CC=C	1	3.061
DB01426	CC[C@H]([C@H]1[O-])[C@H](C2)[C@H]([C@H]3O)[C@H](C4)[N@@H+]1[C@@H]2[C@@H]5N(C)c(c6[C@]345)cccc6	1	3.51209
DB01426	CC[C@H]([C@H]1O)[C@H](C2)[C@H]([C@H]3O)[C@H](C4)[N@@H+]1[C@@H]2[C@@H]5N(C)c(c6[C@]345)cccc6	1	3.84576
DB01427	c1cnccc1-c2cc(N)c(=O)[nH]c2	1	0.978943
DB01428	c1ccccc1C(=O)c2c(O)cc(cc2)OC	-1	-1.65151
DB01429	CC[NH+](CC)CCCN(c1ccccc1)C(C2)Cc(c23)cccc3	1	3.04548
DB01430	C=CCNc1nc(NCC=C)nc(n1)N(CC2)CCN2C(c3ccc(F)cc3)c4ccc(F)cc4	-1	-0.00660339
DB01431	C=CC[C@]1(O)CC[C@H]([C@@]12C)[C@H]3[C@H](CC2)[C@@H]4C(CC3)=CCCC4	-1	-0.114727
DB01435	Cc1cc(=O)n(n1C)-c2ccccc2	1	0.659001
DB01436	C1[C@@H](O)C[C@H](O)C(=C)\C1=C/C=C(CCC2)/[C@@H]([C@]23C)CC[C@@H]3[C@H](C)CCCC(C)C	1	1.43491
DB01437	C1CC(=O)NC(=O)[C@@]1(CC)c2ccccc2	1	0.511664
DB01438	c1cc(N)nc(N)c1/N=N/c2ccccc2	1	1.11504
DB01440	[O-]C(=O)CCCO	-1	-0.839465
DB01452	CC(=O)Oc(c1c2[C@@]345)ccc2C[C@@H]([N@H+](C)CC5)[C@@H]4C=C[C@@H]([C@@H]3O1)OC(=O)C	1	3.66478
DB01463	CC[NH2+][C@@H]([C@H](C1)CC2)[C@@H]([C@@H]12)c3ccccc3	1	3.44531
DB01466	CCOc(c1c2[C@@]345)ccc2C[C@@H]([N@H+](C)CC5)[C@@H]4C=C[C@@H]([C@@H]3O1)O	1	3.79711
DB01482	c1ccccc1C[C@H](C)[NH2+]CCn2cnc(c23)n(C)c(=O)n(C)c3=O	1	3.19861
DB01489	c1c(Cl)ccc(c12)N(C)C(=O)[C@H](OC(=O)N(C)C)N=C2c3ccccc3	1	0.160222
DB01501	c1ccccc1C(C#N)(c2ccccc2)CC[N@H+](CC3)CC[C@@]3(C([O-])=O)c4ccccc4	-1	-0.810163
DB01511	c1c(Cl)ccc(c12)NC(=O)CN=C2c3c(Cl)cccc3	-1	-0.886017
DB01544	[O-][N+](=O)c(c1)ccc(c12)N(C)C(=O)CN=C2c3c(F)cccc3	-1	-1.09143
DB01545	c1c(Cl)ccc(c12)NC(=O)[C@@H](C(=O)OCC)N=C2c3c(F)cccc3	-1	-1.11338
DB01550	N#CCC[NH2+][C@@H](C)Cc1ccccc1	1	0.99934
DB01551	O1[C@H]2[C@@H](O)CC[C@H]3[C@H]([N@H+](C)CC4)Cc5ccc(c1c5[C@@]234)OC	1	4.21058
DB01553	c1cccc(Cl)c1[C@]23c4c(ccc(Cl)c4)NC(=O)CN2CCO3	1	0.283207
DB01558	c1c(Br)ccc(c12)NC(=O)CN=C2c3ccccn3	-1	-0.169773
DB01559	CCc(c1)sc(c12)N(C)C(=O)CN=C2c3c(Cl)cccc3	1	0.359644
DB01567	c1c(Cl)ccc(c12)N(C)C(=O)CN=C2c3c(F)cccc3	-1	-1.22208
DB01576	C[C@H]([NH3+])Cc1ccccc1	1	3.04785
DB01577	C[NH2+][C@@H](C)Cc1ccccc1	1	3.46783
DB01579	C[N@H+]1CCO[C@H]([C@@H]1C)c2ccccc2	1	3.57107
DB01579	CN1CCO[C@H]([C@@H]1C)c2ccccc2	1	2.16319
DB01580	C=CCOc1c(cccc1)OC[C@@H](O)C[NH2+]C(C)C	1	3.01165
DB01581	Cc1ccnc(n1)NS(=O)(=O)c(cc2)ccc2N	1	0.855822
DB01582	Cc1cc(C)nc(n1)NS(=O)(=O)c(cc2)ccc2N	1	0.491413
DB01586	[O-]C(=O)CC[C@@H](C)[C@H]1CC[C@H]([C@@]12C)[C@H]3[C@H](CC2)[C@]4(C)[C@H](C[C@@H]3O)C[C@H](O)CC4	1	1.80135
DB01587	CC(O1)=CC(=O)N2CC(=O)N(C)c(ccc(Cl)c3)c3[C@@]12c4ccccc4	-1	-0.514878
DB01588	c1c(Cl)ccc(c12)N(CC3CC3)C(=O)CN=C2c4ccccc4	-1	-1.83265
DB01589	c1c(Cl)ccc(c12)N(CC(F)(F)F)C(=S)CN=C2c3c(F)cccc3	-1	-0.494053
DB01591	c1ccccc1[C@@H]2N(C(=O)O[C@H]([C@@H]34)C[N@@H+](CC4)CC3)CCc(c25)cccc5	1	4.07135
DB01594	c1c(Cl)ccc(c12)N(CCC#N)C(=O)[C@H](O)N=C2c3c(F)cccc3	-1	-1.02432
DB01595	[O-][N+](=O)c(c1)ccc(c12)NC(=O)CN=C2c3ccccc3	-1	-1.02086
DB01597	CC1(C)[C@H](C1)C(=O)NC(\C([O-])=O)=C/CCCCSC[C@@H](C([O-])=O)[NH3+]	-1	-2.04603
DB01600	[O-]C(=O)[C@H](C)c(s1)ccc1C(=O)c2ccccc2	-1	-1.08926
DB01601	N1CCCN(C1=O)[C@@H](C(C)C)C(=O)N[C@@H](Cc2ccccc2)C[C@H](O)[C@H](Cc3ccccc3)NC(=O)COc(c4C)c(C)ccc4	-1	-0.7969
DB01602	c1ccccc1[C@@H](N)C(=O)N[C@@H]2C(=O)N([C@@H]23)[C@H](C(S3)(C)C)C(=O)O[C@H](C)OC(=O)OCC	-1	-0.165194
DB01603	CC(S1)(C)[C@H](C([O-])=O)N([C@H]12)C(=O)[C@H]2NC(=O)c3c(OC)cccc3OC	1	0.699445
DB01604	CC(C)(C)C(=O)OCOC(=O)[C@@H](C(S1)(C)C)N([C@H]12)C(=O)[C@H]2NC(=O)[C@H](N)c3ccccc3	1	0.64699
DB01605	CC(C)(C)C(=O)OCOC(=O)[C@@H](C(S1)(C)C)N([C@H]12)C(=O)[C@H]2\[NH+]=C\N3CCCCCC3	1	2.03153
DB01606	C1C(=O)N([C@@H]12)[C@@H](C([O-])=O)[C@@](C)(S2(=O)=O)Cn3ccnn3	1	0.25464
DB01607	c1sccc1[C@@H](C([O-])=O)C(=O)N[C@@H]2C(=O)N([C@@H]23)[C@@H](C([O-])=O)C(S3)(C)C	1	0.343898
DB01608	N#Cc(c1)ccc(c12)Sc3c(cccc3)N2CCC[N@H+](CC4)CC[C@@H]4O	1	2.93067
DB01609	[O-]C(=O)c1ccc(cc1)-n(n2)c(-c3c(O)cccc3)nc2-c4c(O)cccc4	-1	-0.783424
DB01610	CC(C)[C@H](N)C(=O)OC[C@H](CO)OCn(cn1)c(c12)nc(N)[nH]c2=O	1	0.204782
DB01611	OCC[N@@H+](CC)CCC[C@H](C)Nc1cc[nH+]c(c12)cc(Cl)cc2	1	3.41438
DB01612	CCCCCON=O	-1	-0.607483
DB01613	[O-][N+](=O)OC[C@H](O[N+]([O-])=O)[C@H](O[N+]([O-])=O)CO[N+]([O-])=O	1	0.000987559
DB01614	CC(=O)c(c1)ccc(c12)Sc3c(cccc3)N2CCC[NH+](C)C	1	3.36957
DB01615	CC(=O)c(c1)ccc(c12)Sc3c(cccc3)N2C[C@H](C)[NH+](C)C	1	3.12019
DB01616	c1ccccc1CCC[NH+](CC)CCCc2ccccc2	1	2.83148
DB01618	CCc1c(C)[nH]c(c12)CC[C@H](C2=O)CN3CCOCC3	1	2.58033
DB01619	C[N@H+](C1)CCC2=C1[C@H](c(c23)cccc3)c4ccccc4	1	2.97003
DB01620	n1ccccc1[C@@H](CC[NH+](C)C)c2ccccc2	1	3.29036
DB01621	OCC[C@H]1CC[N@@H+](CC1)CCCN2c(cccc3)c3Sc(c24)ccc(c4)S(=O)(=O)N(C)C	1	3.32633
DB01622	CN1CC[NH+](CC1)CCCN2c(cccc3)c3Sc(c24)ccc(c4)S(=O)(=O)N(C)C	1	3.75638
DB01622	C1C[NH+](C)CCN1CCCN2c(cccc3)c3Sc(c24)ccc(c4)S(=O)(=O)N(C)C	1	3.75638
DB01623	C1C[NH+](C)CCN1CC/C=C\2c(cccc3)c3Sc(c24)ccc(c4)S(=O)(=O)N(C)C	1	3.9466
DB01624	OCCN1CC[NH+](CC1)CC/C=C\2c(cccc3)c3Sc(c24)ccc(Cl)c4	1	3.90457
DB01626	C#CCN(C)Cc1ccccc1	1	0.566507
DB01627	CCC[C@@H](C[N@@H+]1C)C[C@H]1C(=O)N[C@H]([C@@H](C)O)[C@@H]2[C@H](O)[C@H](O)[C@@H](O)[C@H](O2)SC	1	2.51953
DB01628	Cc1ccc(cn1)-c(ncc(Cl)c2)c2-c3ccc(cc3)S(=O)(=O)C	1	0.387219
DB01656	Clc1cncc(Cl)c1NC(=O)c2cc(c(cc2)OC(F)F)OCC3CC3	-1	-0.255283
DB01764	CC[NH+](CC)CCS(=O)(=O)[C@@H]1CCN(C2=O)[C@H]1C(=O)O[C@H](C(C)C)[C@H](C)\C=C\C(=O)NC\C=C\C(\C)=C\[C@@H](O)CC(=O)Cc(n3)occ23	1	2.84629
DB02187	O=C1CC[C@H]([C@@]12C)C=3[C@H](CC2)c4c(CC3)cc(O)cc4	1	0.233309
DB02300	C1CC1[C@H](O)\C=C\[C@@H](C)[C@H]2CC[C@H]([C@@]23C)\C(CCC3)=C\C=C4/C(=C)[C@@H](O)C[C@@H](C4)O	1	1.73947
DB02546	c1ccccc1NC(=O)CCCCCCC(=O)NO	1	0.510589
DB02659	[O-]C(=O)CC[C@@H](C)[C@H]1CC[C@H]([C@@]12C)[C@H]3[C@H](C[C@@H]2O)[C@]4(C)[C@H](C[C@H]3O)C[C@H](O)CC4	1	0.881954
DB02703	CC(C)=CCCC(\C([O-])=O)=C([C@H](C1)OC(=O)C)/[C@@H]([C@]12C)C[C@@H](O)[C@@H]3[C@]2(C)CC[C@@H]4[C@]3(C)CC[C@@H](O)[C@H]4C	1	1.60361
DB02959	[O-]C(=O)[C@@H]([NH3+])Cc1c[nH]c(c12)ccc(c2)O	-1	-0.217855
DB03166	[O-]C(=O)C	-1	-0.558484
DB03255	Oc1ccccc1	1	0.0206909
DB04552	c1ccnc(c1C([O-])=O)Nc(cc2C(F)(F)F)ccc2	1	0.529233
DB04570	c1cc(O)ccc1[C@H](C([O-])=O)C(=O)N[C@]2(OC)C(=O)N([C@@H]23)C(C([O-])=O)=C(CO3)CSc4nnnn4C	-1	-0.740608
DB04571	Cc(c1)oc(c12)c(C)c3c(c2)c(C)cc(=O)o3	1	2.57745
DB04572	C1CN1P(=S)(N2CC2)N3CC3	-1	-1.88182
DB04573	O[C@H]1[C@H](O)C[C@H]([C@@]12C)[C@H]3[C@H](CC2)c4c(CC3)cc(O)cc4	1	0.604347
DB04574	O=C1CC[C@H]([C@@]12C)[C@H]3[C@H](CC2)c4c(CC3)cc(cc4)OS([O-])(=O)=O	1	0.860905
DB04575	C#C[C@]1(O)CC[C@H]([C@@]12C)[C@H]3[C@H](CC2)c4c(CC3)cc(cc4)OC5CCCC5	1	1.43298
DB04794	c1ccccc1[C@H](n2cc[nH+]c2)c3ccc(cc3)-c4ccccc4	1	2.34305
DB04794	c1ccccc1[C@H](n2ccnc2)c3ccc(cc3)-c4ccccc4	-1	-1.53673
DB04835	FC1(F)CCC(CC1)C(=O)N[C@H](c2ccccc2)CC[N@@H+]3[C@@H](CC[C@@H]34)C[C@@H](C4)n5c(C)nnc5C(C)C	1	3.1881
DB04837	c1ccccc1[C@](O)(CC[NH+](C)C)c2c(Cl)cccc2	1	3.57105
DB04838	c1ccccc1[C@H](O)C(=O)O[C@H](C2)C[C@@H](C)CC2(C)C	1	0.209884
DB04839	CC(=O)O[C@]1(C(=O)C)CC[C@H]([C@@]12C)[C@H]3[C@H](CC2)[C@@]4(C)[C@@H]5[C@@H](C5)C(=O)C=C4C(Cl)=C3	1	2.1151
DB04840	C1CN(C(N)=[NH2+])Cc(c12)cccc2	1	2.77404
DB04841	c1ccccc1\C=C\C[NH+](CC2)CCN2C(c3ccc(F)cc3)c4ccc(F)cc4	1	3.69927
DB04841	c1ccccc1\C=C\CN(CC2)CCN2C(c3ccc(F)cc3)c4ccc(F)cc4	1	0.757371
DB04842	c1cc(F)ccc1C(c2ccc(F)cc2)CCC[N@H+](CC3)CC[C@]34C(=O)NCN4c5ccccc5	1	1.57716
DB04844	CC(C)C[C@@H](C1)C(=O)C[C@@H]2[N@H+]1CCc(c23)cc(OC)c(c3)OC	1	3.05843
DB04844	CC(C)C[C@@H](C1)C(=O)C[C@@H]2N1CCc(c23)cc(OC)c(c3)OC	1	1.66855
DB04845	Cc(n1)scc1/C=C(\C)[C@H](C[C@H](O2)[C@]23C)NC(=O)C[C@@H](O)C(C)(C)C(=O)[C@@H](C)[C@@H](O)[C@@H](C)CCC3	1	1.3049
DB04855	CS(=O)(=O)Nc(c1)ccc(c12)oc(CCCC)c2C(=O)c3ccc(cc3)OCCC[NH+](CCCC)CCCC	1	2.5958
DB04861	c1c(F)ccc(c12)O[C@@H](CC2)[C@@H](O)C[NH2+]C[C@H](O)[C@H](CC3)Oc(c34)ccc(F)c4	1	2.61868
DB04865	CC(C)(O)CCC[C@@](O)(CC(=O)OC)C(=O)O[C@H](C(=C1)OC)[C@@H]([C@@]123)c4c(cc5c(c4)OCO5)CCN3CCC2	1	2.73033
DB04868	Cc1cn(cn1)-c(c2)cc(cc2C(F)(F)F)NC(=O)c3cc(c(C)cc3)Nc(n4)nccc4-c5cccnc5	-1	-2.26083
DB04876	N#C[C@@H]1CCCN1C(=O)C[NH2+][C@]23C[C@@]4(O)C[C@@H](C3)C[C@@H](C2)C4	1	2.62292
DB04880	[nH]1c(=O)[nH]c(C)c1C(=O)c2ccc(cc2)SC	-1	-0.758104
DB04890	[O-]C(=O)CCC[N@H+](CC1)CC[C@@H]1O[C@H](c2ccccn2)c3ccc(Cl)cc3	1	0.702139
DB04896	CCN(CC)C(=O)[C@]1([C@H](C1)C[NH3+])c2ccccc2	1	2.71199
DB04898	CCOC(=O)C[NH2+][C@H](C1CCCCC1)C(=O)N2CC[C@H]2C(=O)NCc(cc3)ccc3/C(N)=N/O	1	2.55461
DB04920	CCCC(=O)OCOC(=O)C1=C(C)NC(C)=C(C(=O)OC)[C@@H]1c(c2Cl)cccc2Cl	1	0.917112
DB04930	ClC(Cl)=C[C@@H]1[C@@H](C1(C)C)C(=O)OCc2cc(ccc2)Oc3ccccc3	-1	-1.04251
DB04938	c1ccccc1C(\CCCl)=C(c2ccccc2)/c3ccc(cc3)OCCO	-1	-2.35844
DB04942	c1cc(C([O-])=O)ccc1C(=O)Nc(c2)ccc(c23)C(C)(C)CCC3(C)C	1	0.208914
DB04946	CC(=O)c1cc(OC)c(cc1)OCCC[N@H+](CC2)CC[C@@H]2c3noc(c34)cc(F)cc4	1	3.15277
DB04948	N1CC[NH+]=C1[C@H](C)Oc2c(Cl)cccc2Cl	1	0.981252
DB04953	CCOC(=O)Nc1c(N)cc(cc1)NCc2ccc(F)cc2	-1	-0.480467
DB04967	CC[NH+](CC)CCNc1ccc(C)c(c12)sc3c(c2=O)cccc3	1	3.44139
DB05039	c1cc(=O)[nH]c(c12)c(O)ccc2[C@@H](O)C[NH2+]C(C3)Cc(c34)cc(CC)c(c4)CC	1	3.12214
DB05245	Nc1ccc(cc1)S(=O)(=O)Nc2ncccn2	1	1.02077
DB05246	C1C(=O)N(C)C(=O)[C@@]1(C)c2ccccc2	1	0.321254
DB05265	C1CC[C@](C([O-])=O)(C)[C@@H]2CCc(c3[C@@]12C)cc(C(C)C)c(c3)S([O-])(=O)=O	1	0.267438
DB05266	CC(C)C(=O)c1c(C(C)C)nn(c12)cccc2	-1	-0.688203
DB05271	s1cccc1CC[N@H+](CCC)[C@@H](CC2)Cc(c23)cccc3O	1	2.58503
DB05294	C1C[N@H+](C)CC[C@@H]1COc(c(c2)OC)cc(c23)ncnc3Nc4c(F)cc(Br)cc4	1	3.99441
DB05521	C1CC1NC(=O)C(=O)[C@H](CCC)NC(=O)[C@H]2N(C[C@@H]([C@@H]23)CCC3)C(=O)[C@H](C(C)(C)C)NC(=O)[C@H](C4CCCCC4)NC(=O)c5cnccn5	1	0.849488
DB05812	C1C[C@H](O)CC(=CC2)[C@@]1(C)[C@@H](CC3)[C@@H]2[C@@H]([C@]34C)CC=C4c5cccnc5	1	1.78584
DB06144	N1CCN(C1=O)CC[N@H+](CC2)CC[C@@H]2c3cn(c(c34)ccc(Cl)c4)-c5ccc(F)cc5	1	3.55741
DB06147	s1cc[nH]/c1=N/S(=O)(=O)c(cc2)ccc2N	1	0.613641
DB06147	s1ccnc1[N-]S(=O)(=O)c(cc2)ccc2N	1	0.919785
DB06148	C1C[N@H+](C)C[C@H]2N1c(cccc3)c3Cc(c24)cccc4	1	3.21008
DB06148	C1CN(C)C[C@H]2N1c(cccc3)c3Cc(c24)cccc4	1	0.482935
DB06150	COc(n1)nc(OC)cc1[N-]S(=O)(=O)c(cc2)ccc2N	1	0.180651
DB06151	[O-]C(=O)[C@H](CS)NC(=O)C	-1	-1.25166
DB06155	C1CCCCN1NC(=O)c(c2C)nn(-c3c(Cl)cc(Cl)cc3)c2-c4ccc(Cl)cc4	-1	-0.915374
DB06201	NC(=O)c1cn(nn1)Cc2c(F)cccc2F	-1	-0.247453
DB06203	c1cccc(c1C#N)Cn2c(=O)n(C)c(=O)cc2N(C3)CCC[C@H]3[NH3+]	1	2.98042
DB06204	C[NH+](C)C[C@H](C)[C@@H](CC)c1cc(O)ccc1	1	2.99759
DB06207	OCCCN(CC1)c(c12)c(C(=O)N)cc(c2)C[C@@H](C)[NH2+]CCOc(c3OCC(F)(F)F)cccc3	1	3.17486
DB06209	c1cccc(F)c1[C@@H](C(=O)C2CC2)N(C3)CCc(c34)sc(c4)OC(=O)C	1	1.38086
DB06210	[O-]C(=O)c1cc(ccc1)-c2c(O)c(ccc2)N\N=C\3C(=O)N(N=C3C)c(c4)ccc(C)c4C	-1	-1.39165
DB06212	c1cccc(C)c1C(=O)Nc(cc2)cc(C)c2C(=O)N(c(c34)ccc(Cl)c3)CCC[C@H]4O	-1	-0.811238
DB06213	CNC(=O)c1cnn(c1)-c(nc2N)nc(c23)n(cn3)[C@H](O4)[C@H](O)[C@H](O)[C@H]4CO	1	2.20572
DB06216	C[N@H+](C1)C[C@@H]([C@H]12)c3c(cccc3)Oc4c2cc(Cl)cc4	1	2.92878
DB06218	CC(=O)N[C@H](COC)C(=O)NCc1ccccc1	1	0.210559
DB06228	s1c(Cl)ccc1C(=O)NC[C@H](O2)CN(C2=O)c3ccc(cc3)N4CCOCC4=O	1	0.688948
DB06237	n1cccnc1CNC(=O)c2c(NCc3cc(Cl)c(cc3)OC)nc(nc2)N4CCC[C@H]4CO	-1	-0.875366
DB06255	[O-]P([O-])(=O)[C@@H](P([O-])(=O)O)[NH2+]C1CCCCC1	-1	-1.57127
DB06262	[O-]C(=O)[C@H]([NH3+])[C@@H](O)c1cc(O)c(O)cc1	-1	-0.227241
DB06267	CCCc1nn(C)c(c12)c(=O)[nH]c(n2)-c3c(OCCC)ccc(c3)S(=O)(=O)NCC[C@@H]4CCC[N@@H+]4C	1	2.19409
DB06268	O1COc(c12)cc(C)c(c2)CC(=O)c3c(ccs3)S(=O)(=O)[N-]c(on4)c(Cl)c4C	1	2.13289
DB06274	c1ccccc1C[C@H](C(=O)NCC([O-])=O)C[N@@H+](CC2)C[C@H](C)[C@]2(C)c3cc(O)ccc3	1	0.166541
DB06288	CCS(=O)(=O)c(c1)c(N)cc(OC)c1C(=O)NC[C@@H]2CCC[N@@H+]2CC	1	3.04634
DB06292	CCOc(cc1)ccc1Cc2c(Cl)ccc(c2)[C@H](O3)[C@H](O)[C@@H](O)[C@H](O)[C@H]3CO	1	1.02155
DB06335	N#C[C@H](C1)N([C@H]([C@H]12)C2)C(=O)[C@@H]([NH3+])[C@@]34C[C@@]5(O)C[C@@H](C3)C[C@@H](C4)C5	1	3.43455
DB06414	N#Cc1cc(C)c(c(C)c1)Oc2nc(nc(c2Br)N)Nc(cc3)ccc3C#N	-1	-1.95204
DB06589	Cc1n(C)nc(c12)cc(cc2)N(C)c3ccnc(n3)Nc(cc4)cc(c4C)S(=O)(=O)N	1	1.87072
DB06594	CC(=O)NCCc1cccc(c12)ccc(c2)OC	-1	-0.155404
DB06605	COc(cc1)ccc1-n(nc2C(=O)N)c(c23)C(=O)N(CC3)c4ccc(cc4)N5CCCCC5=O	1	0.270371
DB06614	CC(=O)N[C@@H](C(CC)CC)[C@H]([C@H](O)[C@H]1C([O-])=O)[C@@H](C1)NC(N)=[NH2+]	1	0.257993
DB06616	COc(c1)c(Cl)cc(Cl)c1Nc2c(C#N)cnc(c23)cc(c(c3)OC)OCCCN4CC[NH+](C)CC4	1	3.11993
DB06623	CCOC(=O)Nc1c(N)[nH+]c(cc1)NCc2ccc(F)cc2	1	2.17186
DB06637	[NH2+]=c1cc[nH]cc1	1	2.34453
DB06684	N#Cc(c1)ccc(c12)[nH]cc2CCCC[NH+](CC3)CCN3c(c4)ccc(c45)oc(c5)C(=O)N	1	3.02136
DB06689	[O-]C(=O)CCCCCCC/C=C\CCCCCCCC	-1	-0.164804
DB06691	n1ccccc1N(CC[NH+](C)C)Cc2ccc(cc2)OC	1	3.59057
DB06694	CC(C)(C)c1cc(C)c(c(C)c1)CC2=[NH+]CCN2	1	2.69431
DB06695	CCOC(=O)CCN(c1ccccn1)C(=O)c(c2)ccc(c23)n(C)c(n3)CNc(cc4)ccc4/C(N)=N/C(=O)OCCCCCC	-1	-0.669604
DB06697	C1C[C@@H](C)[C@@H]2CC[C@@](C)(OO3)O[C@H]4O[C@@H]([C@H](C)[C@H]1[C@@]234)OC	1	0.701211
DB06698	C[NH2+]CCc1ccccn1	1	3.02026
DB06700	C1CCCCC1(O)[C@H](C[NH+](C)C)c2ccc(O)cc2	1	3.07564
DB06701	[NH2+]1CCCC[C@@H]1[C@H](C(=O)OC)c2ccccc2	1	2.02194
DB06702	OCc(c1)ccc(OC(=O)C(C)C)c1[C@H](CC[NH+](C(C)C)C(C)C)c2ccccc2	1	3.34324
DB06704	NC(=[NH2+])NCc1cc(I)ccc1	1	2.59851
DB06706	CC(C)=CCC[C@H](C)[NH2+]C	1	2.39709
DB06707	C[C@H]([NH3+])[C@H](O)c1cc(O)c(O)cc1	-1	-0.6635
DB06710	C[C@]1(O)CC[C@H]([C@@]12C)[C@H]3[C@H](CC2)[C@]4(C)C(CC3)=CC(=O)CC4	1	0.282962
DB06711	N1CC[NH+]=C1Cc2cccc(c23)cccc3	1	2.36952
DB06712	COC(=O)C1=C(C#N)NC(C)=C(C(=O)OC(C)C)[C@@H]1c2cc([N+]([O-])=O)ccc2	1	0.495236
DB06713	C#C[C@]1(O)CC[C@H]([C@]12CC)[C@@H]3[C@H](CC2)[C@H]4C(CC3)=C/C(CC4)=N\O	1	0.3689
DB06714	C[NH2+][C@@H](C)CC1CCCCC1	1	2.88226
DB06716	c1ccc(C(C)C)c(c1C(C)C)OCOP([O-])([O-])=O	1	0.0972446
DB06717	FC(F)(F)c1cc(C(F)(F)F)cc(c1)[C@@H](C)O[C@H]([C@@H]2c3ccc(F)cc3)OCCN2Cc4nc(=O)n([nH]4)P([O-])(=O)O	1	0.00108498
DB06717	FC(F)(F)c1cc(C(F)(F)F)cc(c1)[C@@H](C)O[C@H]([C@@H]2c3ccc(F)cc3)OCCN2Cc4nc(=O)n([nH]4)P([O-])([O-])=O	1	1.24894
DB06718	C[C@@]1(O)CC[C@H]([C@]12C)[C@@H]3[C@H](CC2)[C@@]4(C)[C@@H](CC3)Cc5c(C4)c[nH]n5	1	1.65117
DB06725	c1c(Cl)sc(c12)C([O-])=C(N(C)S2(=O)=O)C(=O)Nc3ccccn3	-1	-0.378236
DB06729	Nc1ccc(cc1)S(=O)(=O)[N-]c2ccnn2-c3ccccc3	1	2.4835
DB06730	C#C[C@]1(O)C=C[C@H]([C@@]12CC)[C@H]3[C@H](CC2)[C@@H]4C(CC3)=CC(=O)CC4	-1	-0.0880186
DB06738	C1C[N@@H+](C)CC[C@@]1(C(=O)CC)c2cc(O)ccc2	1	3.11822
DB06751	CCOc(cc1)c(OCC)cc1/C=C/2NCCc(c23)cc(OCC)c(c3)OCC	1	0.179709
DB06766	n1cc(C=O)n(c12)CCc3c(cccc3)C2=C4CC[N@H+](C)CC4	1	2.3631
DB06768	[O-]C(=O)[C@H](C)O	-1	-0.615526
DB06770	OCc1ccccc1	-1	-0.247241
DB06771	[O-]C(=O)c(c1=O)cn(C2CC2)c(c13)c(Cl)c(c(F)c3)N(C4)CCCC[C@H]4[NH3+]	-1	-0.208387
DB06775	NC(=O)N[C@H](C([O-])=O)CCC([O-])=O	-1	-0.943321
DB06777	[O-]C(=O)CC[C@@H](C)[C@H]1CC[C@H]([C@@]12C)[C@H]3[C@H](CC2)[C@]4(C)[C@H](C[C@H]3O)C[C@H](O)CC4	1	1.76972
DB06781	CC(=O)OCC(=O)[C@@]1(OC(=O)CCC)CC[C@H]([C@@]12C)[C@H]3[C@](F)([C@H](C2)O)[C@]4(C)C([C@@H](F)C3)=CC(=O)C=C4	1	1.71229
DB06782	SC[C@@H](S)CO	-1	-0.0286879
DB06795	[NH3+]Cc1ccc(cc1)S(=O)(=O)N	-1	-0.51072
DB06802	c1ccccc1C(=O)c2c(N)c(CC(=O)N)ccc2	-1	-0.691892
DB06803	c1c(Cl)ccc([O-])c1C(=O)Nc2c(Cl)cc([N+]([O-])=O)cc2	-1	-0.0303511
DB06803	c1c(Cl)ccc(O)c1C(=O)Nc2c(Cl)cc([N+]([O-])=O)cc2	-1	-0.180708
DB06804	CCCCCCCCCc1ccc(cc1)OCCOCCOCCOCCOCCOCCOCCOCCOCCO	1	1.07456
DB06811	CCCCCCCCCCCCOCCO	-1	-0.803604
DB06813	Nc1nc(N)nc(c12)ncc(n2)C[C@H](CC#C)c(cc3)ccc3C(=O)N[C@H](C([O-])=O)CCC([O-])=O	-1	-0.0603938
DB06817	Cc(o1)nnc1C(=O)NC(C)(C)c(n2)n(C)c(=O)c(O)c2C(=O)NCc3ccc(F)cc3	1	2.08682
DB08604	c1c(Cl)ccc(c1[O-])Oc2c(Cl)cc(Cl)cc2	-1	-0.755271
DB08604	c1cc(Cl)cc(O)c1Oc2c(Cl)cc(Cl)cc2	-1	-0.80196
DB08792	ClC(Cl)C(=O)N(C)c1ccc(cc1)OC(=O)c2ccco2	-1	-1.0267
DB08795	c1ccccc1[C@@H](N=[N+]=[N-])C(=O)N[C@@H]2C(=O)N([C@@H]23)[C@@H](C([O-])=O)C(S3)(C)C	-1	-0.0599114
DB08796	c1cccc(c12)Sc3c(nccc3)N2C(=O)OCCOCC[NH+]4CCCCC4	1	2.84411
DB08797	NC(=O)c1c(O)cccc1	1	0.139668
DB08798	Cc1c(C)oc(\[nH]1)=N\S(=O)(=O)c(cc2)ccc2N	1	0.0498092
DB08799	c1ccccc1N(CC2=[NH+]CCN2)Cc3ccccc3	1	2.52847
DB08800	n1ccccc1N(CC[NH+](C)C)Cc2ccc(Cl)cc2	1	3.59287
DB08801	n1ccccc1[C@@H](C)C2=C(CC[NH+](C)C)Cc(c23)cccc3	1	3.51868
DB08802	C[NH+](C)[C@@H](C)CN1c(nccc2)c2Sc(c13)cccc3	1	2.82333
DB08803	c1cc(C)cc(c1C(C)C)OCC2=[NH+]CCN2	1	2.73913
DB08806	CC(=O)OCC(=O)NCCCOc(ccc1)cc1C[NH+]2CCCCC2	1	2.84537
DB08807	c1ccccc1C(=O)O[C@@H](C[NH2+]C(C)(C)C)COc2cccc(c23)[nH]c(C)c3	1	3.77572
DB08808	CC(C)(C)[NH2+]C[C@H](O)COc(c(Cl)cc1)cc1C	1	3.11772
DB08810	[O-][N+](=O)c(c1)c(N)cc(OCC)c1C(=O)N[C@H]2CC[N@@H+](CC2)C[C@@H]3CC=CCC3	1	2.8936
DB08811	COc(c1)c(OC)cc(c12)[C@H](CC)C(C)=NN=C2c(c3)ccc(OC)c3OC	1	1.17385
DB08815	C1C[C@@H]2C[C@H]1[C@H]([C@H]23)C(=O)N(C3=O)C[C@H]4[C@@H](CCCC4)C[NH+](CC5)CCN5c6nsc(c67)cccc7	1	3.62609
DB08816	OCCO[C@H]([C@@H](O)[C@H]1O)C[C@H]1n(nn2)c(c23)nc(SCCC)nc3N[C@H](C4)[C@@H]4c5cc(F)c(F)cc5	1	0.417817
DB08819	CC(C)OC(=O)CCC/C=C\C[C@@H]([C@@H](O)C[C@H]1O)[C@H]1\C=C\C(F)(F)COc2ccccc2	-1	-0.629497
DB08820	CC(C)(C)c(c1)c(O)cc(c1C(C)(C)C)NC(=O)c(c2=O)c[nH]c(c23)cccc3	-1	-1.0875
DB08822	O=c(o1)oc(C)c1COC(=O)c2cccc(c23)nc(OCC)n3Cc4ccc(cc4)-c(cccc5)c5-c6noc(=O)[nH]6	-1	-1.10128
DB08824	c1cc(I)ccc1[C@H]([C@@H]2C(=O)OC)C[C@@H](CC[C@@H]23)[N@H+]3CCCF	1	3.4631
DB08826	Cc1c(O)c(=O)ccn1C	1	0.342946
DB08827	c1cccc2C(C(=O)NCC(F)(F)F)(c(c3c12)cccc3)CCCC[N@H+](CC4)CC[C@@H]4NC(=O)c5c(cccc5)-c(cc6)ccc6C(F)(F)F	1	2.51801
DB08828	CS(=O)(=O)c(cc1)cc(Cl)c1C(=O)Nc(c2)ccc(Cl)c2-c3ccccn3	-1	-2.43765
DB08834	[O-]S(=O)(=O)CCNC(=O)CC[C@H](C)[C@@H]1CC[C@H]([C@@]12C)[C@H]3[C@H](CC2)[C@]4(C)[C@H](C[C@@H]3O)C[C@H](O)CC4	1	0.381215
DB08860	[O-]C(=O)C[C@H](O)C[C@H](O)/C=C/c(c1-c2ccc(F)cc2)c(C3CC3)nc(c14)cccc4	-1	-1.34582
DB08864	N#C/C=C/c(c1)cc(C)c(c1C)Nc2ccnc(n2)Nc(cc3)ccc3C#N	-1	-2.16291
DB08865	Clc1ccc(F)c(Cl)c1[C@@H](C)Oc(c(N)nc2)cc2-c3cnn(c3)C4CC[NH2+]CC4	1	2.16376
DB08865	Clc1ccc(F)c(Cl)c1[C@@H](C)Oc(c(N)[nH+]c2)cc2-c3cnn(c3)C4CC[NH2+]CC4	1	2.14462
DB08866	CCCCC(=O)O[C@H]1CC[C@H]([C@@]12C)[C@H]3[C@H](CC2)c4c(CC3)cc(O)cc4	1	0.764621
DB08868	OCC([NH3+])(CO)CCc1ccc(cc1)CCCCCCCC	1	2.25636
DB08873	C1CCC1C[C@@H](C(=O)C(=O)N)NC(=O)[C@H]2N(C[C@@H]([C@@H]23)C3(C)C)C(=O)[C@H](C(C)(C)C)NC(=O)NC(C)(C)C	1	1.41046
DB08877	C1CCCC1[C@@H](CC#N)n(c2)ncc2-c3ncnc(c34)[nH]cc4	-1	-0.468263
DB08881	CCCS(=O)(=O)Nc(ccc1F)c(F)c1C(=O)c2c[nH]c(c23)ncc(c3)-c4ccc(Cl)cc4	-1	-2.62936
DB08881	CCCS(=O)(=O)[N-]c(ccc1F)c(F)c1C(=O)c2c[nH]c(c23)ncc(c3)-c4ccc(Cl)cc4	-1	-2.52923
DB08882	[NH3+][C@@H]1CCCN(C1)c(n2CC#CC)nc(c23)n(C)c(=O)n(c3=O)Cc(nc4C)nc(c45)cccc5	1	2.73059
DB08887	CCOC(=O)CCC/C=C\C/C=C\C/C=C\C/C=C\C/C=C\CC	-1	-1.68957
DB08893	Nc(n1)scc1CC(=O)Nc(cc2)ccc2CC[NH2+]C[C@H](O)c3ccccc3	1	3.04557
DB08896	CNC(=O)c1cc(ccn1)Oc(cc2)cc(F)c2NC(=O)Nc(c3)ccc(Cl)c3C(F)(F)F	-1	-2.33681
DB08899	N#Cc1c(C(F)(F)F)cc(cc1)N(C(=O)C2(C)C)C(=S)N2c(cc3)cc(F)c3C(=O)NC	-1	-0.242613
DB08901	c1ccnn(c12)c(cn2)C#Cc3c(C)ccc(c3)C(=O)Nc(c4)ccc(c4C(F)(F)F)CN5CC[NH+](C)CC5	1	3.13099
DB08903	c1cccc(c12)cccc2[C@](O)(CC[NH+](C)C)[C@H](c3ccccc3)c(c4)c(OC)nc(c45)ccc(Br)c5	1	3.17187
DB08905	O=C1CC[C@H]([C@@]12C)[C@H]3[C@H](CC2)[C@]4(C)C(CC3)=C(O)C(=O)CC4	1	0.837356
DB08906	o1cccc1C(=O)O[C@]2(C(=O)SCF)[C@H](C)C[C@H]([C@@]23C)[C@H]4[C@](F)([C@H](C3)O)[C@]5(C)C([C@@H](F)C4)=CC(=O)C=C5	1	0.735189
DB08907	c1cc(F)ccc1-c(s2)ccc2Cc3c(C)ccc(c3)[C@H](O4)[C@H](O)[C@@H](O)[C@H](O)[C@H]4CO	-1	-1.52086
DB08908	COC(=O)/C=C/C(=O)OC	-1	-0.42241
DB08910	Nc1cccc(c12)C(=O)N(C2=O)[C@H](C3=O)CCC(=O)N3	-1	-0.0467317
DB08911	CC(=O)Nc1cc(ccc1)-n(c(=O)n(c2=O)C3CC3)c(c24)c(C)c(=O)n(C)c4Nc5c(F)cc(I)cc5	-1	-1.2734
DB08912	Nc(n1)nccc1-c(s2)c(nc2C(C)(C)C)-c3c(F)c(ccc3)[N-]S(=O)(=O)c4c(F)cccc4F	-1	-1.99512
DB08916	C[NH+](C)C\C=C\C(=O)Nc(c1)c(O[C@H]2CCOC2)cc(c13)ncnc3Nc(cc4)cc(Cl)c4F	1	2.60626
DB08918	CCN(CC)C(=O)[C@@]1([C@@H](C1)C[NH3+])c2ccccc2	1	2.71199
DB08924	ClC(Cl)(Cl)/C=N/[C@@H](C)Cc1ccccc1	-1	-0.535185
DB08930	c1cc(F)cc(F)c1CNC(=O)c(c(=O)c2O)cn(c23)C[C@H]4N(C3=O)[C@H](C)CCO4	1	0.739032
DB08932	c1cc(Br)ccc1-c2c([N-]S(=O)(=O)NCCC)ncnc2OCCOc(nc3)ncc3Br	-1	-1.459
DB08933	c1nccn1C(\C#N)=C2\S[C@H](CS2)c3c(Cl)cc(Cl)cc3	-1	-1.14558
DB08934	c1ccccc1O[P@](=O)(N[C@@H](C)C(=O)OC(C)C)OC[C@@H]([C@@H](O)[C@]2(F)C)O[C@H]2n(c(=O)[nH]3)ccc3=O	1	1.38214
DB08936	c1ccccc1[C@@H](c2ccc(Cl)cc2)N3CC[NH+](C)CC3	1	3.46696
DB08941	c1cc(O)ccc1[C@H](O)[C@H](C)[NH2+][C@@H](C)COc2ccccc2	1	2.25544
DB08943	c1[nH+]ccn1C[C@H](c2c(Cl)cc(Cl)cc2)OCc3c(Cl)cccc3Cl	1	2.7433
DB08944	C[NH+](C)[C@@H](C)C[C@@](C#N)(C(C)C)c1ccccc1	1	2.89792
DB08946	CC[C@H](C([O-])=O)Cc1c(I)c(N)c(I)cc1I	-1	-0.824705
DB08954	c1cc(O)ccc1[C@H](O)[C@H](C)[N@H+](CC2)CC[C@@H]2Cc3ccccc3	1	2.73263
DB08957	c1cc(O)c(O)cc1[C@H](O)C[NH2+]CCCCCC[NH2+]C[C@@H](O)c2cc(O)c(O)cc2	1	2.32544
DB08958	CCCC[C@H](CC)CN(CC1(C)[NH3+])CN(C1)C[C@@H](CC)CCCC	1	2.70383
DB08965	CC(C)[C@@H](C1=O)OC(=O)[C@H](C(C)C)N(C)C(=O)[C@H](C(C)C)OC(=O)[C@H](C(C)C)N(C)C(=O)[C@H](C(C)C)OC(=O)[C@H](C(C)C)N1C	1	1.16227
DB08966	O1CCC[C@H]1CSSC(\CCO)=C(/C)N(C=O)Cc2c(N)nc(C)nc2	1	0.92585
DB08967	C[NH+](C)[C@@H](C)CN1c(cccc2)c2Sc(c13)ccc(c3)S(=O)(=O)N(C)C	1	3.43517
DB08968	C1COCCN1C(=O)CN(C)Cc2c(cccc2Cl)NC(=O)c3ccccc3	1	0.569573
DB08970	OCC(=O)[C@@]1(O)C(=C)C[C@H]([C@@]12C)[C@H]3[C@](F)([C@H](C2)O)[C@]4(C)C(CC3)=CC(=O)C=C4	1	1.20385
DB08971	OCC(=O)[C@H]1[C@H](C)C[C@H]([C@@]12C)[C@H]3[C@H]([C@H](C2)O)[C@]4(C)C([C@@H](F)C3)=CC(=O)C=C4	1	1.20006
DB08974	c1cc(F)ccc1C(=O)c(c2)ccc(c23)[nH]c(\[nH]3)=N/C(=O)OC	-1	-2.29451
DB08976	OC[C@H](O)COC(=O)c1c(cccc1)Nc2ccnc(c23)c(C(F)(F)F)ccc3	-1	-2.47331
DB08979	c1ccccc1CC[N@@H+](CC2)CC[C@]23CNC(=O)O3	1	3.12565
DB08981	[O-]C(=O)CCC(=O)c1ccc(cc1)-c2ccccc2	-1	-1.63691
DB08982	CCOC(=O)/C=C1\N(C)C(=O)[C@H](S1)N2CCCCC2	1	1.06865
DB08983	c1cc(Cl)ccc1OC(C)(C)C(=O)OCCOC(=O)c2cccnc2	-1	-1.67086
DB08984	OCCOCCOC(=O)c1c(cccc1)Nc(cc2C(F)(F)F)ccc2	-1	-1.09072
DB08987	CCC[N@H+](CC)[C@@H](CC)C(=O)Nc(c1C)c(C)ccc1	1	3.16094
DB08990	c1ccccc1C(=O)[C@@H](C)CN2CC[NH+](CC2)C[C@@H](OCC)c3ccccc3	1	3.67552
DB08991	Cc1cc(OC)n(n1)-c(n2)nc(OC)cc2C	-1	-0.185106
DB08992	CCc(cc1)ccc1C(=O)[C@@H](C)C[NH+]2CCCCC2	1	2.96978
DB08994	c1ccccc1-c(oc(n2)N(CCO)CCO)c2-c3ccccc3	1	1.27385
DB08995	C[C@H]1[C@H](O)[C@@H](O)[C@@H](O)[C@@H](O1)OC[C@@H]2[C@@H](O)[C@H](O)[C@@H](O)[C@@H](O2)Oc(cc3O)cc(c34)oc(cc4=O)-c5cc(O)c(cc5)OC	1	1.20545
DB08996	C[NH+](C)CCCN(c(c12)cccc2)c3c(C1(C)C)cccc3	1	3.28302
DB08998	C[NH2+]CCON=c1c(cccc2)c2ccc(c13)cccc3	1	3.39614
DB09000	N#Cc(c1)ccc(c12)Sc3c(cccc3)N2C[C@H](C)C[NH+](C)C	1	3.21056
DB09002	c1cc(Cl)ccc1[C@H](c2ccccc2)OCC[NH+]3CCCCC3	1	3.27915
DB09003	C1CCCCN1[C@]2(C(=O)N)CC[N@H+](CC2)CCCN(c(c34)cc(Cl)cc3)c5c(CC4)cccc5	1	3.77982
DB09006	CC[C@@](C([O-])=O)(C)Oc(ccc1)cc1C2(CCCCC2)c3ccc(cc3)O[C@](C([O-])=O)(C)CC	1	0.474208
DB09009	CCC[NH2+][C@@H](C)C(=O)Nc(c(C)cs1)c1C(=O)OC	1	3.22778
DB09014	c1ccccc1[C@H](SCC[NH+](C)C)c2ccc(cc2)SCCCC	1	3.07415
DB09015	[O-]C(=O)CC[C@]1(O)CC[C@H]([C@@]12C)[C@H]3[C@H](CC2)[C@]4(C)C(C=C3)=CC(=O)CC4	1	0.931772
DB09016	C[NH+](C)C[C@@H](C)CC1c(cccc2)c2CCc(c13)cccc3	1	2.97781
DB09017	c1c(Br)sc(c12)n3c([nH+]nc3C)CN=C2c4c(Cl)cccc4	1	2.86142
DB09018	c1c(Br)c(N)cc(OC)c1C(=O)NCC[NH+](CC)CC	1	3.14164
DB09019	c1c(Br)cc(Br)c(N)c1C[N@H+](C)C2CCCCC2	1	3.54103
DB09020	CC(=O)Oc(cc1)ccc1C(c2ccccn2)c3ccc(cc3)OC(=O)C	-1	-2.09227
DB09021	C[NH2+]C[C@@]12c3c(cccc3)[C@H](CC2)c4c1cccc4	1	3.24905
DB09028	c1ccc(=O)n(c12)C[C@H]3C[C@@H]2C[NH2+]C3	1	3.17851

## Sheet: NaturalProducts
Database ID	smiles	Predictions	Score		Database Name: Natural Products from ZINC15 (http://zinc15.docking.org/substances/subsets/natural-products/). Database Downloaded at: 8/2016 BitterPredict prediction for the 27,474 molecules from Natural Product set which are in the BitterDomain (-3<=AlogP<=7, MW<-700 ). Prediction: 1 = Bitter, -1 = Non Bitter Score: Estimates the reliability of the predictions, see main manuscript for details
ZINC000004654685	Oc1cccc(c12)c(c(C)cc2OC)-c(ccc3O)c(c34)C[C@@H](C)[NH2+][C@H]4C	1	1.76704
ZINC000000896125	c1ccc(O)cc1C(=O)c2c(O)cc(O)cc2O	1	0.89364
ZINC000034172946	c1cccc(c12)NC(=O)C\2=C\3C(=O)Nc(c34)cccc4	-1	-0.0440731
ZINC000034150745	C\C=C(C)\C(=O)O[C@@H](C=CC1=O)[C@@H](O1)\C=C\[C@H](O)[C@@H](C)O	1	0.913519
ZINC000001565389	O=C(O1)C=C([C@]12C)C(C)(C)C[C@H](C2)O	1	1.41611
ZINC000001562068	O1COc(c12)cc(C(=O)OC)c3c2c4c(cc3[N+]([O-])=O)c(OC)ccc4	1	1.41286
ZINC000034165775	c1cc(O)c(O)cc1C[C@]23[C@@H](OC(O3)(C)C)c4c(OC2)cc(O)cc4	-1	-0.134139
ZINC000034165799	CC(O1)(C)C=Cc(c2O)c1c(CC=C(C)C)c(c23)O[C@@H](CC3=O)c4ccc(O)cc4	1	0.561641
ZINC000034166788	C[C@]1(O)CC[C@H]([C@@H]12)C(C(=O)OC)=CO[C@H]2O[C@H](O3)[C@H](O)[C@@H](O)[C@H](O)[C@H]3CO	1	1.17819
ZINC000034183295	O=C(O1)[C@H](C)[C@H](CC2)[C@@H]1[C@H]([C@]23C)C(C)=CC[C@H]3O	1	1.43423
ZINC000003198912	COc1c(O)c(OC)ccc1[C@@H](CO2)Cc(c23)ccc(O)c3OC	-1	-0.0449529
ZINC000034187461	CC(=O)CC[C@@H]1[C@H](OC(=O)C1=C)[C@H]2C(=O)C=C[C@@]2(C)O	1	0.584207
ZINC000034183299	O=C(O1)[C@H](C)[C@@H](CC2)[C@@H]1[C@H]([C@]23C)C(C)=CC[C@H]3O	1	0.993029
ZINC000033955386	C\C=C(C)\C(=O)OC[C@]1([C@@]23CO3)[C@H](CCC2)[C@](C)([C@H](C)C[C@@H]1O)CCC4=CC(=O)OC4	1	1.50655
ZINC000033973264	CC(=O)CC[C@@H](C1(C)C)[C@@H]1[C@@H](C(=O)CC2)[C@@]2(C)[C@@H](CC(C)C)c(c3O)c(O)c(C=O)c([O-])c3C=O	1	1.01088
ZINC000019132424	C/C=C1/C(=O)C[C@H]([C@@]12C)[C@H]3[C@H](CC2)[C@]4(C)C(CC3)=CC(=O)CC4	1	0.409294
ZINC000003860825	COC(=O)[C@@H]([C@@H](O)CC1)[C@@H](C2)[C@@H]1C[N@@H+](CC3)[C@@H]2c(c3c45)[nH]c4cccc5	1	3.88229
ZINC000003861806	COc1c(OC)cc(cc1OC)[C@@H]([C@@H]2[C@@H]([C@H]3O)COC2=O)c(c4)c3cc(c45)OCO5	1	2.05151
ZINC000003872953	[O-]C(=O)C1=CC[NH2+]CC1	1	0.42652
ZINC000003875273	COC(=O)[C@@](C1)(O)n2c(cccc3)c3c(c2[C@@H]4[C@]15CC)CC[N@H+]4CCC5	1	3.84474
ZINC000003875336	c1ccccc1C(=O)O[C@H]([C@@H]2C(=O)OC)C[C@@H]([N@@H+]3C)CC[C@H]23	1	2.41681
ZINC000003830261	c1ccccc1[C@@H](NC(=O)N(C2=O)CCN2)C(=O)N[C@@H]3C(=O)N([C@@H]34)[C@@H](C([O-])=O)C(S4)(C)C	1	0.373648
ZINC000003881408	CC(=O)O[C@@H](CC1)CC(=CC2)[C@@]1(C)[C@@H](CC3)[C@@H]2[C@@H]([C@]34C)CCC4=O	1	1.17464
ZINC000001997820	c1ccccc1C(=O)O[C@H](C[NH3+])c2ccccc2	1	2.39815
ZINC000005384164	CC(C)CC(=O)O[C@H]1[C@H](OC(=O)C)C(C)(C)Oc2ccc(c3c12)ccc(=O)o3	1	0.423115
ZINC000018044615	O=c1[n-]c(=O)[nH]c(=O)[nH]1	1	0.0570089
ZINC000018044615	O=c1[nH]c(=O)[nH]c(=O)[nH]1	1	0.0570089
ZINC000002386253	c1cc(O)ccc1/C=C/c2cc(cc(=O)o2)OC	-1	-1.48121
ZINC000003589844	COc(c1O)c(OC)cc(c12)oc(cc2=O)-c(cc3O)cc(OC)c3OC	-1	-0.0342204
ZINC000003588957	COC(=O)[C@@H](N1)CCC1=O	-1	-0.5554
ZINC000004098840	CC(=O)c1ccc(cc1)O[C@H](O2)[C@H](O)[C@@H](O)[C@H](O)[C@H]2CO	1	0.360233
ZINC000004098757	C=CCC(=C1)C(=O)C=C([C@@]12OC)O[C@@H]([C@H]2C)c3cc(OC)c(cc3)OC	1	0.660832
ZINC000004976224	O=C1CC[C@H](N1)C(=O)OCCCC	-1	-0.308982
ZINC000032845718	C1CCCCN1C(=O)CCc(c2)ccc(c23)OCO3	1	0.330468
ZINC000005200349	OC[C@H]1[C@@H](O)C[C@H](O1)n(cn2)c(c23)nc[nH]c3=O	1	0.693564
ZINC000005514072	CCCCOC(CCC)OCCCC	-1	-0.811828
ZINC000033832133	C1CC[C@](C([O-])=O)(C)[C@H]([C@@]12C)CC(=O)C=3[C@H]2CC[C@@](C)(C3)C=C	1	0.649816
ZINC000033749046	Oc1ccc(O)c(c1[C@@]23[C@@]456)[C@](C=C2)(OC)[C@]5(C)Oc7c4c(ccc7OC)C[C@H]3[N@@H+](C)CC6	1	2.78923
ZINC000033749046	Oc1ccc(O)c(c1[C@@]23[C@@]456)[C@](C=C2)(OC)[C@]5(C)Oc7c4c(ccc7OC)C[C@H]3N(C)CC6	1	2.7388
ZINC000005357421	CC(C)(O)[C@H](CC1)CC=C1CO	1	0.618812
ZINC000033418514	COc(c1)c(O)c(OC)cc1/C=C/2C(=O)Nc(c23)cccc3	-1	-1.10079
ZINC000001671624	c1cccc(c12)cc3c(c2O)cccc3	-1	-0.00917479
ZINC000001699400	CC[C@H](C)CCC	-1	-0.965291
ZINC000033505431	C[C@@H]1CC[C@@H](C(C)(C)[C@H](O)CC2)[C@@]2(C)[C@@]13Cc4c(O3)c5c(C(=O)OC5)cc4O	1	2.4261
ZINC000018209074	c1cccc(c12)[nH]cc2C[C@H](C3=O)NC(=O)[C@@H](N3)Cc4c[nH]c(c45)cccc5	1	2.93866
ZINC000001532111	CN(C)NC(=O)CCC([O-])=O	-1	-0.28581
ZINC000003321627	COc(c1)c(O)c(OC)cc1/C=C\2C(=O)Nc(c23)cccc3	-1	-0.349426
ZINC000003473319	COc(cc1)cc(c12)occ(c2=O)-c3c(O)cc(O)cc3	1	1.82419
ZINC000004098748	CC(O1)(C)C=Cc2c1ccc(C3=O)c2O[C@@H]4COc(c5[C@]34O)cc(OC)c(c5)OC	1	1.54538
ZINC000004104702	O=C1CC[C@@H](C2(C)C)[C@H]2[C@@H]([C@@]13O)[C@H](C)CC3	1	0.569246
ZINC000004104715	O=C1CC[C@H](C2(C)C)[C@@H]2[C@@H]([C@@]13C)[C@@](C)(O)CC3	1	0.320996
ZINC000005765379	OC[C@@](C)(C1)CC[C@](C)(CC2)[C@@H]1C([C@@]23C)=CC[C@H]4[C@@]3(C)CC[C@@H]5[C@]4(C)CCC(=O)C5(C)C	1	2.34936
ZINC000004363942	COC(=O)CSc(c1[N+]([O-])=O)nc(cc1)SCC(=O)OC	1	0.593484
ZINC000030878662	c1ccccc1CN(C)C(=O)[C@@H]2[C@@H](O)CC[C@H](O2)CC[N@H+](C)Cc3ccccc3	1	1.74861
ZINC000030878687	C1CC1NC(=O)[C@@H]2[C@@H](O)CC[C@H](O2)CC[N@H+]3CC[N@@H+](CC3)Cc4ccccc4	1	2.67406
ZINC000030878687	C1CC1NC(=O)[C@@H]2[C@@H](O)CC[C@H](O2)CCN3CC[NH+](CC3)Cc4ccccc4	1	2.67406
ZINC000030879468	CC(C)(C)C(=O)N(CC1)C[C@@H]([C@@H]1CC([O-])=O)CC[N@H+](C2)C[C@H]3C[C@@H]2Cn(c34)c(=O)ccc4	1	2.0789
ZINC000001531459	COc(cc1)c(OC)c([C@@H](N2C)OC)c1c(cc3)c2c(c4)c3cc(c45)OCO5	1	0.47363
ZINC000001621671	COc(c1=O)ccc(c2)c1cn(CC3)c2c(c4)c3cc(c45)OCO5	1	1.61001
ZINC000030880382	C[NH+](C)CCNC(=O)C[C@@H]1C[C@@H](C(C)C)[C@@H](C=C1C)CNC(=O)COc2ccccc2	1	3.35758
ZINC000030883185	[nH+]1ccccc1NC[C@H](C=C2C)[C@H](C(C)C)C[C@H]2Cc3nnc(o3)-c(cc4)ccc4C	1	2.25118
ZINC000030883185	N1CC=CC=C1NC[C@H](C=C2C)[C@H](C(C)C)C[C@H]2Cc3nnc(o3)-c(cc4)ccc4C	1	2.25118
ZINC000030884234	c1c(F)cc(F)cc1CNC(=O)[C@@H](C)[C@H](CC2)[C@H](O)[C@H]([C@@]23C)[C@H](C)[C@H](CC3)NS(=O)(=O)C	1	0.523381
ZINC000031153285	COc(cc1)ccc1NC(=O)N(CC2)C[C@@H]([C@@H]23)CCN(C(=O)C3)CCc4c[nH]c[nH+]4	1	3.14824
ZINC000031153285	COc(cc1)ccc1NC(=O)N(CC2)C[C@@H]([C@@H]23)CCN(C(=O)C3)CC[C@@H]4C=[NH+]CN4	1	3.14824
ZINC000031153422	CC(C)(C)c1ccc(cc1)-n(n2)c(C)c(c2C)[C@@H]3C=C[C@H](C3)NC(=O)Nc4ccc(cc4)OC	-1	-1.14261
ZINC000031477287	COc(c1)c(OC)c(OC)cc1[C@@H]2OC[C@@H]([C@@H]23)[C@@H](OC3)c4cc(OC)c(OC)c(c4)OC	1	1.52673
ZINC000031157364	CC(=O)O[C@H](C1)[C@@](O)(C(C)C)[C@H]([C@]12C)[C@H](C=C(C)C[C@H]2O)OC(=O)c3ccc(O)cc3	1	0.949304
ZINC000031169657	CC1(C)CCC[C@]2(C)[C@@H]1CC=C([C@@]23O)C(=O)O[C@H]3O	1	1.85948
ZINC000062238196	COC(=O)CCCCCCCCCCCCCCCC	-1	-0.614985
ZINC000062234571	CC1(C)/C=C/CC(\C)=C/CCC(\C)=C/C1	-1	-0.321686
ZINC000062234905	[C@@]123[C@H](C1)C(C)=CC[C@@]3(C)CCCC2(C)C	1	0.580461
ZINC000032840903	OC[C@@H](O)COC(=O)CCCCCCC/C=C\CCCCCCCC	-1	-0.0786002
ZINC000061704564	O[C@H]1CCN(C1)C(=O)/C=C/c2ccccc2	-1	-0.0786002
ZINC000061704565	O[C@@H]1CCN(C1)C(=O)/C=C/c2ccccc2	1	0.039554
ZINC000003830765	O[C@H]1CC[C@H]([C@@]12C)[C@@H]3[C@@H](CC2)c4c(CC3)cc(O)cc4	-1	-0.0379254
ZINC000003830763	O[C@H]1CC[C@H]([C@@]12C)[C@@H]3[C@H](CC2)c4c(CC3)cc(O)cc4	1	0.25117
ZINC000004097409	C=CCS[S@@](=O)CC=C	-1	-0.883917
ZINC000032200363	c1[nH]c(=O)[nH]c(=O)c1C(=O)N/N=C/C=C/c2ccccc2	1	3.4124
ZINC000029477726	C1C(=O)C[C@H](C)[C@H]2[C@H]([N@@H+](C)CC3)Cc(c4[C@@]123)ccc(c4)OC	1	3.55593
ZINC000000057530	COc(cc1)c(OC)cc1C[C@@H]2[NH2+]CCc(c23)cc(OC)c(c3)OC	1	0.0632111
ZINC000016051887	OCc(n1)cnc(c12)nc(N)[nH]c2=O	-1	-1.46278
ZINC000016892484	c1ccccc1C(\C(=O)OC)=C2\C([O-])=C(C(=O)O2)c3ccccc3	1	2.28325
ZINC000118916782	CC[C@@H](C(=O)C1)[C@@](C)(CC2)[C@@H]1[C@@H]([C@H]2[C@]345)CC[C@H]5C[C@@H](O)[C@@](C3)(O)OC4	1	1.52557
ZINC000118913912	CC(=O)N[C@@H]1[C@H](O)C[C@H]([C@@]12C)[C@H]3[C@H](CC2)[C@]4(C)C(CC3)=CC(=O)CC4	1	1.41062
ZINC000118913914	CC(=O)N[C@@H]1[C@@H](O)C[C@H]([C@@]12C)[C@H]3[C@H](CC2)[C@]4(C)C(CC3)=CC(=O)CC4	1	0.664863
ZINC000118913918	C[C@]1(O)CC[C@H]([C@@]12C)[C@H]3[C@H](CC2)[C@]4(C)[C@@H](C(=O)C3)CC(=O)CC4	1	0.72682
ZINC000118913922	C[C@]1(O)CC[C@H]([C@@]12C)[C@H]3[C@H](CC2)[C@]4(C)C([C@@H](C3)O)=C[C@@H](O)CC4	1	0.459723
ZINC000118912814	C/C=C1\C(=O)C[C@H]([C@@]12C)[C@H]3[C@H](CC2)[C@]4(C)C(CC3)=CC(=O)CC4	1	1.06936
ZINC000118913875	CC(C)CCC[C@H](C)[C@H]1CC[C@H]([C@@]12C)[C@H]3[C@H](CC2)[C@]4(C)[C@@](O)([C@@H](C3)O)CCCC4	1	1.199
ZINC000118913879	CC(C)[C@H](CC)/C=C/[C@@H](C)[C@H]1CC[C@H]([C@@]12C)[C@H]3[C@H](CC2)[C@]4(C)[C@@H](CC3)C[C@H](O)CC4	1	0.985167
ZINC000118913916	O=C1CC[C@H]([C@@]12C)[C@H]3[C@H](CC2)[C@]4(C)[C@@H](C(=O)C3)CC(=O)CC4	1	1.00088
ZINC000118913920	CC[C@]1(O)CC[C@H]([C@@]12C)[C@H]3[C@H](CC2)[C@]4(C)C(=CC3)C[C@H](O)CC4	1	2.2917
ZINC000118913924	C1CC[C@H]([C@@]12C)[C@H]3[C@H](CC2)[C@]4(C)[C@@](O)(C(=O)C3)C[C@@H](O)CC4	1	2.53968
ZINC000118913243	C1C[C@@H](O)C[C@@H](CC2)[C@@]1(C)[C@@H](C[C@@H]3O)[C@@H]2[C@@](O)([C@]34C)CC[C@@H]4C5=CC(=O)OC5	-1	-0.944828
ZINC000118913877	CC(=O)N[C@@H](CC1)C[C@H](CC2)[C@@]1(C)[C@@H](CC3)[C@@H]2[C@@H]([C@]34C)CC[C@@H]4[C@@H](C)CCCC(C)C	1	0.644161
ZINC000118913881	CC(C)[C@H](CC)/C=C/[C@H](C)[C@H]1CC[C@H]([C@@]12C)[C@H]3[C@H](CC2)[C@]4(C)[C@@H](CC3)C[C@H](O)CC4	-1	-0.0442386
ZINC000118913893	CC(=O)N[C@@H](C1)[C@@H](CCCC2)[C@@]2(C)[C@@H](CC3)[C@@H]1[C@@H]([C@]34C)CC[C@@H]4[C@H](C)CCCC(C)C	1	0.269338
ZINC000001704333	C[N@@H+]1CCc(cc(c2O)OC)c3[C@H]1Cc(c4c23)cc(O)c(c4)OC	1	2.38887
ZINC000001663629	c1cc(O)ccc1C[C@H](C2=O)COc(c23)cc(OC)cc3O	-1	-1.56509
ZINC000001532039	C/C=C/c1cc(OC)c(cc1)O[C@H](C)[C@H](O)c2cc(OC)c(OC)c(c2)OC	1	0.544808
ZINC000000000566	CC(C)=CCc1c(OC)ccc(c12)ccc(=O)o2	-1	-0.184262
ZINC000001620487	C=C(C)[C@@H](C1)OC(=C12)C(=O)c3c(C2=O)cccc3	1	3.88198
ZINC000000896218	COc(cc1)c(O)cc1C[C@@H]2[NH2+]CCc(c23)cc(c(c3)O)OC	-1	-0.042332
ZINC000001607293	N#CC[C@H](C([O-])=O)[NH3+]	1	0.431678
ZINC000001709414	O1COc(c12)cc3c(c2)C=4N(CC3)C=C5[C@@H]6C(OCO6)=CC=C5C4	1	1.18084
ZINC000001562127	[O-]C(=O)/C=C/CCCCCCCO	1	0.774313
ZINC000001565063	C1C[NH2+][C@H]2Cc(cc(cc3)OC)c3c4c2c1cc(c45)OCO5	1	2.47385
ZINC000006066853	CC(C)=CCC[C@@](C)(O)[C@H](CC1)[C@H](C)[C@]1(C)O	1	1.60457
ZINC000006066918	C[C@H]1[C@H](O)[C@@H](O)[C@@H](O)[C@@H](O1)OC(=O)/C=C/c2ccc(O)cc2	1	0.370433
ZINC000006066946	O=C(O1)[C@@H](C)[C@H](CC2)[C@H]1[C@H]([C@@]23C)[C@](C)(O)CCC3	-1	-0.502625
ZINC000006066964	C[C@@H]1OC=C(C(=O)OC)[C@@H](C2)[C@H]1CN(C=C[C@@H]34)C2=C4Nc(c35)cccc5	1	0.987101
ZINC000006070314	Cc(c1)oc(=O)c(c2O)c1c(OC)c(c23)cc(OC)cc3O	1	0.734409
ZINC000006069566	Oc1c(C)c(=O)c(C)c(c12)oc(C)cc2O	1	2.94686
ZINC000006067600	CC(C)(O)[C@H](CC1)C[C@H]([C@@]12C)[C@](C)(O)CCC2	1	2.94686
ZINC000006068781	Oc1c(C)c(O)c(C)c(c12)O[C@@H](CC2=O)c3c(O)cccc3	1	1.07178
ZINC000006094124	O1COc(c2)c1cc(c2[C@@]34O)O[C@H]3c5c(OC4)cc(O)cc5	-1	-0.385968
ZINC000006119185	Oc1cc(O)cc(c12)occc2=O	1	2.53078
ZINC000006069162	c1c[nH+]c(C)c2[nH]c(c3c12)cccc3	1	0.124488
ZINC000006069162	CC1NC=C[C@@H]2C=1Nc(c23)cccc3	1	0.141589
ZINC000006090917	O=C1CCc(c12)c3c(oc2=O)c4c(cc3O)O[C@@H]5[C@H]4C=CO5	-1	-0.558973
ZINC000000081248	CCC(=O)c1c(OC)cc(OC)c(c1)OC	1	2.18716
ZINC000006092566	c1cc(O)cc(c12)oc(c2)-c3cc(O)cc(c3)O	1	0.451079
ZINC000016121536	CN(C)c1c(=O)[n-]c(=O)[nH]n1	1	0.722736
ZINC000071418183	CCCCCCCC[C@@H](C([O-])=O)CCCCCCCCCCC([O-])=O	1	2.52521
ZINC000001531062	[O-]C(=O)CCCCCCC/C=C/CCCC	-1	-1.28993
ZINC000002556364	O=C1OC[C@H]([C@H]2O)[C@H]1[C@@H](c(cc(c3O)OC)cc3OC)c(c4)c2cc(c45)OCO5	1	0.256081
ZINC000000058116	Oc1cc(O)cc(c12)O[C@H](CC2=O)c(c3)ccc(O)c3O	-1	-0.56106
ZINC000004096022	OC[C@@H]1[C@@H](O)[C@H](O)[C@@H](O)[C@@H](O1)Oc2ccccc2	-1	-0.56106
ZINC000022922167	C1C[NH+](C)CCN1[C@H]([C@@H](O)[C@@H]2[NH3+])[C@@H](O3)OC[C@H]23	1	0.144074
ZINC000022922167	C[N@H+]1CC[N@@H+](CC1)[C@H]([C@@H](O)[C@@H]2[NH3+])[C@@H](O3)OC[C@H]23	-1	-2.83325
ZINC000003954386	c1c(O)ccc2[nH]c(c3c12)[C@H]([NH2+]CC3)C[C@H]([C@H](C4)CC)C[C@@H]5[N@H+]4CCc(c56)cc(OC)c(c6)OC	1	0.982742
ZINC000013311953	CC(O1)(C)CCc(c2=O)c1cc(c23)occ(c3O)-c4ccc(O)cc4	1	1.92197
ZINC000000057719	CCOc(cc1)cc(c12)oc(=O)cc2	-1	-0.606032
ZINC000013283689	c1cncc(c2C)c1c(C)c3[nH]c(c4c23)ccc(c4)O	-1	-0.945653
ZINC000013283689	C1=C[NH2+]Cc(c2C)c1c(C)c3[nH]c(c4c23)ccc(c4)O	1	0.150018
ZINC000001681513	CC(=O)CC1([O-])C(OC)=CC(=O)C=C1OC	-1	-0.826584
ZINC000038894226	c1ccccc1\C=C\C(=O)c2cc(O)cc(c23)O[C@@H](C3)c4ccccc4	1	1.15886
ZINC000038894263	CC(C)(O)/C=C\C/C(C)=C/CC[C@](C)(C=C1)Oc(c12)cc(C)cc2O	1	1.85275
ZINC000002585767	COc1cc(OC)c(OC)c(c12)oc(cc2=O)-c3ccc(cc3)OC	1	2.22655
ZINC000002576201	CCC(=O)c1c(C)cc(C)cc1	1	2.22655
ZINC000002575033	OC[C@@H](O)[C@H](O)[C@H](O)[C@H](C)O	1	1.15252
ZINC000001856365	C1CC(C([O-])=O)=C(C)[C@@H]2CCC(=C3[C@@]12C)C(=O)C(C(C)C)=CC3=O	1	1.2108
ZINC000000080786	COC(=O)c1c(O)cc(O)cc1	1	0.190978
ZINC000000039119	c1ccccc1-c(c(c2=O)OC)oc3c2ccc(c34)occ4	1	0.103239
ZINC000038660797	[C@]123c4c(OC1)c5c(OCO5)cc4[C@H](OC(=O)/C(C)=C\C)[C@H](C)[C@H](C)CC3=CC(OC)=C(C2=O)OC	1	0.123787
ZINC000253396741	O=C1c2ccc(O[C@H](C3)[C@](C)(O)CO)c3c2O[C@@H]4COc(c5[C@]14O)cc(OC)c(c5)OC	-1	-0.416098
ZINC000253396753	O=C1c2ccc(O[C@H](C3)[C@@](C)(O)CO)c3c2O[C@@H]4COc(c5[C@]14O)cc(OC)c(c5)OC	1	0.25285
ZINC000253397035	O=C1C[C@](C)(O)CC(C=C2)=C1[C@@H]([C@@]23O)[C@@H](O)c4c([C@@H]3O)c(OC)ccc4	-1	-1.75638
ZINC000253397055	O=C1C[C@](C)(O)CC(C=C2)=C1[C@@H]([C@@]23O)[C@H](O)c4c([C@@H]3O)c(OC)ccc4	-1	-0.5202
ZINC000253397904	C1CCCCN1C(=O)[C@@H](O)[C@H](O)/C=C/c(c2)ccc(c23)OCO3	1	0.648224
ZINC000253397911	C1CCCCN1C(=O)[C@H](O)[C@@H](O)/C=C/c(c2)ccc(c23)OCO3	1	0.44422
ZINC000253398173	[O-]C(=O)[C@H](C)N(C1=O)C(=O)C(C)=C1CCCCCC	1	0.213918
ZINC000253398917	N[C@H]([NH3+])NCCC[C@H](C([O-])=O)N(C1=O)C(=O)C(=C1CC([O-])=O)CCCCCC	1	0.0254239
ZINC000253399283	CC(C)CNC(=O)/C=C/C=C/C=C/CCCCc(c1)ccc(c12)OCO2	1	0.941246
ZINC000253400087	c1ccccc1CC2=C(C(=O)O[C@H]2OC)c3ccccc3	1	0.902589
ZINC000253400125	NC(=O)CC[C@H](C([O-])=O)N(C1=O)C(=O)C(C)=C1CCCCCC	1	1.07185
ZINC000253400804	CC1(C)C(=O)C(C)(C)[C@@H](OC(=O)C)[C@](C1=O)(O)CC(C)C	1	1.39171
ZINC000253400808	CC1(C)C(=O)C(C)(C)[C@H](OC(=O)C)[C@@](C1=O)(O)CC(C)C	1	1.39171
ZINC000253402145	CC[C@H](C)[C@@H](C([O-])=O)N(C1=O)C(=O)C(C)=C1CCCCCC	1	2.19278
ZINC000253402151	CC[C@H](C)[C@H](C([O-])=O)N(C1=O)C(=O)C(C)=C1CCCCCC	1	1.15252
ZINC000253402291	CC[C@H](C)\C=C(C)\C=C\c(nc1)cc(c12)[C@@](O)([C@@](C)(C2=O)O)C(=O)OC	1	0.131287
ZINC000253402300	CC[C@H](C)\C=C(C)\C=C\c(nc1)cc(c12)[C@](O)([C@@](C)(C2=O)O)C(=O)OC	-1	-0.0647077
ZINC000253614874	C[C@H](O)[C@H]1CC[C@@H]([C@@]12C)[C@H]3[C@H](CC2)[C@@]4(C)[C@H](C(=O)C3)C[C@@H](O)CC4	-1	-0.353432
ZINC000253614876	C[C@H](O)[C@H]1CC[C@@H]([C@@]12C)[C@H]3[C@@H](CC2)[C@@]4(C)[C@@H](C(=O)C3)C[C@@H](O)CC4	1	0.356481
ZINC000253614877	C[C@H](O)[C@H]1CC[C@@H]([C@@]12C)[C@H]3[C@H](CC2)[C@@]4(C)[C@@H](C(=O)C3)C[C@@H](O)CC4	1	0.213918
ZINC000253396748	O=C1c2ccc(O[C@@H](C3)[C@@](C)(O)CO)c3c2O[C@@H]4COc(c5[C@]14O)cc(OC)c(c5)OC	1	0.941246
ZINC000253397041	O=C1C[C@](C)(O)CC(C=C2)=C1[C@H]([C@@]23O)[C@@H](O)c4c([C@@H]3O)c(OC)ccc4	1	1.29505
ZINC000253397907	C1CCCCN1C(=O)[C@@H](O)[C@@H](O)/C=C/c(c2)ccc(c23)OCO3	1	1.14599
ZINC000253398175	[O-]C(=O)[C@@H](C)N(C1=O)C(=O)C(C)=C1CCCCCC	1	2.4326
ZINC000253398920	N[C@H]([NH3+])NCCC[C@@H](C([O-])=O)N(C1=O)C(=O)C(=C1CC([O-])=O)CCCCCC	1	2.47957
ZINC000253400807	CC1(C)C(=O)C(C)(C)[C@@H](OC(=O)C)[C@@](C1=O)(O)CC(C)C	1	0.523967
ZINC000253402149	CC[C@@H](C)[C@@H](C([O-])=O)N(C1=O)C(=O)C(C)=C1CCCCCC	-1	-1.74048
ZINC000253402298	CC[C@H](C)\C=C(C)\C=C\c(nc1)cc(c12)[C@](O)([C@](C)(C2=O)O)C(=O)OC	-1	-1.74048
ZINC000253534322	CC(=O)OC(C)(C)CCC(=O)[C@](C)(O)[C@H]([C@@H](C1)O)[C@](C)([C@@]12C)CC(=O)[C@]3(C)[C@H]2CC=C4[C@H]3C[C@H](O)[C@@H](O)C4(C)C	1	0.0612424
ZINC000253534335	CC(C)(O)[C@@H](O)[C@@H](O)C[C@@H](C)C([C@H](C1)O)=C([C@]12C)CC[C@H]3[C@]2(C)CC[C@@H]4[C@@]3(C)CCC(=O)C4(C)C	1	0.70718
ZINC000253534345	CC(C)(O)[C@@H](O)[C@@H](C[C@H]1C)O[C@H](C2)[C@@]1(O)[C@@](O)([C@]23C)CC[C@@H]4[C@@]3(C)CC[C@H]5[C@]4(C)CCC(=O)C5(C)C	1	2.70945
ZINC000253534347	CC(C)(O)[C@@H](O)[C@@H](C[C@H]1C)O[C@H](C2)[C@]1(O)[C@](O)([C@]23C)CC[C@@H]4[C@@]3(C)CC[C@H]5[C@]4(C)CCC(=O)C5(C)C	1	2.8279
ZINC000253393633	CCCc(oc1=O)cc(c12)O[C@H](C)[C@@H](O)[C@H]2O	1	1.5914
ZINC000253393643	[O-]C(=O)[C@@H](O)[C@H](O)CCCCCCCC([O-])=O	1	1.72303
ZINC000253393645	[O-]C(=O)[C@@H](O)[C@@H](O)CCCCCCCC([O-])=O	1	1.46484
ZINC000253394180	CCCCCC(=O)OC[C@H](CO1)CC1=O	1	0.715528
ZINC000253395687	OC/C=C/C=C/[C@@H](CO)C/C=C/CO	1	1.17271
ZINC000253532531	CC(C)[C@H](C)[C@H](O)[C@H](C1)[C@@H](C)[C@H]2CCC([C@@]123)=C4[C@@](O)(C(=O)C3)[C@]5(C)[C@](O)(C=C4)C[C@@H](O)CC5	1	0.489778
ZINC000253532533	CC(C)[C@H](C)[C@H](O)[C@H](C1)[C@@H](C)[C@H]2CCC([C@@]123)=C4[C@@](O)(C(=O)C3)[C@@]5(C)[C@](O)(C=C4)C[C@@H](O)CC5	1	0.264646
ZINC000253534173	C[C@@H]1C[C@@H](O2)[C@@H](C(C)(C)O)O[C@]2([C@@H]3O)[C@H]1[C@@](C)(CC4)[C@]3(C)[C@@H]5CC[C@H]([C@]6([C@]457)C7)C(C)(C)[C@H](CC6)O[C@H]([C@@H](O)[C@@H]8O)OC[C@@H]8O	1	0.523967
ZINC000253534175	C[C@@H]1C[C@@H](O2)[C@@H](C(C)(C)O)O[C@]2([C@@H]3O)[C@@H]1[C@@](C)(CC4)[C@]3(C)[C@@H]5CC[C@@H]([C@]6([C@]457)C7)C(C)(C)[C@H](CC6)O[C@H]([C@@H](O)[C@@H]8O)OC[C@@H]8O	-1	-1.74048
ZINC000253390557	O=C/C(C)=C/[C@H](C)[C@H](O)/C(C)=C/[C@@H](C)[C@@H](O)/C(C)=C/[C@@H](C)[C@@H](O)/C(C)=C/C	1	0.0612424
ZINC000253393519	C[C@@H]1CC[C@@H]2C(C([O-])=O)=C[C@]([C@]123)(O)CC(C)(C)C3	1	0.252596
ZINC000253390558	O=C/C(C)=C/[C@@H](C)[C@@H](O)/C(C)=C/[C@@H](C)[C@@H](O)/C(C)=C/[C@@H](C)[C@@H](O)/C(C)=C/C	1	1.07003
ZINC000253393523	C[C@@H]1CC[C@@H]2C(C([O-])=O)=C[C@@]([C@]123)(O)CC(C)(C)C3	1	2.43774
ZINC000253393593	[O-]C(=O)[C@@H](O)CSC[C@@H](N(C1=O)OC)C(=C12)O[C@H]([C@](C)(O)[C@H]2O)CCCCC	1	1.23645
ZINC000253393630	CCCc(oc1=O)cc(c12)O[C@@H](C)[C@H](O)[C@H]2O	1	0.894186
ZINC000253393642	[O-]C(=O)[C@H](O)[C@H](O)CCCCCCCC([O-])=O	1	0.863297
ZINC000253394181	CCCCCC(=O)OC[C@@H](CO1)CC1=O	1	0.594772
ZINC000253395775	NC(=O)CCCN(C1=O)C(=O)C(C)=C1CCCCCC	1	0.643168
ZINC000253532254	CC(=O)[C@H](CC1)[C@](C)([C@]12C)CCC3=C2CC[C@H]4[C@@]3(C)CCC(=O)C4(C)C	1	0.643168
ZINC000253532268	O1C[C@@H](C)CC[C@@]12[C@@H](C)[C@@H]3[C@]4(C)[C@H](C[C@@H]3O2)[C@H]5[C@@H](CC4=O)[C@]6(C)[C@@H](CC5)C[C@@H](O)CC6	-1	-1.33075
ZINC000253390407	CC1(C)[C@H](OC)[C@@H](OC(=O)N)[C@@H](O)[C@@H](O1)Oc(cc2)c(C)c(c23)oc(=O)c(O)c3OC	1	1.62368
ZINC000253529878	C1C[C@H](O)[C@H](C([O-])=O)[C@H](CC2)[C@]1(C)C([C@@H](C3)O)=C2[C@H]([C@]34C)CC[C@H]4[C@H](C)O	1	1.62368
ZINC000253529880	C1C[C@H](O)[C@H](C([O-])=O)[C@@H](CC2)[C@]1(C)C([C@@H](C3)O)=C2[C@H]([C@]34C)CC[C@H]4[C@H](C)O	1	1.50816
ZINC000253390477	CC(C)[C@H](O)[C@@H](C)[C@@H](O)Cc(c1C)oc(=O)c(C)c1O	1	1.26993
ZINC000253404457	CC[C@H](C)\C=C\C=C\C(=O)C1=C([O-])[C@H](NC1=O)[C@@H](O)c2ccc(O)cc2	1	0.84518
ZINC000253404457	CC[C@H](C)/C=C/C=C/C([O-])=C1/C(=O)[C@H](NC1=O)[C@@H](O)c2ccc(O)cc2	1	0.522166
ZINC000253404706	CC(C)[C@H](C([O-])=O)N(C1=O)C(=O)C(=C1CC([O-])=O)CCCCCC	1	1.40973
ZINC000253407529	O=C1C[C@@H](O)C(C)(C)[C@H]([C@@]12C)CC[C@]3(C)[C@H]2CC4=C(O3)O[C@H](C)CC4=O	1	1.36492
ZINC000253407540	O=C1C[C@@H](O)C(C)(C)[C@H]([C@]12C)CC[C@]3(C)[C@@H]2CC4=C(O3)O[C@H](C)CC4=O	-1	-0.573149
ZINC000253407598	CCCCCC(=O)O[C@H](C=C([C@]12O)C(=O)OC1)[C@H]3[C@@]2(C)[C@@H](O)CCC3(C)C	-1	-0.67575
ZINC000253407603	CCCCCC(=O)O[C@H](C=C([C@]12O)C(=O)OC1)[C@@H]3[C@@]2(C)[C@@H](O)CCC3(C)C	-1	-0.346925
ZINC000253409031	CCC\C=C\C=C\[C@H]1C[C@H](O)[C@@H](O)[C@@H](C1)O	-1	-0.449526
ZINC000253402590	COc1cc(OC)c(OC)c(OC)c1[C@@H](C2=O)COc(c23)cc(cc3)OC	1	0.44036
ZINC000253402783	CC(O1)(C)[C@@H](O)Cc(c1c23)ccc2NC(=O)[C@@H](OC)[C@]3(O)c4ccc(cc4)OC	1	0.487766
ZINC000253402786	CC(O1)(C)[C@H](O)Cc(c1c23)ccc2NC(=O)[C@H](OC)[C@]3(O)c4ccc(cc4)OC	1	0.643168
ZINC000253403458	c1ccccc1[C@H]([O-])C2=C(C(=O)O[C@H]2O)c3ccccc3	1	0.643168
ZINC000253403458	c1ccccc1[C@H](O)C2=C(C(=O)O[C@H]2O)c3ccccc3	1	0.643168
ZINC000253403467	c1ccccc1[C@H]([O-])C2=C(C(=O)O[C@@H]2O)c3ccccc3	1	0.643168
ZINC000253403467	c1ccccc1[C@H](O)C2=C(C(=O)O[C@@H]2O)c3ccccc3	1	0.643168
ZINC000253403977	CC(C)[C@@H](N1C)C(=O)O[C@@H](C1=O)Cc2ccccc2	1	0.643168
ZINC000253403981	CC(C)[C@@H](N1C)C(=O)O[C@H](C1=O)Cc2ccccc2	-1	-1.20334
ZINC000253404473	CC[C@H](C)\C=C\C=C\C(=O)C1=C([O-])[C@H](NC1=O)[C@H](O)c2ccc(O)cc2	1	1.22809
ZINC000253404473	CC[C@H](C)/C=C/C=C/C([O-])=C1/C(=O)[C@H](NC1=O)[C@H](O)c2ccc(O)cc2	1	1.55996
ZINC000253404479	CC[C@H](C)\C=C\C=C\C(=O)C1=C([O-])[C@@H](NC1=O)[C@@H](O)c2ccc(O)cc2	1	1.17163
ZINC000253404479	CC[C@H](C)/C=C/C=C/C([O-])=C1/C(=O)[C@@H](NC1=O)[C@@H](O)c2ccc(O)cc2	1	1.57515
ZINC000253404482	CC[C@H](C)\C=C\C=C\C(=O)C1=C([O-])[C@@H](NC1=O)[C@H](O)c2ccc(O)cc2	1	0.84518
ZINC000253404482	CC[C@H](C)/C=C/C=C/C([O-])=C1/C(=O)[C@@H](NC1=O)[C@H](O)c2ccc(O)cc2	1	0.757166
ZINC000253404702	CC(C)[C@@H](C([O-])=O)N(C1=O)C(=O)C(=C1CC([O-])=O)CCCCCC	1	1.2764
ZINC000253407525	O=C1C[C@@H](O)C(C)(C)[C@H]([C@@]12C)CC[C@]3(C)[C@@H]2CC4=C(O3)O[C@H](C)CC4=O	1	1.29189
ZINC000253407534	O=C1C[C@@H](O)C(C)(C)[C@H]([C@]12C)CC[C@]3(C)[C@H]2CC4=C(O3)O[C@H](C)CC4=O	-1	-1.27904
ZINC000253407593	CCCCCC(=O)O[C@H](C=C([C@]12O)C(=O)OC1)[C@@H]3[C@@]2(C)[C@H](O)CCC3(C)C	-1	-0.346925
ZINC000253407601	CCCCCC(=O)O[C@H](C=C([C@]12O)C(=O)OC1)[C@H]3[C@@]2(C)[C@H](O)CCC3(C)C	-1	-0.449526
ZINC000253409027	CCC\C=C\C=C\[C@H]1C[C@@H](O)[C@@H](O)[C@@H](C1)O	-1	-0.608601
ZINC000253409070	CCC\C=C\C=C\[C@H]1C[C@H](O)[C@@H](O)[C@H](C1)O	-1	-0.711203
ZINC000253402780	CC(O1)(C)[C@@H](O)Cc(c1c23)ccc2NC(=O)[C@H](OC)[C@]3(O)c4ccc(cc4)OC	1	0.379832
ZINC000253402785	CC(O1)(C)[C@H](O)Cc(c1c23)ccc2NC(=O)[C@@H](OC)[C@]3(O)c4ccc(cc4)OC	1	0.358318
ZINC000253403418	NC(=O)CCCN(C1=O)C(=O)C(=C1CC([O-])=O)CCCCCC	1	2.35768
ZINC000253403462	c1ccccc1[C@@H]([O-])C2=C(C(=O)O[C@H]2O)c3ccccc3	1	1.88412
ZINC000253403462	c1ccccc1[C@@H](O)C2=C(C(=O)O[C@H]2O)c3ccccc3	1	1.7199
ZINC000253403468	c1ccccc1[C@@H]([O-])C2=C(C(=O)O[C@@H]2O)c3ccccc3	1	1.49499
ZINC000253403468	c1ccccc1[C@@H](O)C2=C(C(=O)O[C@@H]2O)c3ccccc3	1	1.55086
ZINC000253403978	CC(C)[C@H](N1C)C(=O)O[C@@H](C1=O)Cc2ccccc2	1	1.55086
ZINC000253403983	CC(C)[C@H](N1C)C(=O)O[C@H](C1=O)Cc2ccccc2	1	0.848898
ZINC000253613281	OC[C@H]1[C@H](O)[C@@H](O)[C@H](O)[C@H](O1)Oc(c2)ccc3c2OC[C@H]4[C@@H]3Oc(c45)c(OC)c(cc5)OC	1	1.38571
ZINC000253613349	CC(=O)c(c1[O-])c(C)cc(c12)cc(cc2OC)O[C@H](O3)[C@@H](O)[C@H](O)[C@@H](O)[C@@H]3CO	1	0.460214
ZINC000253613350	CC(=O)c(c1[O-])c(C)cc(c12)cc(cc2OC)O[C@@H](O3)[C@@H](O)[C@H](O)[C@@H](O)[C@@H]3CO	-1	-0.0776634
ZINC000253613638	OC[C@H]1[C@H](O)[C@@H](O)[C@H](O)[C@H](O1)Oc(cc2)cc(c23)OC[C@@H](C3)c(c(O)c4OC)ccc4OC	1	0.862311
ZINC000253613639	OC[C@H]1[C@H](O)[C@@H](O)[C@H](O)[C@@H](O1)Oc(cc2)cc(c23)OC[C@@H](C3)c(c(O)c4OC)ccc4OC	1	2.26584
ZINC000253613641	OC[C@H]1[C@H](O)[C@@H](O)[C@H](O)[C@@H](O1)Oc(cc2)cc(c23)OC[C@H](C3)c(c(O)c4OC)ccc4OC	-1	-1.72045
ZINC000038139498	C/C=C/C=C/C([O-])=C(C1=O)\C(=O)C(C)=C([O-])[C@]1(C)O	1	0.342303
ZINC000002584240	O1COc(c12)cc(C([O-])=O)c3c2c4c(cc3[N+]([O-])=O)c(OC)cc(c4)O	1	0.455419
ZINC000038778374	O=C1C=C[C@H](OC(=O)C)[C@@H](O1)/C=C\[C@@H](O)CCCC	1	0.421088
ZINC000000899257	c1cc(O)c(OC)c(c1c23)ccc2C(=O)C(=CC3=O)OC	-1	-0.169518
ZINC000038143708	c1ccccc1\C=C\C(=O)O[C@H]([C@@H](O)[C@H](O)[C@H]2CO)[C@@H](O2)O[C@H](C3)[C@H](O)[C@H](O)C=C3C(=O)OC	1	0.49651
ZINC000038139804	OC[C@@H]1[C@@H](O)[C@H](O)[C@@H](O)[C@@H](O1)O[C@@H](CC2)C(C)(C)[C@H](CC3)[C@]2(C)[C@@H]([C@]345)CC[C@H](C5)[C@@](C)(C4)O	1	2.3862
ZINC000039084983	c1cc(O)ccc1CCC(=O)/C=C/C=C/c2ccc(O)cc2	1	2.61678
ZINC000039085913	CC(C)[C@H]1CC[C@H]([C@@]12C([O-])=O)[C@H]3[C@@](C)(CC2)CC=C(C)C=C3	1	2.98509
ZINC000039086454	OCC[C@H](C)CC[C@H]1[C@](C)(O)CC[C@@H]([C@@]12C)C(C)(C)CCC2	1	2.19278
ZINC000003811329	OC\C=C(C)\CC[C@@](C)([C@H](C)CC1)[C@H]([C@@]12C)CCC=C2C	1	1.2108
ZINC000000151786	[O-]C(=O)c1ccc(C=O)cc1	1	0.219026
ZINC000000338368	N#Cc(c1)ccc(c12)C[C@H]3c4c(CCN3C2=O)cc(OC)c(c4)OC	-1	-1.60815
ZINC000254509137	C1C[C@@H](O)C[C@](O)(CC2)[C@@]1(C=O)[C@H](CC3)[C@H]2[C@](O)([C@@]34C)CC[C@H]4C5=CC(=O)OC5	-1	-0.5202
ZINC000254509138	C1C[C@@H](O)C[C@](O)(CC2)[C@@]1(C=O)[C@H](CC3)[C@H]2[C@](O)([C@]34C)CC[C@H]4C5=CC(=O)OC5	1	0.356481
ZINC000254075222	C1OC(=O)[C@](C)(O)[C@H](C)[C@H](O)C(=C\C)\C(=O)O[C@@H]2CC[N@@H+]3CC[C@H]1[C@H]23	1	0.213918
ZINC000253396758	O=C1c2ccc(O[C@@H](C3)[C@](C)(O)CO)c3c2O[C@@H]4COc(c5[C@]14O)cc(OC)c(c5)OC	1	0.902589
ZINC000253397064	O=C1C[C@](C)(O)CC(C=C2)=C1[C@H]([C@@]23O)[C@H](O)c4c([C@@H]3O)c(OC)ccc4	1	0.522166
ZINC000253397912	C1CCCCN1C(=O)[C@H](O)[C@H](O)/C=C/c(c2)ccc(c23)OCO3	1	1.29505
ZINC000253400092	c1ccccc1CC2=C(C(=O)O[C@@H]2OC)c3ccccc3	1	1.30504
ZINC000253400128	NC(=O)CC[C@@H](C([O-])=O)N(C1=O)C(=O)C(C)=C1CCCCCC	1	1.29942
ZINC000253400802	CC1(C)C(=O)C(C)(C)[C@H](OC(=O)C)[C@](C1=O)(O)CC(C)C	1	2.48684
ZINC000253402144	CC[C@@H](C)[C@H](C([O-])=O)N(C1=O)C(=O)C(C)=C1CCCCCC	1	2.36342
ZINC000253402283	CC[C@H](C)\C=C(C)\C=C\c(nc1)cc(c12)[C@@](O)([C@](C)(C2=O)O)C(=O)OC	-1	-0.224612
ZINC000253402585	COc1cc(OC)c(OC)c(OC)c1[C@H](C2=O)COc(c23)cc(cc3)OC	1	0.206001
ZINC000253534324	CC(=O)OC(C)(C)CCC(=O)[C@](C)(O)[C@H]([C@@H](C1)O)[C@](C)([C@@]12C)CC(=O)[C@]3(C)[C@@H]2CC=C4[C@H]3C[C@H](O)[C@@H](O)C4(C)C	1	0.523967
ZINC000253534334	CC(C)(O)[C@@H](O)[C@@H](O)C[C@@H](C)C([C@@H](C1)O)=C([C@@]12C)CC[C@H]3[C@]2(C)CC[C@@H]4[C@@]3(C)CCC(=O)C4(C)C	1	0.0114233
ZINC000253534336	CC(C)(O)[C@@H](O)[C@@H](O)C[C@@H](C)C([C@@H](C1)O)=C([C@]12C)CC[C@H]3[C@]2(C)CC[C@@H]4[C@@]3(C)CCC(=O)C4(C)C	-1	-0.0554815
ZINC000253534344	CC(C)(O)[C@@H](O)[C@@H](C[C@H]1C)O[C@H](C2)[C@@]1(O)[C@](O)([C@]23C)CC[C@@H]4[C@@]3(C)CC[C@H]5[C@]4(C)CCC(=O)C5(C)C	1	0.163244
ZINC000253534346	CC(C)(O)[C@@H](O)[C@@H](C[C@H]1C)O[C@H](C2)[C@]1(O)[C@@](O)([C@]23C)CC[C@@H]4[C@@]3(C)CC[C@H]5[C@]4(C)CCC(=O)C5(C)C	-1	-0.270813
ZINC000253393594	[O-]C(=O)[C@@H](O)CSC[C@@H](N(C1=O)OC)C(=C12)O[C@H]([C@](C)(O)[C@@H]2O)CCCCC	1	2.79626
ZINC000253393597	[O-]C(=O)[C@@H](O)CSC[C@@H](N(C1=O)OC)C(=C12)O[C@H]([C@@](C)(O)[C@@H]2O)CCCCC	1	2.70945
ZINC000253393631	CCCc(oc1=O)cc(c12)O[C@H](C)[C@H](O)[C@H]2O	1	1.5914
ZINC000253394098	[O-]C/C(C)=C1/C(=CC(=O)O1)OC	1	1.5914
ZINC000253394098	OC/C(C)=C1/C(=CC(=O)O1)OC	1	1.42619
ZINC000253394146	[O-]C(=O)[C@@H](CO)N(C1=O)C(=O)C(C)=C1CCCCCC	1	0.46377
ZINC000253394360	COC(=O)/C=C/c1cc(c(O)cc1)Oc(cc2)ccc2\C=C\C(=O)OC	1	1.46484
ZINC000253532530	CC(C)[C@H](C)[C@H](O)[C@H](C1)[C@@H](C)[C@H]2CCC([C@@]123)=C4[C@@](O)(C(=O)C3)[C@@]5(C)[C@](O)(C=C4)C[C@H](O)CC5	1	0.46377
ZINC000253532532	CC(C)[C@H](C)[C@H](O)[C@H](C1)[C@@H](C)[C@H]2CCC([C@@]123)=C4[C@@](O)(C(=O)C3)[C@]5(C)[C@](O)(C=C4)C[C@H](O)CC5	1	0.264646
ZINC000253534172	C[C@@H]1C[C@@H](O2)[C@@H](C(C)(C)O)O[C@]2([C@@H]3O)[C@@H]1[C@@](C)(CC4)[C@]3(C)[C@@H]5CC[C@H]([C@]6([C@]457)C7)C(C)(C)[C@H](CC6)O[C@H]([C@@H](O)[C@@H]8O)OC[C@@H]8O	1	0.559419
ZINC000253534174	C[C@@H]1C[C@@H](O2)[C@@H](C(C)(C)O)O[C@]2([C@@H]3O)[C@H]1[C@@](C)(CC4)[C@]3(C)[C@@H]5CC[C@@H]([C@]6([C@]457)C7)C(C)(C)[C@H](CC6)O[C@H]([C@@H](O)[C@@H]8O)OC[C@@H]8O	-1	-1.74048
ZINC000253390559	O=C/C(C)=C/[C@@H](C)[C@H](O)/C(C)=C/[C@@H](C)[C@@H](O)/C(C)=C/[C@@H](C)[C@@H](O)/C(C)=C/C	1	0.163244
ZINC000253393526	C[C@@H]1CC[C@@H]2C(C([O-])=O)=C[C@]([C@@]123)(O)CC(C)(C)C3	1	0.770513
ZINC000253390555	O=C/C(C)=C/[C@H](C)[C@@H](O)/C(C)=C/[C@@H](C)[C@@H](O)/C(C)=C/[C@@H](C)[C@@H](O)/C(C)=C/C	1	1.27404
ZINC000253393527	C[C@@H]1CC[C@@H]2C(C([O-])=O)=C[C@]([C@@]123)(O)CC(C)(C)C3	1	1.27404
ZINC000253393595	[O-]C(=O)[C@@H](O)CSC[C@@H](N(C1=O)OC)C(=C12)O[C@H]([C@@](C)(O)[C@H]2O)CCCCC	1	2.34365
ZINC000253393632	CCCc(oc1=O)cc(c12)O[C@@H](C)[C@@H](O)[C@H]2O	1	0.594772
ZINC000253393644	[O-]C(=O)[C@H](O)[C@@H](O)CCCCCCCC([O-])=O	1	0.894186
ZINC000253394147	[O-]C(=O)[C@H](CO)N(C1=O)C(=O)C(C)=C1CCCCCC	1	1.08268
ZINC000253395678	OC/C=C/C=C/[C@H](CO)C/C=C/CO	1	2.31538
ZINC000253532253	CC(=O)[C@H](CC1)[C@](C)([C@]12C)CCC3=C2CC[C@@H]4[C@@]3(C)CCC(=O)C4(C)C	1	1.96772
ZINC000253532255	CC(=O)[C@H](CC1)[C@](C)([C@]12C)CCC3=C2CC[C@H]4[C@]3(C)CCC(=O)C4(C)C	1	1.87751
ZINC000253532267	O1C[C@@H](C)CC[C@@]12[C@@H](C)[C@@H]3[C@]4(C)[C@H](C[C@@H]3O2)[C@H]5[C@H](CC4=O)[C@]6(C)[C@@H](CC5)C[C@@H](O)CC6	1	1.07567
ZINC000253390485	CC(C)[C@H](O)[C@H](C)[C@@H](O)Cc(c1C)oc(=O)c(C)c1O	1	1.99153
ZINC000253529879	C1C[C@H](O)[C@@H](C([O-])=O)[C@@H](CC2)[C@]1(C)C([C@@H](C3)O)=C2[C@H]([C@]34C)CC[C@H]4[C@H](C)O	1	1.87751
ZINC000253529881	C1C[C@H](O)[C@@H](C([O-])=O)[C@H](CC2)[C@]1(C)C([C@@H](C3)O)=C2[C@H]([C@]34C)CC[C@H]4[C@H](C)O	1	1.91743
ZINC000253504295	COc(c1O)c(O)cc(c1[C@@]234)C[C@H]([NH2+]CC4)[C@H]2CCC(=O)C3	1	1.07567
ZINC000253504448	C=C(C)[C@H](CC1)[C@H]([C@]12C)[C@@H]3[C@@](C)(CC2)[C@@]4(C)[C@H](CC3)[C@]5(C)[C@@H](CC4)C(C)(C)C(=O)C=C5	1	2.32498
ZINC000253505111	O1C[C@H](C)CC[C@]12[C@H](C)[C@H]3[C@]4(C)[C@H](C[C@H]3O2)[C@H]5C(=CC4)[C@]6(C)[C@@H](CC5)C[C@H](O)CC6	1	1.89684
ZINC000253505116	O1C[C@H](C)CC[C@]12[C@@H](C)[C@@H]3[C@]4(C)[C@H](C[C@H]3O2)[C@H]5C(=CC4)[C@]6(C)[C@@H](CC5)C[C@H](O)CC6	1	2.31861
ZINC000253505155	CC(C)=CCC[C@H](C)[C@H](CC1)[C@@](C)([C@]12C)CC[C@H]3C2=CC[C@@H]4[C@]3(C)CCC(=O)C4(C)C	1	2.31861
ZINC000253505174	[O-]C(=O)CC[C@@H](C)[C@@H]1CC[C@@H]([C@@]12C)[C@H]3C(=CC2=O)[C@]4(C)[C@@H](CC3)C[C@H](O)CC4	1	1.89684
ZINC000253505596	C1C[C@H](O)C[C@H](CC2)[C@@]1(C)[C@H](CC3)[C@@H]2[C@@](O)([C@]34C)CC[C@@H]4C5=CC(=O)OC5	1	3.35815
ZINC000253504373	C=C(C)[C@H](CC1)[C@@H]([C@]12C)[C@@H]3[C@@](C)(CC2)[C@@]4(C)[C@H](CC3)[C@]5(C)[C@H](CC4)C(C)(C)C(=O)C=C5	1	2.41568
ZINC000253504453	C=C(C)[C@H](CC1)[C@H]([C@]12C)[C@@H]3[C@@](C)(CC2)[C@@]4(C)[C@H](CC3)[C@]5(C)[C@H](CC4)C(C)(C)C(=O)C=C5	1	2.41568
ZINC000253505114	O1C[C@H](C)CC[C@]12[C@@H](C)[C@H]3[C@]4(C)[C@H](C[C@H]3O2)[C@H]5C(=CC4)[C@]6(C)[C@@H](CC5)C[C@H](O)CC6	1	1.49499
ZINC000253505119	O1C[C@H](C)CC[C@]12[C@H](C)[C@@H]3[C@]4(C)[C@H](C[C@H]3O2)[C@H]5C(=CC4)[C@]6(C)[C@@H](CC5)C[C@H](O)CC6	-1	-1.52776
ZINC000253505177	[O-]C(=O)CC[C@@H](C)[C@@H]1CC[C@@H]([C@@]12C)[C@@H]3C(=CC2=O)[C@]4(C)[C@@H](CC3)C[C@H](O)CC4	1	1.53917
ZINC000253505600	C1C[C@H](O)C[C@H](CC2)[C@@]1(C)[C@H](CC3)[C@@H]2[C@@](O)([C@]34C)CC[C@H]4C5=CC(=O)OC5	1	4.06481
ZINC000253504063	[NH3+][C@H]1[C@@H](O)C[C@@H]([C@@]12C)[C@@H]3[C@@H](CC2)[C@]4(C)C(=CC3)C[C@@H](O)CC4	1	1.78678
ZINC000253504081	[NH3+][C@H]1[C@H](O)C[C@@H]([C@@]12C)[C@@H]3[C@@H](CC2)[C@]4(C)C(=CC3)C[C@@H](O)CC4	-1	-0.217348
ZINC000253504071	[NH3+][C@@H]1[C@@H](O)C[C@@H]([C@@]12C)[C@@H]3[C@@H](CC2)[C@]4(C)C(=CC3)C[C@@H](O)CC4	1	0.202374
ZINC000253504085	[NH3+][C@@H]1[C@H](O)C[C@@H]([C@@]12C)[C@@H]3[C@@H](CC2)[C@]4(C)C(=CC3)C[C@@H](O)CC4	-1	-1.04296
ZINC000003977785	COC(=O)[C@H]([C@@H](O)CC1)[C@@H](C2)[C@H]1C[N@H+](CC3)[C@@H]2c(c3c45)[nH]c4cccc5	1	1.2746
ZINC000253613279	OC[C@H]1[C@H](O)[C@@H](O)[C@H](O)[C@H](O1)Oc(c2)ccc3c2OC[C@H]4[C@H]3Oc(c45)c(OC)c(cc5)OC	1	0.886708
ZINC000253613280	OC[C@H]1[C@H](O)[C@@H](O)[C@H](O)[C@H](O1)Oc(c2)ccc3c2OC[C@@H]4[C@@H]3Oc(c45)c(OC)c(cc5)OC	-1	-0.217746
ZINC000253613640	OC[C@H]1[C@H](O)[C@@H](O)[C@H](O)[C@H](O1)Oc(cc2)cc(c23)OC[C@H](C3)c(c(O)c4OC)ccc4OC	1	0.134226
ZINC000004261920	OC[C@@H]1[C@@H](O)[C@H](O)[C@H](O)[C@H](O1)OC	1	0.363989
ZINC000253615836	[O-]C(=O)C[C@](C([O-])=O)(O)CC(=O)OCc1ccc(cc1)O[C@@H](O2)[C@@H](O)[C@H](O)[C@@H](O)[C@@H]2CO	1	0.110577
ZINC000253615837	[O-]C(=O)C[C@@](C([O-])=O)(O)CC(=O)OCc1ccc(cc1)O[C@H](O2)[C@@H](O)[C@H](O)[C@@H](O)[C@@H]2CO	1	0.148467
ZINC000253615838	[O-]C(=O)C[C@](C([O-])=O)(O)CC(=O)OCc1ccc(cc1)O[C@H](O2)[C@@H](O)[C@H](O)[C@@H](O)[C@@H]2CO	1	1.77115
ZINC000253615839	[O-]C(=O)C[C@@](C([O-])=O)(O)CC(=O)OCc1ccc(cc1)O[C@@H](O2)[C@@H](O)[C@H](O)[C@@H](O)[C@@H]2CO	1	0.708835
ZINC000253380477	CC(=O)[C@]1(O)CC[C@@](O)([C@@]12C)[C@]3(O)[C@@H](C[C@@H]2O)[C@]4(C)C(=CC3)C[C@@H](O)CC4	-1	-0.121646
ZINC000038846721	C1C[N@H+]2CC=C[C@](C3)([C@@H](C)C4=O)[C@H]2[C@@]1([C@]345)c6c(NC5=O)cccc6	-1	-0.121646
ZINC000006536390	O1COc(c12)cc3c(c2O)c(=O)c(co3)-c4ccc(O)cc4	1	0.558153
ZINC000003978626	C1C[C@@](C)(O)[C@H](C2)C(C)(C)[C@@H]([C@@]123)CC[C@H]3C	-1	-1.16755
ZINC000001848558	CC(=O)OCCCCCCCCCCC	-1	-0.210686
ZINC000000155939	c1cc(O)ccc1C[C@H](C([O-])=O)NC(=O)OCc2ccccc2	1	0.477175
ZINC000003650315	OC/C=C/c1cc(OC)c(cc1)O[C@H](CO)[C@H](O)c2cc(OC)c(O)cc2	-1	-1.33334
ZINC000004063548	CC(=O)O[C@H](CC1)CC(=CC2)[C@@]1(C)[C@@H](CC3)[C@@H]2[C@@H]([C@]34C)CCC4=O	-1	-0.688357
ZINC000000392017	[O-]C(=O)c1cc(OC)c(cc1)OC	-1	-0.121274
ZINC000000391975	[O-]C(=O)c1c(O)c(O)c(O)cc1	-1	-0.802696
ZINC000000347833	[O-]C(=O)c1cc(OC)c(OC)c(c1)OC	1	0.759249
ZINC000013374707	CC(C)=CCC[C@@](O1)(C)C=Cc(c2O)c1cc(c23)O[C@@H](CC3=O)c4c(O)cc(O)cc4	-1	-0.688357
ZINC000013334615	CC(C)=CCc(c1)c(=O)oc(c12)cc(O)c(c2)OC	1	1.30179
ZINC000013322992	O=c(o1)ccc(c2OC)c1c(O)c(c23)occ3	1	3.21917
ZINC000013333972	C[C@@H](O)/C=C/[C@]1(O)C(C)(C)CC(=O)C[C@H]1C	-1	-0.368461
ZINC000013327493	c1cc(O)ccc1C[C@H](C2=O)COc(c23)cc(O)cc3O	-1	-2.03802
ZINC000013327491	c1cc(O)ccc1C[C@@H](C2=O)COc(c23)cc(O)cc3O	1	0.400014
ZINC000013327023	CC(=O)OC[C@H](O)CC(=O)CCCCCCC/C=C\C/C=C\CCCCC	-1	-1.85066
ZINC000013352621	c1c(O)ccc(c1C([O-])=O)NC(=O)/C=C/c2cc(OC)c(O)cc2	1	1.63593
ZINC000013334708	CCOC(C)(C)[C@@H](O)Cc(c(cc1)OC)c(c12)oc(=O)cc2	1	0.213927
ZINC000013335593	CC(C)(O)c(cc1)cc(c1[C@]23C)C(=O)C[C@H]2[C@](C)(O)CCC3	1	1.58387
ZINC000000967534	Cc1ccccc1	1	1.47446
ZINC000013311968	OC[C@@](O1)(C)C=Cc(c2=O)c1cc(c23)occ(c3O)-c4ccc(O)cc4	-1	-1.43666
ZINC000000160317	CC(=O)c1c(O)ccc(c1)OC	-1	-1.85066
ZINC000000160506	[O-]C(=O)c1c(OC)cccc1O	-1	-1.49052
ZINC000000161231	C1CCN([C@@H]12)C(=O)[C@H]3N(C2=O)CCC3	-1	-0.252724
ZINC000013311970	OC[C@](O1)(C)C=Cc(c2=O)c1cc(c23)occ(c3O)-c4ccc(O)cc4	-1	-0.252724
ZINC000036378601	O=C1C[C@@H](C)C[C@@](O)(C[C@@H]2O)[C@H]1[C@@]3(O)C(=O)c(c4[C@@H]([C@@]235)O5)cccc4O	-1	-0.910768
ZINC000036378769	C[N@@H+]1CCc(cc(c(c2)O)OC)c2[C@]13C(=O)c4c5c(OCO5)ccc4C3	1	2.1336
ZINC000001706879	CCC(CC)COC(=O)c1c(cccc1)C(=O)OCC(CC)CC	1	2.1336
ZINC000014439526	c1cc(O)ccc1[C@H](C=C)/C=C\c2ccc(cc2)OC	1	0.94748
ZINC000014455174	C=C(C)[C@H](O)Cc(c(O)cc1)cc1C(=O)OC	-1	-0.126656
ZINC000014439530	c1cc(O)c(OC)cc1[C@@H](C=C)/C=C\c2ccc(O)cc2	-1	-0.308602
ZINC000014439317	OCC(=C)[C@H](O1)Cc(c2)c1cc(OC3)c2[C@H]4Oc(c5[C@@]34O)cc6c(c5)OCO6	1	0.0241821
ZINC000014511030	C=C(C)[C@@H](C1)Oc(c12)cc(OC)c(c2)C(=O)C	1	1.11831
ZINC000013906700	[O-]C(=O)[C@@H]1CCC[N@@H+]1C[C@H](C(=O)O2)[C@@H]([C@H]2[C@@H]34)CCC(=C)[C@@H]4CCC3=C	-1	-0.802522
ZINC000014439315	OCC(=C)[C@@H](O1)Cc(c2)c1cc(OC3)c2[C@H]4Oc(c5[C@@]34O)cc6c(c5)OCO6	1	0.127078
ZINC000014439534	c1cc(O)ccc1/C=C\[C@H](C=C)c2cc(O)c(cc2)OC	1	0.500595
ZINC000014439532	c1cc(O)c(OC)cc1[C@H](C=C)/C=C\c2ccc(O)cc2	-1	-0.627955
ZINC000013378224	c1cc(O)ccc1C(=O)C[C@H](C=C)c2ccc(O)cc2	1	0.289855
ZINC000013411975	CC(C)=CCc1c(O)c(O)cc(c12)oc3c(c2[O-])c(O)cc(=O)c3C(C)(C)C=C	1	1.15301
ZINC000013411975	CC(C)=CCc1c(O)c(O)cc(c12)oc3c(c2=O)c(O)cc(O)c3C(C)(C)C=C	1	0.931861
ZINC000013384242	C=C(C)[C@H](CC1)[C@@H]([C@]12C)CC(C(=O)O2)=C(C)C	1	0.786372
ZINC000013412058	C=CC(C)(C)c(c1O)c(=O)cc(c12)oc3c(c2[O-])ccc(O)c3O	1	1.17417
ZINC000013412058	C=CC(C)(C)c(c1O)c(O)cc(c12)oc3c(c2=O)ccc(O)c3O	1	0.94019
ZINC000013325299	O=C(O1)C(=C)[C@@H]([C@H]1[C@@H]23)CC[C@@](C)(O)[C@@H]3CC(=O)[C@H]2C	1	0.605614
ZINC000013321002	COC(=O)C(=C)[C@H](CC1)C[C@](O)([C@@]12C)[C@@](C)(O)CCC2	1	0.134494
ZINC000012153794	C1C[C@](C)(O)[C@@H]2[C@H]1C(=C)CC[C@H]([C@@H]23)C3(C)C	1	0.817462
ZINC000013319967	CC(C)=CCC/C(C)=C\CC[C@@](C)(O)C=C	1	1.10914
ZINC000013326479	C=C1C(=O)O[C@H]2[C@H]1[C@H](OC(=O)/C(C)=C/CO)CC(=C)[C@@H]([C@@H]23)C=C[C@@]3(C)O	1	1.7712
ZINC000013380010	Oc1cc(=O)c(C(C)(C)C=C)c(c12)oc(c(O)c2O)-c(cc3O)cc(c34)C=CC(O4)(C)C	1	1.04208
ZINC000013360051	C=C(C)[C@@H](C1)Oc(c12)ccc3c2oc(=O)cc3	1	0.0259118
ZINC000013378429	COC(=O)C(=C)[C@H](C1)Oc(c12)ccc(c2)C(=O)C	1	0.380661
ZINC000000334890	CC(=O)Oc(cc1)cc(c12)occ(C=O)c2=O	1	2.31254
ZINC000012153228	CC(C)(C1)[C@@H](CC2)[C@@H]1C(=C)CC[C@@H](O3)[C@@]23C	1	2.34957
ZINC000035270867	O=c1ccn(c(=O)[nH]1)[C@@H](O2)[C@H](OC(=O)C)[C@@H]([C@@H]2CO)OC(=O)c3c(C)cc(O)cc3OC	1	0.52072
ZINC000035465733	Oc1cc(OC)cc(C)c1C(=O)O[C@](C)(C2=O)[C@H](O)CC(=C23)C=C(OC3)CCC	1	1.53174
ZINC000035465742	Oc1cc(OC)cc(C)c1C(=O)O[C@@H]([C@@](C)(C2=O)O)CC(=C23)C=C(OC3)CCC	-1	-0.476137
ZINC000035465752	CC(=O)C=C=C(C1(C)C)[C@](C)(O)C[C@@H](C1)O[C@H](O2)[C@H](O)[C@@H](O)[C@H](O)[C@H]2CO	1	0.771066
ZINC000035466119	CC(C)(O)[C@H]1[C@H](O1)C(=CC2=O)[C@@H](O)[C@@H](O3)[C@]23C	1	1.30956
ZINC000035456019	C[C@@H](O1)[C@H](O)\C=C\C(=O)O[C@H](C)CC(=O)O[C@H](C)[C@H](O)\C=C\C1=O	1	1.35112
ZINC000035466018	[O-]C(=O)[C@@]1(O)C(C([O-])=O)=CC(=O)[C@@H]([C@@]12C)C(C)(C)CCC2	1	1.54598
ZINC000035456123	[O-]C(=O)[C@H](C)[C@H]1CC[C@H](O1)C[C@H](C)OC(=O)[C@H](C)[C@H]2CC[C@@H](O2)C[C@@H](C)O	1	1.41226
ZINC000035456593	CC(=O)O[C@H](C)[C@H](OC(=O)C)/C=C/[C@H](O)[C@H](O)[C@@H](O1)CC=CC1=O	1	0.550586
ZINC000035456554	O[C@@H]1OC(=O)C=C1CC[C@@](C)([C@H](C)CC2)[C@H]([C@@]2(C)[C@]34CO4)C[C@H](O)[C@@H]3O	1	1.616
ZINC000035456597	CC(=O)O[C@@H](C)[C@@H](OC(=O)C)/C=C/[C@H](O)[C@H](O)[C@@H](O1)CC=CC1=O	1	0.533259
ZINC000035465255	c1cc(O)ccc1[C@H]2[C@H](C)[C@@H](C)Cc(c23)cc(c(c3)O)OC	1	2.43261
ZINC000035465450	C/C=C(C)\C(=O)O[C@@H](C(C)(C)O)[C@@H](O)c(c1)c(OC)cc(c12)oc(=O)cc2	-1	-0.408208
ZINC000035465657	OC[C@@H]1[C@@H](O)[C@H](O)[C@@H](O)[C@H](O1)Oc2cc(OC)cc(c23)occ(c3=O)-c4ccc(O)cc4	1	0.844526
ZINC000035271114	C[C@@H]1C[C@H]2OC(=O)C([C@H](O)CC3)=C2[C@H]3[C@]14C(=O)O[C@@H](C4)c5ccoc5	1	0.374962
ZINC000035456102	O=C1O[C@@H](C)[C@@H](O)c(c12)cc(OC)cc2O	1	1.36939
ZINC000035456567	O=C1O[C@@H](O)C=C1CC[C@@](C)([C@@H](C)CC2)[C@H]([C@]2(C)[C@]34CO4)C[C@H](O)[C@@H]3O	-1	-0.0644924
ZINC000035465992	c1cc(O)ccc1/C=C\C(=O)NCCCCNC(=O)/C=C/c2ccc(O)cc2	1	1.58271
ZINC000035466084	CC(C)C[C@@](O)(OC)[C@H](O1)Oc(c12)cc(C)[nH]c2=O	-1	-0.111952
ZINC000035455971	OC[C@@H](O)COC(=O)CCCCCCCCCCC(C)C	1	0.471647
ZINC000035456329	COc(c(c1)O)c(OC)cc1C(=O)O[C@H](O2)[C@H](O)[C@H](O)[C@H](O)[C@@H]2CO	-1	-0.207208
ZINC000035455839	CC[C@@H](C)[C@H](O)[C@](C)(O)/C=C/C(=C1)OC[C@H](C1=2)[C@@H](O)[C@](C)(O)C(=O)C2	1	0.628075
ZINC000035465080	CC(=O)O[C@H]1[C@H]([C@@H](C)C(=O)O2)[C@H]2C[C@@H](C)[C@@H]([C@]13C)C=CC3=O	1	0.803415
ZINC000035465107	CC/C=C\C[C@H]1[C@@H](CC([O-])=O)CC[C@@H]1O[C@@H](O2)[C@H](O)[C@H](O)[C@H](O)[C@@H]2CO	1	2.42166
ZINC000035465131	CC(=O)O[C@H]([C@@H]1O)[C@@H]([C@](C)(CO)CCC2)[C@]2(C)[C@H](C3)[C@@H]1[C@H](C)C([C@@]34O)=CC(=O)O4	1	1.6172
ZINC000035465225	C1CCC[C@@H]([C@H]12)[C@@H]([C@H](C)C=C2)CC[C@@H](O3)C[C@H](O)CC3=O	1	1.20757
ZINC000035465368	CC1(C)O[C@](O2)(OC)[C@H](O)C[C@]([C@]123)(C)[C@H]4[C@@](C)(C[C@@H]3O)Oc5c(C4)c(OC)c6c(c5C)COC6=O	1	0.036227
ZINC000035465475	[O-]C(=O)/C=C/[C@@H](O)CCCCC	1	0.931861
ZINC000035270754	[O-]C(=O)/C(C)=C/C[C@]12[C@@H](O2)[C@H](O)C(CO)=C([C@H]1O)\C=C\CCCCC	1	0.786372
ZINC000035270824	COC[C@H]1[C@@H](O)[C@@H](O)[C@@H](NC(=O)C)[C@H](O1)O[C@@H](OC2=O)C(c3ccccc3)=C2[C@H](O)c4ccccc4	1	0.94019
ZINC000035270833	O=C1[C@@H](C)OC(=O)[C@](C)([C@@]12C(=O)OC)C(=C)C[C@@H]3[C@@]2(C)C(=O)C(=O)[C@@H]4[C@]3(C)[C@H](O)CC(=O)C4(C)C	1	0.111177
ZINC000035466172	COC(=O)[C@H](CO)NC(=O)c1c(O)c(O)ccc1	1	0.882395
ZINC000035456550	O[C@@H]1OC(=O)C=C1CC[C@@](C)([C@@H](C)CC2)[C@H]([C@]2(C)[C@]34CO4)C[C@H](O)[C@@H]3O	1	1.53174
ZINC000035465885	c1cc(O)ccc1\C=C\C(=O)O[C@@H](CC(C)=C2C([O-])=O)C\2=C\CO[C@H](O3)[C@H](O)[C@@H](O)[C@H](O)[C@H]3CO	1	0.961424
ZINC000035465978	[O-]C(=O)\C=C(C)\C=C\[C@@]1(O)C(C)=CC(=O)C[C@@]1(C)CO[C@H](O2)[C@H](O)[C@@H](O)[C@H](O)[C@H]2CO	1	1.55056
ZINC000035466038	[O-]C(=O)CCCCCCC/C=C\C/C=C/C[C@@H](O)[C@H](O)CC	-1	-1.55383
ZINC000035466081	CC(C)C[C@](O)(OC)[C@H](O1)Oc(c12)cc(C)[nH]c2=O	1	0.400964
ZINC000035455958	[O-]C(=O)[C@H](C)[C@H]1CC[C@H](O1)C[C@H](CC)OC(=O)[C@H](C)[C@H]2CC[C@@H](O2)C[C@@H](O)CC	-1	-0.0314943
ZINC000035456311	c1occc1[C@@H](OC(=O)[C@@H]([C@@]234)O4)[C@]3(C)C[C@@H](O)[C@H]5[C@@]2(C)C(=O)C[C@H]6[C@@]5(C)[C@H](O)CC(=O)OC6(C)C	1	1.53426
ZINC000035456765	O=C\C=C\C=C\C(=O)O[C@H](C=C([C@]12O)COC1=O)[C@@H]3[C@]2(C)CCCC3(C)C	1	0.715855
ZINC000035457055	[O-]C(=O)CC[C@](C)([C@@H](C(C)(C)O)[C@H](C1)O)[C@@H]([C@]12C)Cc3c(O2)c(C)c4c(C(=O)OC4)c3OC	1	0.401797
ZINC000035455914	CC(C)CC[C@@H](O)[C@@H](C1=O)C[C@@H](O1)CO	1	0.790829
ZINC000035465740	Oc1cc(OC)cc(C)c1C(=O)O[C@@](C)(C2=O)[C@@H](O)CC(=C23)C=C(OC3)CCC	1	1.59559
ZINC000035465750	Oc1cc(OC)cc(C)c1C(=O)O[C@H]([C@](C)(C2=O)O)CC(=C23)C=C(OC3)CCC	-1	-1.48178
ZINC000035466117	CC(C)(O)[C@H]1[C@H](O1)C(=CC2=O)[C@@H](O)[C@H](O3)[C@@]23C	1	0.178813
ZINC000035455975	OC[C@H](O)COC(=O)CCCCCCCCCCC(C)C	1	0.572923
ZINC000035456112	[O-]C(=O)[C@H](C)[C@H]1CC[C@H](O1)C[C@H](C)OC(=O)[C@H](C)[C@H]2CC[C@H](O2)C[C@@H](C)O	1	0.408273
ZINC000035456571	O=C1O[C@@H](O)C=C1CC[C@@](C)([C@@H](C)CC2)[C@H]([C@@]2(C)[C@]34CO4)C[C@H](O)[C@@H]3O	1	1.20708
ZINC000035271690	CC(=O)O[C@@H]1C[C@](O)(C(C)C)[C@H]([C@]12C)[C@H](C=C(C)C(=O)C2)OC(=O)c3ccc(O)cc3	1	2.69991
ZINC000035457329	C[C@H](O)[C@@H](O)\C=C\C=C\C(=O)O[C@H](C=C([C@]12O)COC1=O)[C@@H]3[C@]2(C)CCCC3(C)C	1	2.69991
ZINC000035457614	c1ccccc1C(=O)OC[C@]2(O)[C@@H](OC(=O)c3ccccc3)C=C[C@@H]([C@@H]2O)OC(=O)c4ccccc4	1	0.588416
ZINC000035457759	CC[C@@H](C)CC(=O)O[C@@H](C1=O)[C@H](C(C)C)[C@H](OC(=O)C)C=C1CO	1	0.590212
ZINC000035456971	CC\C=C(C)\[C@@H](O)[C@@H](C)C(=O)NCC(=O)[C@@H](C)[C@H](O)[C@H](C([O-])=O)C	1	1.00148
ZINC000035457024	c1cccc(NC)c1C(=O)O[C@H](O2)[C@@H](O)[C@@H](O)[C@H](O)[C@@H]2C	-1	-0.548319
ZINC000035457085	CC(C)CCCCC(=O)O[C@H](O[C@@H](CO)[C@H]1O)[C@H]([C@@H]12)OC[C@@H](C([O-])=O)CO2	-1	-0.548319
ZINC000035457226	NC(=O)O[C@@H](C)C[C@@]12N(CCC1)C(=O)[C@H]3N(C2=O)CCC3	1	1.45834
ZINC000035457555	c1ccccc1C(=O)O[C@H](C[C@H]([C@]23O)C(=O)OC2)[C@H]4[C@@]3(C)CCC[C@@]4(C)CO	-1	-1.01159
ZINC000013462894	O1COc(c12)cc(cc2OC)C(c(cc(c34)OCO4)cc3OC)[C@@H]5COC(=O)C5=C	1	0.380172
ZINC000013431256	c1ccccc1[C@@H](C=C)c2c(OC)cc(c(c2)O)OC	-1	-0.0567984
ZINC000013780187	C1CC[C@@](C([O-])=O)(C)[C@@H]([C@]12C)CCC(=C)[C@@H]2CCC3=CCOC3=O	-1	-0.317502
ZINC000036378860	c1cc(O)c(OC)cc1[C@H]([C@@H](C)[C@]2(C)O)O[C@@H]2c3cc(OC)c(O)cc3	-1	-1.68776
ZINC000036378861	c1cc(O)c(OC)cc1[C@H]([C@H](C)[C@]2(C)O)O[C@@H]2c3cc(OC)c(O)cc3	1	0.606984
ZINC000036378881	O1C[C@]12[C@@]3(C)[C@]4(CO)[C@H](C[C@H](C)C(=O)C4=O)O[C@@H]2[C@@H](C3)O	-1	-1.68776
ZINC000036378910	COc(c1)c(OC)cc(N2C(=O)C3)c1[C@@H]([C@H]([C@@]24[C@]356)CC5)CCN4CC=C6	1	0.187397
ZINC000036378910	COc(c1)c(OC)cc(N2C(=O)C3)c1[C@@H]([C@H]([C@@]24[C@]356)CC5)CC[N@H+]4CC=C6	1	1.30682
ZINC000036378859	c1cc(O)c(OC)cc1[C@@H]([C@H](C)[C@]2(C)O)O[C@@H]2c3cc(OC)c(O)cc3	1	0.895825
ZINC000001669371	COc(cc1)c(OC)cc1[C@H]2OC[C@@H]([C@@]23O)[C@H](OC3)c4cc(OC)c(cc4)OC	-1	-0.533834
ZINC000013456540	Cc1coc(CC2=C)c1C(=O)C[C@H](C)C[C@H](O3)[C@H]23	-1	-0.533834
ZINC000013307092	CC#Cc1ccc(s1)-c(s2)ccc2[C@H](O)CO	1	2.40501
ZINC000013307094	CC#Cc1ccc(s1)-c(s2)ccc2[C@@H](O)CO	-1	-0.219433
ZINC000013324626	OC[C@@H](O)C(=C)C(=O)O[C@@H]1CC(\C)=C\CCC(\CO)=C\[C@@H]([C@@H]12)OC(=O)C2=C	1	1.61333
ZINC000013411981	CC(C)=CCc1c(O)c(O)cc(c12)oc3c(c2O)c(=O)cc(OC)c3C(C)(C)C=C	1	0.775798
ZINC000013433869	OC\C=C\C#CC#C[C@H](O)CC	1	0.833618
ZINC000013412042	CC(C)=CCc1c(O)c(O)cc(c2[O-])c1oc(c23)cc(=O)c(c3O)C(C)(C)C=C	-1	-0.266467
ZINC000013433354	OC\C=C\C#CC#C[C@@H](O)C=C	1	1.69063
ZINC000003872989	C=C(C)[C@@H]1[C@@H](CC([O-])=O)[C@H](C([O-])=O)[NH2+]C1	1	1.29906
ZINC000003875768	NC(=S)NCC=C	1	3.05295
ZINC000003872987	C=C(C)[C@@H]1[C@@H](CC([O-])=O)[C@@H](C([O-])=O)[NH2+]C1	1	0.207674
ZINC000049181937	C=C(C)[C@@H](O)[C@@H](OC)c(c1)c(OC)cc(c12)oc(=O)cc2	1	0.187397
ZINC000049601572	C=C(C)[C@@H](C1)Oc(c12)ccc(c2)C(=O)O[C@H](O3)[C@H](O)[C@H](O)[C@H](O)[C@@H]3CO	-1	-0.21344
ZINC000049601397	CC(C)(O)[C@@H](CC1)[C@@H]([C@@]12C)CCC(=C)[C@H](O)CCC(=C)[C@@H](C2)O	1	0.995842
ZINC000049601470	C=C(C)[C@@H](C1)Oc(c12)ccc3c2OC[C@H](C3)c4c(O)cc(O)cc4	1	1.02748
ZINC000049601467	C=C(C)[C@H](C1)Oc(c12)ccc3c2OC[C@H](C3)c4c(O)cc(O)cc4	-1	-1.24996
ZINC000049601390	O[C@H]1[C@H](C2)OC(=O)[C@]1(C)[C@@H]([C@@H]3C([O-])=O)C=2[C@H]([C@]345)CC[C@@](C5)(O)C(=C)C4	-1	-0.656101
ZINC000049525669	OC/C=C\C#CC#C/C=C/C=C/CCC(=O)CCC	-1	-0.59561
ZINC000049601398	CC(C)(O)[C@@H](CC1)[C@@H]([C@]12C)CCC(=C)[C@H](O)CCC(=C)[C@@H](C2)O	-1	-1.24996
ZINC000049601400	CC(C)(O)[C@H](CC1)[C@@H]([C@@]12C)CCC(=C)[C@H](O)CCC(=C)[C@@H](C2)O	-1	-0.584548
ZINC000049601401	CC(C)(O)[C@H](CC1)[C@@H]([C@]12C)CCC(=C)[C@H](O)CCC(=C)[C@@H](C2)O	1	0.946009
ZINC000049600236	CC(=O)CCC(=C)/C=C/[C@H](C(C)C)CCC([O-])=O	1	0.187397
ZINC000048016695	O[C@@H]1COC(=O)/C1=C\C[C@@H]2C(=C)CC[C@@H]([C@@]23C)[C@](C)(CO)[C@@H](O)CC3	-1	-1.24996
ZINC000049051836	C/C=C(C)\C(=O)O[C@@H](CC=C(C)C)C(=C)[C@@H]([C@@H](C1=O)OC(=O)C)C[C@H](O2)[C@@]12C	1	0.533906
ZINC000049032424	O[C@@H]1C(=C)[C@@H](C2)C[C@@H](O)[C@H]([C@]123)[C@]45[C@H]6[C@](C)(CO[C@H]6OC4)CC[C@@H]5OC3=O	1	0.559869
ZINC000049051452	C/C=C(C)\C(=O)O[C@@H](CC=C(C)C)C(=C)c1c(O)c(O)c(C)cc1	-1	-0.801331
ZINC000049181934	C=C(C)[C@H](O)[C@@H](OC)c(c1)c(OC)cc(c12)oc(=O)cc2	1	1.39826
ZINC000049181103	C=CCc1cc(OC)c(cc1)O[C@@H](C)Cc2cc(OC)c(OC)c(c2)OC	1	1.39826
ZINC000049180767	C1CCC(=C)[C@@H]([C@]12C)C[C@@H](C(C([O-])=O)=C)C[C@H]2OC(=O)C[C@H](C)CC	-1	-0.571142
ZINC000049180774	C1CCC(=C)[C@@H]([C@]12C)C[C@@H](C(C([O-])=O)=C)C[C@@H]2OC(=O)C[C@@H](C)CC	1	1.39826
ZINC000049181127	C=CCc(c1)cc(OC)c(c12)O[C@H]([C@@H]2C)c(c3)ccc(c34)OCO4	-1	-0.679259
ZINC000049181112	C=CCc1cc(OC)c(cc1)O[C@H](C)Cc2cc(OC)c(cc2)OC	1	0.341596
ZINC000049181118	C=CCc(c1)cc(OC)c(O)c1[C@H](C)Cc(c2)ccc(c23)OCO3	-1	-0.266467
ZINC000049181124	C=CCc(c1)cc(OC)c(c12)O[C@@H]([C@H]2C)c(c3)ccc(c34)OCO4	1	2.73585
ZINC000049181109	C=CCc1cc(OC)c(cc1)O[C@@H](C)Cc2cc(OC)c(cc2)OC	1	0.670216
ZINC000049180770	C1CCC(=C)[C@@H]([C@]12C)C[C@@H](C(C([O-])=O)=C)C[C@H]2OC(=O)C[C@@H](C)CC	1	2.24968
ZINC000049181928	C=C(C)[C@H](O)[C@H](OC)c(c1)c(OC)cc(c12)oc(=O)cc2	1	1.41193
ZINC000049181130	C=CCc(c1)cc(OC)c(c12)O[C@H]([C@H]2C)c(c3)ccc(c34)OCO4	1	1.14589
ZINC000049180937	COC(=O)C(=C)[C@@H](CC1)[C@H](O)[C@@H]([C@]12C)C(=C)CC[C@@H]2O	1	0.501963
ZINC000049180940	COC(=O)C(=C)[C@H](CC1)[C@H](O)[C@@H]([C@@]12C)C(=C)CC[C@@H]2O	1	1.05822
ZINC000049601464	C=C(C)[C@H](C1)Oc(c12)ccc3c2OC[C@@H](C3)c4c(O)cc(O)cc4	-1	-0.141071
ZINC000049601569	C=C(C)[C@@H](C1)Oc(c12)ccc(c2)C(=O)O[C@@H](O3)[C@H](O)[C@H](O)[C@H](O)[C@@H]3CO	1	0.0859528
ZINC000049601568	C=C(C)[C@H](C1)Oc(c12)ccc(c2)C(=O)O[C@@H](O3)[C@H](O)[C@H](O)[C@H](O)[C@@H]3CO	1	0.621645
ZINC000049601466	C=C(C)[C@@H](C1)Oc(c12)ccc3c2OC[C@@H](C3)c4c(O)cc(O)cc4	-1	-1.24996
ZINC000049601571	C=C(C)[C@H](C1)Oc(c12)ccc(c2)C(=O)O[C@H](O3)[C@H](O)[C@H](O)[C@H](O)[C@@H]3CO	1	0.49074
ZINC000049538667	CC1(C)C[C@H]([C@H]12)C(=C)CC/C=C(\C)CC2	-1	-0.54989
ZINC000049582998	CC(=O)O[C@H]1C=C(CCC(=O)C)[C@@H](C)C[C@H]([C@H]12)OC(=O)C2=C	-1	-0.21344
ZINC000049600234	CC(=O)CCC(=C)/C=C/[C@@H](C(C)C)CCC([O-])=O	1	1.02748
ZINC000049601388	O[C@H]1[C@H](C2)OC(=O)[C@]1(C)[C@H]([C@@H]3C([O-])=O)C=2[C@H]([C@]345)CC[C@@](C5)(O)C(=C)C4	1	2.59776
ZINC000049793116	O[C@H]1COC(=O)\C1=C\C[C@H]2C(=C)CC[C@H]([C@@]23C)C(C)(C)CCC3	-1	-0.540845
ZINC000032038002	CC1(C)OC(=O)C=C[C@@]2(C)[C@H]1C[C@@H](OC(=O)C)[C@]3(C)[C@H]2CC[C@@]4(C)[C@@H](OC(=O)[C@H]([C@]345)O5)c6ccoc6	-1	-0.460101
ZINC000048016692	O[C@@H]1COC(=O)/C1=C\C[C@@H]2C(=C)CC[C@@H]([C@]23C)[C@](C)(CO)[C@@H](O)CC3	-1	-0.274562
ZINC000049052423	C/C=C(C)\C(=O)O[C@@H](CC=C(C)C)C(=C)c1c(OC(=O)C)c(O)c(C)c(c1)O	-1	-0.472258
ZINC000049000320	c1cc(O)ccc1C(=O)C#Cc2ccc(O)cc2	-1	-0.405399
ZINC000049031861	C=C1CC=C[C@](C)(C2)[C@H]1C=C([C@]23O)[C@@H](C)C(=O)O3	-1	-0.461119
ZINC000049112458	O=C1OCC=C1/C=C/[C@H]2C(=C)CC[C@H]([C@@]23C)C(C)(C)CCC3	1	2.59261
ZINC000049181931	C=C(C)[C@@H](O)[C@H](OC)c(c1)c(OC)cc(c12)oc(=O)cc2	1	0.712092
ZINC000049180943	COC(=O)C(=C)[C@H](CC1)[C@H](O)[C@@H]([C@]12C)C(=C)CC[C@@H]2O	1	0.292314
ZINC000049181121	C=CCc(c1)cc(OC)c(c12)O[C@@H]([C@@H]2C)c(c3)ccc(c34)OCO4	-1	-0.491565
ZINC000049180934	COC(=O)C(=C)[C@@H](CC1)[C@H](O)[C@@H]([C@@]12C)C(=C)CC[C@@H]2O	1	1.02675
ZINC000049181115	C=CCc(c1)cc(OC)c(O)c1[C@@H](C)Cc(c2)ccc(c23)OCO3	1	2.63049
ZINC000049181106	C=CCc1cc(OC)c(cc1)O[C@H](C)Cc2cc(OC)c(OC)c(c2)OC	1	0.790379
ZINC000049180772	C1CCC(=C)[C@@H]([C@]12C)C[C@@H](C(C([O-])=O)=C)C[C@@H]2OC(=O)C[C@H](C)CC	1	0.486005
ZINC000000057657	c1cc(O)c(O)c(c12)oc(cc2=O)-c3ccccc3	-1	-0.39642
ZINC000049586678	CC1(C)C[C@@H]([C@@H]12)C(=C)CC/C=C(\C)CC2	-1	-0.85451
ZINC000049757399	C1C[C@@H](C)[C@@H]2[C@H]1C(=C)CC[C@@H]([C@@H]23)C3(C)C	-1	-1.904
ZINC000043322423	CC(C)c(cc1)cc(c1[C@]23C)CC[C@H]2C(=C)CCC3	1	0.0826384
ZINC000044431032	C=C[C@@]1(C)[C@@H](C(=C)C)C[C@@H](C(=C)C)CC1	1	0.289888
ZINC000049708061	C1C[C@@H](C)[C@@H]2[C@@H]1C(=C)CC[C@H]([C@H]23)C3(C)C	1	3.40183
ZINC000049538669	C=C(C)[C@@H](C1)CCC([C@]12C)=CCC[C@H]2C	1	3.40183
ZINC000004245650	O=C1O[C@@H]2C[C@@H](C(C)(C)C)[C@]3([C@H](O4)OC(=O)[C@@H]3O)[C@@]2([C@@]145)C[C@H]6[C@]5(O)[C@H](C)C(=O)O6	-1	-0.407747
ZINC000000054469	C1CNC(=O)c(c1c23)[nH]c2cccc3	1	0.426686
ZINC000000056431	O=Cc1cc(OC)c(c(Br)c1)OC	1	1.55056
ZINC000000056549	c1cc(O)ccc1[C@@H](CC)[C@H](CC)c2ccc(O)cc2	1	1.6863
ZINC000005631787	CC(=O)N1CCCC[C@H]1c2cccnc2	1	3.2608
ZINC000000056654	Cc(o1)cc(=O)c(c2OC)c1c(OC)c(c23)occ3	1	3.2608
ZINC000004134477	CC[C@H](C)C(=O)O[C@@H](CCC1)[C@@H](C=12)[C@H]([C@@H](C)C=C2)CC[C@@H](O)C[C@@H](O)CC([O-])=O	1	0.54989
ZINC000000403022	COc(cc1)cc(c12)oc(=O)[nH]2	-1	-0.231154
ZINC000004644642	CC1(C)[C@H]([C@H]12)CC[C@@](C)(O)[C@@H]3[C@H]2[C@@H](C)CC3	-1	-0.536007
ZINC000004716489	Oc1cc(OC)c(OC)c(O)c1C(=O)CCc2ccccc2	1	0.190131
ZINC000000057955	COc(c1)ccc(c12)O[C@H](CC2=O)c3ccccc3	1	1.36828
ZINC000000406991	COC(=O)c1cc(OC)c(cc1)OC	-1	-0.927686
ZINC000019800832	N/C([O-])=C(/C1=O)C(=O)[C@H]([NH+](C)C)[C@@H]([C@]12O)C[C@@H]3C(C2=O)=C([O-])c4c(C3)c(N(C)C)ccc4O	1	2.22975
ZINC000019800832	NC(=O)C(C1=O)=C([O-])[C@H]([NH+](C)C)[C@@H]([C@]12O)C[C@@H]3C(C2=O)=C([O-])c4c(C3)c(N(C)C)ccc4O	1	1.8974
ZINC000019800832	NC(=O)C(=C1[O-])C(=O)[C@H]([NH+](C)C)[C@@H]([C@]12O)C[C@@H]3C(C2=O)=C([O-])c4c(C3)c(N(C)C)ccc4O	1	1.81231
ZINC000019800967	CC1(C)[C@H]([C@@H]12)C(=O)CC[C@H]3[C@H]2[C@@](C)(O)CC3	-1	-0.330346
ZINC000019804810	COc(cc1)cc([nH]2)c1c(CC[NH2+]3)c2[C@@]34c5c(NC4=O)cccc5	-1	-0.445819
ZINC000019804812	COc(cc1)cc([nH]2)c1c(CC[NH2+]3)c2[C@]34c5c(NC4=O)cccc5	1	1.70614
ZINC000071789785	c1ccccc1C(=O)OC[C@@]2(O)[C@@H](O)C=C[C@H]([C@@H]2O)C(=O)Oc3ccccc3	-1	-0.531844
ZINC000071791185	CC(C)CNC(=O)/C=C/C=C/CCCCO	1	2.8668
ZINC000071789553	OCC1=C[C@@H](O)C[C@@H]([C@]12COC(=O)C)[C@](C)([C@H](C)CC2)CCC3=CC(=O)OC3	1	1.22652
ZINC000071789458	CO\C=C(\C([O-])=O)[C@@H](C1)[C@@H](CC)C[N@H+](CC2)[C@@H]1[C@]23c4c(NC3=O)cccc4	1	1.29187
ZINC000071787460	COC([C@@H]1O2)=CC=C3[C@@H]([N@@H+](C)CC4)Cc5ccc(c2c5[C@]134)OC	1	1.70614
ZINC000071787460	COC([C@@H]1O2)=CC=C3[C@@H](N(C)CC4)Cc5ccc(c2c5[C@]134)OC	1	0.950439
ZINC000040747014	O1COc(c12)cc3c(c2O)C(=O)N[C@@H]4C3=C[C@H](O)[C@H](O)[C@@H]4O	1	0.540485
ZINC000101528276	Cc1coc(c12)CC(=C)/C=C/[C@H](OC)[C@@H](C)CC2=O	-1	-0.960698
ZINC000004652355	O=C/C(C)=C/CC/C(C)=C/CCC(=C)C=C	-1	-0.642784
ZINC000004802492	C=C[C@@](C)(O)CC[C@H]1C(=C)CC[C@H]([C@@]12C)C(C)(C)CCC2	1	1.38167
ZINC000005157983	O=C1OCC[C@H](C1=2)[C@@H](C=C)[C@@H](OC2)O[C@H](O3)[C@H](O)[C@@H](O)[C@H](O)[C@H]3CO	1	3.09609
ZINC000005166410	CC(=O)O[C@@H](C1=C)C[C@@H](C2)C(C)(C)[C@H]12	1	0.183849
ZINC000004492886	C[C@]12[C@H](O2)[C@@H]3[C@H](C(=C)C(=O)O3)CCC(\C)=C\CC1	1	1.29387
ZINC000101674239	C=C1C(=O)O[C@@H]([C@H]12)/C=C(\C)C[C@H](O)/C=C(\C)CC2	1	1.39771
ZINC000005037512	C=C[C@@](C)(CC1)[C@H](OC(=O)C)C(=C1[C@]23C)[C@H](OC(=O)C)C[C@H]2[C@](C)(C(=O)OC)CCC3	-1	-0.431151
ZINC000005158354	C=C[C@@]1(C)[C@H](C(=C)C)C[C@H](C(C)(C)O)CC1	1	1.27424
ZINC000005158317	C=C/C(C)=C/C[C@@H](O)C(=C)C	1	1.16332
ZINC000005211592	O[C@@H]1COC(=O)\C1=C\C[C@@H]2C(=C)CC[C@H]([C@]23C)[C@@](C)(CO)[C@@H](O)CC3	1	1.01184
ZINC000005159126	CC(C)=C[C@@H](O)C(C)(C)C=C	1	2.74404
ZINC000004289113	C=C[C@H]([C@@H]12)C[N@@H+](CC2)[C@H](C1)[C@H](O)c3ccnc(c34)ccc(c4)OC	1	1.14596
ZINC000004213077	C[C@]12[C@@H](O2)[C@@H]3[C@H](C(=C)C(=O)O3)[C@@H](OC(=O)C(=C)C)CC4=C[C@@H](C1)OC4=O	1	1.28553
ZINC000005037517	CC(=O)OC[C@@](C)([C@H](O)CC1)[C@@H](C[C@@H]2O)[C@]1(C)[C@@H]([C@]234)CC[C@H](C4)C(=C)C3	1	1.23733
ZINC000005200042	O[C@@H]1COC(=O)\C1=C\C[C@@H]2C(=C)CC[C@H]([C@]23C)[C@@](C)(CO)[C@H](O)CC3	-1	-1.023
ZINC000101704807	CC(=O)O[C@H]1CC(\C)=C\CCC(\C)=C\[C@@H]([C@@H]12)OC(=O)C2=C	1	0.726537
ZINC000004983282	CC(=O)C[C@@H](OC(=O)C)C(=CC1)[C@H](C)C[C@@H]([C@@H]12)OC(=O)C2=C	-1	-0.887914
ZINC000005158074	CC#CC#C/C=C(O1)\C=C[C@@]12CCCO2	1	1.47714
ZINC000005158398	C=C(C)[C@@H](CC1)C=C[C@]1(C)O	1	3.09609
ZINC000005157441	O=C(O1)C(=C)[C@@H]([C@H]1[C@@H]23)[C@H](O)CC(=C)[C@@H]3C[C@H](O)C2=C	-1	-0.431151
ZINC000005442626	CC(C)[C@@](O)([C@H](C)O)C(=O)OCC1=CC[N@@H+]([C@@H]12)CC[C@@H]2O	1	1.34043
ZINC000005762050	c1cc(=O)oc(c12)c(C(C)(C)C=C)c3c(C=CC(O3)(C)C)c2OC(C)(C)C=C	-1	-0.109108
ZINC000005765521	C1[C@H](O)C(C)(C)[C@@](O)([C@@H](C2)O)[C@@H]1C(=C)[C@@H]([C@@]234)CC[C@@H]([C@@](C)(C4)O)[C@H]3O	1	1.01495
ZINC000005373280	C=C1CCC[C@@](C)(C2)[C@H]1CC(=C(C)C(=O)O3)[C@]23O	-1	-0.47709
ZINC000102942001	CCCC#CC[C@H](O1)CCC1=O	1	1.17891
ZINC000102868909	CC(C)C(=O)O[C@@H]1CC(\CO)=C/CCC(\CO)=C\[C@H]([C@@H]12)OC(=O)C2=C	1	0.113764
ZINC000102950174	CC(C)=CC(=O)O[C@H]([C@@H](C(=C)C(=O)O1)[C@H]1[C@H](O2)[C@]23C)CC4=C[C@@H](C3)OC4=O	1	0.134786
ZINC000005665355	[O-]C(=O)/C(C)=C\CC[C@@H](C)[C@@H](CC1)[C@](C)([C@@]12C)CC=C3[C@H]2CC[C@@H](C(=C)C)[C@]3(C)CCC([O-])=O	-1	-1.68776
ZINC000000967784	CC(=O)C[C@H]1CCC[N@H+]1C	1	0.113764
ZINC000005373275	C=C1CCC[C@](C)(C2)[C@H]1CC(=C(C)C(=O)O3)[C@]23O	1	1.52139
ZINC000005518754	O=C1C[C@](C)(C=C)O[C@@](C)([C@@]1(O)[C@]23C)[C@H](OC(=O)C)[C@@H](O)[C@H]2C(C)(C)CC[C@@H]3O	-1	-1.13767
ZINC000005706823	C[C@]12[C@H]3[C@H](C3)C(=C)[C@@H]1CC4C(=C2)OC(=O)C=4C	1	1.60276
ZINC000005767401	CC(C)[C@@H](CC1)[C@H](C=C1C)c(c2)c(O)c(cc2CC=C)-c(c(O)cc3)cc3CC=C	1	2.68683
ZINC000005758867	CC(=O)O[C@](C)(C=C)CCCC(C)C	1	1.01495
ZINC000005226611	C=C[C@@H](O1)CNC1=S	-1	-1.19555
ZINC000005355869	C=CC(C)(C)/C=C/C(C)(C)O	1	1.35763
ZINC000005373271	C=C1CCC[C@](C)(C2)[C@@H]1CC(=C(C)C(=O)O3)[C@]23O	1	2.28182
ZINC000005481925	CC(C)[C@@](O)([C@H](C)O)C(=O)OCC1=CC[N@@H+]([C@H]12)CC[C@@H]2O	1	0.210098
ZINC000102941999	CCCC#CC[C@@H](O1)CCC1=O	1	0.134786
ZINC000005891278	CC(C)=CCC/C(C)=C/C=C/C(=C)[C@H](CC1)[C@@H](O)[C@]12[C@@](C)(O)CCC(=C(\C=O)C)\[C@H]2CCCO	-1	-1.00412
ZINC000003978669	C1[C@@H](O)CCC(=C)\C1=C/C=C(CCC2)/[C@@H]([C@]23C)CC[C@@H]3[C@@H](C)CCCC(C)C	-1	-1.1982
ZINC000004097908	C1CC[C@](C([O-])=O)(C)[C@@H]([C@]12C)CC=C3[C@@H]2CC[C@@](C)(C3)C=C	1	0.889876
ZINC000004832999	C=C1C(=O)O[C@H](C2)[C@H]1C=C([C@@]23C)[C@@H](C)CCC3	-1	-0.357174
ZINC000005439913	CC(C)(O)C(CC1)CCC1=C	1	2.77662
ZINC000003594419	C=C(C)[C@@H](O)COc1c(ccc(=O)o2)c2cc(c13)occ3	-1	-0.792617
ZINC000003881341	C=C[C@@](C)(O)CC[C@H]1[C@](C)(O)CC[C@@H]([C@@]12C)C(C)(C)CCC2	1	0.351415
ZINC000003881342	C=C[C@@](C)(O)CC[C@H]1[C@](C)(O)CC[C@H]([C@@]12C)C(C)(C)CCC2	-1	-1.41828
ZINC000003995575	C=C(C)[C@@H]1[C@H](CC([O-])=O)[C@@H](C([O-])=O)[NH2+]C1	1	0.139357
ZINC000003947461	C=C[C@@](C)(O)CC[C@H]1[C@](C)(O)CC[C@@H]([C@]12C)C(C)(C)CCC2	1	1.61162
ZINC000003977779	O=C1C[C@](C)(C=C)O[C@@](C)([C@@]1(O)[C@]23C)[C@@H](OC(=O)C)[C@@H](O)[C@H]2C(C)(C)CC[C@@H]3O	-1	-0.162317
ZINC000004097495	[O-]C(=O)[C@@H]([NH3+])C[S@](=O)CC=C	1	0.863016
ZINC000004098734	O=C1c2ccc(O[C@H](C3)C(=C)C)c3c2O[C@@H]4COc(c5[C@]14O)cc(OC)c(c5)OC	-1	-1.10462
ZINC000004806203	C=C[C@@H]([C@H]12)C[N@H+](CC2)[C@H](C1)[C@@H](O)c3ccnc(c34)cccc4	1	2.45891
ZINC000004832998	C=C1C(=O)O[C@H](C2)[C@H]1C=C([C@@]23C)[C@H](C)CCC3	1	0.668462
ZINC000005820551	CC(=O)O[C@@H](C=C)CCCCCC	1	1.17735
ZINC000003594418	C=C(C)[C@H](O)COc1c(ccc(=O)o2)c2cc(c13)occ3	-1	-0.0242768
ZINC000003860467	C1=C[C@H](O)[C@@](C)(C(=O)O2)[C@@H]([C@@H]3C([O-])=O)[C@]12[C@@H]([C@]345)CC[C@@](C5)(O)C(=C)C4	1	1.1476
ZINC000003860536	C=C(C)[C@@H]1[C@H](O)C[C@H](C)CC1	-1	-0.179246
ZINC000003947462	C=C[C@@](C)(O)CC[C@H]1[C@](C)(O)CC[C@H]([C@]12C)C(C)(C)CCC2	1	0.569372
ZINC000040901442	c1ccc(O)c(OC)c1CCc2cc(O)cc(c2)O	1	0.799081
ZINC000040917526	c1cc(O)ccc1CC(=C2)COc(c23)cc(O)cc3	1	2.08055
ZINC000040866224	c1cc(O)ccc1\C=C\C(=O)O[C@H]([C@@H](O)[C@H](O)[C@H]2CO)[C@@H](O2)O[C@H]3[C@H](O)CCCC3	1	1.8149
ZINC000013311574	c12c3c(O)ccc(c3)CC[C@H](O)CC(=O)CCc(c2)ccc1O	-1	-0.418182
ZINC000013353964	[O-]C(=O)[C@H](O)[C@@H]([NH3+])CC([O-])=O	1	1.59379
ZINC000013359242	COc1cccc(c12)c(c(C)cc2OC)-c(c(OC)cc3OC)c(c34)C[C@H](C)[NH+]=C4C	1	1.35307
ZINC000013359356	COc1cccc(c12)cc(C)c(c2O)-c(c3OC)c(O)cc(c34)C[C@H](C)N=C4C	1	4.18161
ZINC000013307721	CC(C)=CCc(c(OC)c(C(=O)C)c1O)c(c12)O[C@H](C2)C(C)(C)O	1	2.95293
ZINC000013308462	c1ccccc1/C=C\C(=O)NC[C@@H](O)c2ccc(cc2)OC	1	2.88437
ZINC000013377888	c1cc(O)c(OC)cc1CCC(=O)C[C@@H](O)CCc2cc(OC)c(O)cc2	1	1.05525
ZINC000013382850	CC[C@]1(O)C(=O)OCc(c2=O)c1cc3n2Cc(c34)cc5c(n4)cccc5OC	1	3.11253
ZINC000013383015	CCCCCc(c(C([O-])=O)c1O)cc2OC(C)(C)c(c3c12)ccc(C)c3	1	0.735646
ZINC000013349863	Clc1cc(N)nc(Cl)c1	1	2.82188
ZINC000003589095	CC(C)=CCC[C@](C)(C=C)/C=C/c1ccc(O)cc1	1	2.82188
ZINC000000899097	c1cc(O)cc(OC2)c1c(c2c34)oc3cc(O)cc4	1	3.62145
ZINC000000899553	c1c(O)c(O)cc(C2)c1[C@@H]([C@@]23O)c4c(OC3)cc(O)cc4	-1	-0.0101249
ZINC000004098205	OCC(=C)C(=O)O[C@@H](C1)[C@@H](C(=C)C(=O)O2)[C@H]2[C@H]([C@]13C=C)C(=C)C(=O)OC3	1	1.64126
ZINC000004082188	[O-]C(=O)C(=C)[C@H](CC1)C[C@H]([C@@]12C)[C@](C)(O)CCC2	1	0.199963
ZINC000004098165	C=C(C)C(=O)O[C@@H](CC(\C)=C/1)[C@@H](C(=C)C(=O)O2)[C@H]2[C@@H](O3)C(C)=C[C@]13OCC	1	0.0899089
ZINC000004097873	c1ccc(C)c([C@@H]2C([O-])=O)c1[C@H]([C@]234)CC[C@@](C4)(O)C(=C)C3	-1	-0.426256
ZINC000004097407	C=C(C)[C@H](CC1)[C@H](C=C1C)c(c(c2)O)c(O)cc2CCCCC	1	2.02126
ZINC000004104839	CC(=O)O[C@@H]1C(=C)[C@@H](C2)CC[C@H]([C@]123)[C@]4(C)[C@H](CC3)[C@@](C([O-])=O)(C)CCC4	1	1.7911
ZINC000004102250	C1=C[C@H](O)[C@@](C)(C(=O)O2)[C@@H]([C@@H]3C([O-])=O)[C@]12[C@@H]([C@]345)CC[C@H](C5)C(=C)C4	-1	-0.558802
ZINC000004098142	O=C(O1)C(=C)[C@H](CC2)[C@H]1[C@@H]3[C@]2(C)[C@@H](O)C[C@@H](O4)[C@]34C	1	0.286131
ZINC000004097838	C=C(C)[C@@H](C1)Oc(c12)ccc(c2)C(=O)C	-1	-0.121461
ZINC000004098050	C[C@@]12[C@H]3[C@H](C(=C)C(=O)O3)CC[C@H](C)[C@@H]2CCC1=O	1	1.41712
ZINC000004098354	C1COC(=O)C([C@@]12O)=CO[C@H]([C@@H]2C=C)O[C@H](O3)[C@H](O)[C@@H](O)[C@H](O)[C@H]3CO	1	0.52238
ZINC000004019422	C=C[C@H]([C@@H]12)C[N@@H+](CC2)[C@H](C1)[C@@]3(OCC4)Nc(c5[C@@]34O)cccc5	1	0.275404
ZINC000004097850	C=C[C@@H](CO)[C@H](C1)CC[N@@H+](CC2)[C@@H]1c(c2c34)[nH]c3cccc4	1	0.571022
ZINC000004098032	C[C@@]1(O)CC[C@@H](C(=C)C(=O)O2)[C@H]2[C@H]3[C@@](O4)(C)[C@H]4[C@@H]([C@@]135)O5	1	0.351026
ZINC000004098189	CC(C)C(=O)O[C@H](C1)[C@@H](C(=C)C(=O)O2)[C@H]2\C=C(\C)[C@@](O3)(O)C=C[C@@]13C	1	0.359613
ZINC000004098094	C/C=C(C)\C(=O)O[C@H](C1)[C@@H](C(=C)C(=O)O2)[C@H]2[C@](O)([C@@H]3[C@@]14CO4)[C@@]5(C)[C@H](O5)[C@H]3O	1	2.10773
ZINC000004104729	CC(=O)O[C@](C)(C=C)CC[C@@H]1C(=C)C[C@H](OC(=O)C)[C@H]([C@@]12C)C(C)(C)CCC2	1	0.233213
ZINC000004098687	C1OC(=O)[C@@](O)(CO)C(=C)CC(=C\C)\C(=O)O[C@@H]([C@H]2C1=3)CC[N@H+]2CC3	1	0.442601
ZINC000004098687	C1OC(=O)[C@@](O)(CO)C(=C)CC(=C\C)\C(=O)O[C@@H]([C@H]2C1=3)CCN2CC3	1	0.637083
ZINC000004104811	O[C@@H]1C(=C)[C@@H](CC2)C[C@H]([C@]123)[C@@]45[C@H](CC3)[C@@](C)(CCC4)C[N@H+](C5)CCO	1	0.572809
ZINC000004102255	C=C(C1)[C@@H](C2)CC[C@H]([C@]123)[C@@]4(C)[C@H](CC3)[C@](C)(CO)CCC4	1	0.200895
ZINC000004097180	C=C[C@H]([C@H]12)C[N@H+](CC2)[C@@H](C1)[C@H](O)c3ccnc(c34)ccc(c4)O	1	1.4502
ZINC000004102257	C1CC[C@](C([O-])=O)(C)[C@@H](CC2)[C@]1(C)[C@@H]([C@]234)CC[C@H](C4)C(=C)C3	1	1.66724
ZINC000004097602	C\C=C\C#CC#CC#C/C=C/[C@H](O)CO	1	0.28804
ZINC000004104813	[O-]C(=O)C(=C)[C@H](C1)[C@](C)(C=C)Cc(c12)occ2C	1	1.41226
ZINC000100392377	C=C1C(=O)O[C@@H]([C@H]12)/C=C(\C)[C@H](O)C/C=C(\C)CC2	1	0.474625
ZINC000100392380	C=C1C(=O)O[C@H]([C@H]12)/C=C(\C)[C@@H](O)C/C=C(\C)CC2	1	1.25704
ZINC000100127739	CC(=O)C	1	1.38609
ZINC000006040658	CC(C)=CCC[C@@H](C([O-])=O)[C@@H]([C@@H](C1)O)[C@](C)([C@@]12C)CCC3=C2CC[C@@H](C(=C)C)[C@]3(C)CCC([O-])=O	1	0.984584
ZINC000006032270	C1CC[C@](C([O-])=O)(C)[C@@H](CC2)[C@]1(C)C([C@]234)=CC[C@H](C4)C(=C)C3	1	0.886391
ZINC000006032307	O=C(O1)C(=C)[C@H](CC2)[C@H]1[C@H]([C@@]23C)C(=C)[C@H](O)C[C@@H]3O	1	1.81909
ZINC000006361658	O=C(O1)C(=C)[C@H]([C@@H]1[C@@H]23)CCC(=C)[C@H]3CCC2=C	1	0.537768
ZINC000006361667	[O-]C(=O)[C@H]([NH3+])[C@H](C1)C1=C	1	3.66385
ZINC000006491276	c1occc1C(=O)C[C@@H]2C(=C)CC[C@@H]([C@@]234)[C@@](C)(CCC4)COC3=O	1	2.21363
ZINC000003197468	C=C(C)[C@@H](CO1)Oc(c2)c1cc(c23)oc(=O)cc3	1	2.21363
ZINC000003153996	C=C[C@@](O1)(C)CC[C@H]2[C@@]1(C)CC[C@H]([C@@]23C)C(C)(C)CCC3	-1	-1.03384
ZINC000100066686	C[C@@]12[C@H](O2)[C@@H]3[C@H](C(=C)C(=O)O3)CCC(\C)=C\CC1	-1	-0.227215
ZINC000006072088	C1C[C@H](O)C(=C)c(cc2)c1c(C(=O)C3=O)c2c(c34)occ4C	1	2.61318
ZINC000006032288	C1CC[C@@](C([O-])=O)(C)[C@@H](CC2)[C@]1(C)[C@@H]([C@]234)CC[C@H](C4)C(=C)C3	1	1.04746
ZINC000006361657	O=C(O1)C(=C)[C@H]([C@H]1[C@@H]23)CCC(=C)[C@H]3CCC2=C	1	0.811064
ZINC000006361655	O=C(O1)C(=C)[C@@H]([C@H]1[C@@H]23)CCC(=C)[C@H]3CCC2=C	1	0.248161
ZINC000006361666	[O-]C(=O)[C@@H]([NH3+])[C@H](C1)C1=C	1	0.0644578
ZINC000006491310	O=C(O1)C(=C)[C@H](CC2)[C@H]1[C@H]([C@@]23C)C(=C)CC[C@H]3O	1	0.576296
ZINC000100077328	C[C@@]12[C@@H](O2)CCC(\CO)=C/C[C@](C)(C\C=C\C(=C)C)/C=C/[C@H]1OC(=O)C=C(C)C	1	0.576296
ZINC000006040345	CC(C)=CCC[C@@H](C([O-])=O)[C@@H]([C@@H](C1)O)[C@](C)([C@@]12C)CC=C3C2=CC[C@@H](C(=C)C)[C@]3(C)CCC([O-])=O	-1	-0.264628
ZINC000006031576	CC(=O)O[C@H]1[C@H](C(=C)C(=O)O2)[C@@H]2C[C@@H](C)[C@@H]([C@]13C)CCC3=O	-1	-0.0741528
ZINC000006361656	O=C(O1)C(=C)[C@@H]([C@@H]1[C@@H]23)CCC(=C)[C@H]3CCC2=C	1	0.462142
ZINC000100076770	C=C1C(=O)O[C@@H]([C@@H]12)/C=C(\C)CCC[C@H](C)CC2	1	0.329608
ZINC000100076534	OC[C@@H](O)C(=C)C(=O)O[C@H]1CC(\C)=C\CCC(\CO)=C/[C@H]([C@@H]12)OC(=O)C2=C	-1	-0.117612
ZINC000103554542	C/C=C(CO)\C(=O)O[C@@H]1CC(\C)=C\CCC(\C)=C\[C@H]([C@@H]12)OC(=O)C2=C	1	0.238916
ZINC000006556397	COc1cc(O)c(CC=C)c(c12)oc(C)c(c2=O)OC	1	0.17698
ZINC000103571652	C[C@@]12[C@@H](O2)CCC(\CO)=C\C[C@](C)(C\C=C\C(=C)C)/C=C/[C@H]1OC(=O)C=C(C)C	1	0.48915
ZINC000103571676	C=C(C)[C@H](O)CC[C@](C)(/C=C/C1)C/C=C(\C=O)CC[C@H](O2)[C@]12C	1	1.4747
ZINC000000608124	C1CC[N@@H+]([C@@H]12)Cc3c4c(c(OC)c(cc4)OC)c5c(c3C2)cc(OC)c(c5)OC	1	2.89062
ZINC000013021040	C1CCCC1C(=O)N2CCN(CC2)c3cccc[nH+]3	1	2.89062
ZINC000013021040	C1CCCC1C(=O)N2CCN(CC2)C3=CC=CCN3	1	0.9429
ZINC000013385539	COc(cc1)c(OC)c(CN2C)c1c(cc3OCC)c2c(c4)c3cc(c45)OCO5	1	0.70324
ZINC000013385061	COC(=O)c(coc1)c(c12)ccc2C=O	1	0.375551
ZINC000013383326	CCOC(=O)CCc([nH+]cc1)c2[nH]c(c3c12)cccc3	1	1.3824
ZINC000005518777	C\C=C(C)\C(=O)O[C@H](C1)[C@@H](C(=C)C(=O)O2)[C@H]2[C@H]([C@@]13C)C(=C)CC[C@H]3O	1	1.63862
ZINC000005480772	CC(C)=CC[C@H](C(=C)C)Cc(c(O)cc1)c(c12)O[C@@H](CC2=O)c3c(O)cc(O)cc3	1	1.63862
ZINC000005158323	C=C(C)[C@H](O)COc(c(c12)occ1)c3c(c2)ccc(=O)o3	1	1.67328
ZINC000002267806	C1CC[C@](C([O-])=O)(C)[C@@H]([C@]12C)CC=C3[C@@H]2CCC(=C3)C(C)C	1	1.19701
ZINC000002041733	CC(C)c1c(O)c(=O)cccc1	1	1.18707
ZINC000002041733	CC(C)c1c([O-])c(=O)cccc1	1	1.22861
ZINC000002522771	Cc1cc(OC)cc(c1)O	1	0.423447
ZINC000002519226	[O-][N+](=O)CCc1ccc(cc1)OC	1	0.646209
ZINC000000265747	c1cc(N)ccc1-c2ccc(N)cc2	1	1.08198
ZINC000001593013	[nH]1c(=O)n(C)c(c12)n(C)c(=O)n(C)c2=O	1	0.516762
ZINC000035653092	c1c(O)cc(OS([O-])(=O)=O)cc1/C=C/c2ccc(O)cc2	1	1.3269
ZINC000036375254	C1CC[C@@](C([O-])=O)(C)[C@H](CC2)[C@@]1(C)[C@H]([C@@]234)CC[C@@H](C4)C(=C3)CO	1	1.03122
ZINC000036375256	C1CC[C@@](C([O-])=O)(C)[C@@H](CC2)[C@@]1(C)[C@H]([C@@]234)CC[C@@H](C4)C(=C3)CO	-1	-0.0281617
ZINC000036389501	O[C@@H]1OC=C(C(=O)OC)[C@@H]([C@@H]12)CC=C2CO	1	0.949877
ZINC000036443189	CC(O1)(C)C=Cc(c2OC)c1c(OC)c(c23)oc4c(c3=O)ccc(OC)c4OC	-1	-1.18108
ZINC000248189776	CC(C)(C)[C@@H]1[C@H](O)[C@@H]2OC(=O)[C@]3([C@H]4[C@H]([C@H]5O)OC(=O)[C@H]4C)O[C@@H]([C@@]16[C@]235)OC(=O)[C@@H]6O	1	2.62527
ZINC000248189778	CC(C)(C)[C@@H]1[C@H](O)[C@@H]2OC(=O)[C@]3([C@H]4[C@H]([C@@H]5O)OC(=O)[C@H]4C)O[C@@H]([C@@]16[C@]235)OC(=O)[C@@H]6O	-1	-1.17894
ZINC000035241578	C[C@@H](O)[C@H]1CC[C@H]([C@@]12C)[C@H]3[C@H](CC2=O)[C@]4(C)C(C=C3)=CC(=O)CC4	1	2.62527
ZINC000035271475	c1cc(O)c(OC)cc1C[C@H]([C@@H]2COC(=O)C)CO[C@@H]2c3cc(OC)c(O)cc3	1	0.590862
ZINC000000057165	COC(=O)c1cc(OC)c(OC)c(c1)OC	-1	-0.0453448
ZINC000001599733	[O-]C(=O)[C@@]1(O)C[C@H]([C@H](O)[C@H](C1)O)OC(=O)/C=C/c2cc(O)c(O)cc2	1	0.880456
ZINC000067912650	COc1c(C(C)C)c(O)c(O)c2c1[C@H](OC)[C@@H](OC3=O)[C@H]([C@]234)C(C)(C)CCC4	1	0.478015
ZINC000067912651	COc1c(C(C)C)c(O)c(O)c2c1[C@@H](OC)[C@@H](OC3=O)[C@H]([C@]234)C(C)(C)CCC4	1	0.638183
ZINC000067913184	O=Cc1c([O-])c(C=O)c(O)c(c1O)[C@H](CC(C)C)[C@](C)(CC2)[C@@H]3[C@@H]2[C@](C)(O)CC[C@@H]([C@@H]34)C4(C)C	1	0.663862
ZINC000067913185	O=Cc1c([O-])c(C=O)c(O)c(c1O)[C@@H](CC(C)C)[C@](C)(CC2)[C@@H]3[C@@H]2[C@](C)(O)CC[C@@H]([C@@H]34)C4(C)C	1	0.549518
ZINC000067913188	O=Cc1c([O-])c(C=O)c(O)c(c1O)[C@H](CC(C)C)[C@@](C)(CC2)[C@@H]3[C@@H]2[C@](C)(O)CC[C@@H]([C@@H]34)C4(C)C	1	0.45782
ZINC000067913189	O=Cc1c([O-])c(C=O)c(O)c(c1O)[C@@H](CC(C)C)[C@@](C)(CC2)[C@@H]3[C@@H]2[C@](C)(O)CC[C@@H]([C@@H]34)C4(C)C	1	0.45782
ZINC000067913734	C/C=C(C)\C(=O)O[C@H]1[C@@H](C(C)(C)OC(=O)CC(C)C)Oc(c12)ccc3c2oc(=O)cc3	1	1.16751
ZINC000067913735	C/C=C(C)\C(=O)O[C@@H]1[C@@H](C(C)(C)OC(=O)CC(C)C)Oc(c12)ccc3c2oc(=O)cc3	1	1.13588
ZINC000067913738	C/C=C(C)\C(=O)O[C@H]1[C@H](C(C)(C)OC(=O)CC(C)C)Oc(c12)ccc3c2oc(=O)cc3	1	0.609188
ZINC000067913739	C/C=C(C)\C(=O)O[C@@H]1[C@H](C(C)(C)OC(=O)CC(C)C)Oc(c12)ccc3c2oc(=O)cc3	1	0.609188
ZINC000067911724	C1OC(=O)[C@@H](C)[C@](C)(O)[C@](C)(O)C(=O)O[C@@H]([C@@H]2C1=3)CCN2CC3	-1	-0.568509
ZINC000067911724	C1OC(=O)[C@@H](C)[C@](C)(O)[C@](C)(O)C(=O)O[C@@H]([C@@H]2C1=3)CC[N@H+]2CC3	1	2.99448
ZINC000067911837	[O-]C(=O)[C@@H](O)C[C@@H]([NH3+])C(=O)N[C@@H](C)[C@H](O)[C@]12[C@H](C1)CC=CC2=O	1	1.94598
ZINC000067911846	[O-]C(=O)CCC(=O)N[C@H](C)C(=O)CCCCCCC	1	0.0110525
ZINC000067911891	CCCCCCCC(=O)O[C@H](C=C(CO)[C@]1(O)CO)[C@H]([C@@]12C)C(C)(C)CC[C@@H]2O	1	1.28384
ZINC000067902764	c1cc(O)ccc1CCC(=O)C[C@@H](OC)CCc2ccc(O)cc2	1	2.32642
ZINC000067902772	C1C[C@H](O)C(C)(C)[C@@H](CC2)[C@@]1(C)[C@@H](C=C3)[C@]2(C)[C@](C)(CC4)[C@@]3(OC5=O)[C@@H]([C@]456)[C@@H](C)[C@H](C)CC6	-1	-0.813824
ZINC000067911843	[O-]C(=O)[C@@H](O)C[C@@H]([NH3+])C(=O)N[C@H](C)[C@@H](O)[C@]12[C@H](C1)CC=CC2=O	1	1.25251
ZINC000067902765	c1cc(O)ccc1CCC(=O)C[C@H](OC)CCc2ccc(O)cc2	1	1.48588
ZINC000067902771	C1C[C@H](O)C(C)(C)[C@H](CC2)[C@@]1(C)[C@@H](C=C3)[C@]2(C)[C@](C)(CC4)[C@@]3(OC5=O)[C@@H]([C@]456)[C@@H](C)[C@H](C)CC6	1	3.34175
ZINC000067911209	CCCCCCCCCC[C@H](C1)OC(=O)C(=C12)O[C@@H](CC2=O)CCCCCCC	1	0.101315
ZINC000067911369	[O-]C(=O)CCCC[C@@H](O)/C=C\[C@H](O)[C@H](O)CCCCCCCC	1	0.460376
ZINC000067913716	N#C[C@H](C)[C@H](C)O[C@H](O1)[C@H](O)[C@@H](O)[C@H](O)[C@H]1CO	1	0.460376
ZINC000067913834	C1CC(CO)=CC[C@]1(C(C)C)O[C@H](O2)[C@H](O)[C@@H](O)[C@H](O)[C@H]2CO	1	1.48459
ZINC000067913850	CC(=O)/C=C/c1ccc(cc1)N[C@H](CC2=O)[C@H](O2)\C=C\[C@H](C)O	-1	-0.939837
ZINC000067913854	CC(=O)/C=C/c1ccc(cc1)N[C@H](CC2=O)[C@@H](O2)\C=C\[C@H](C)O	1	0.430641
ZINC000067913860	CCC[C@H](O)C[C@@H](OC(=O)C1(C)C)C[C@H](O)\C=C\[C@H](O)[C@@H]1O	1	0.639006
ZINC000067913863	CCC[C@H](O)C[C@H](OC(=O)C1(C)C)C[C@H](O)\C=C\[C@H](O)[C@@H]1O	1	0.791617
ZINC000067913867	CC/C=C\C[C@H](O)C[C@@H](C)O[C@H](O1)[C@H](O)[C@@H](O)[C@H](O)[C@H]1CO	1	0.484617
ZINC000067913872	CC/C=C\C[C@H](O)C[C@H](C)O[C@H](O1)[C@H](O)[C@@H](O)[C@H](O)[C@H]1CO	-1	-0.147446
ZINC000067913888	[O-]C(=O)C[C@H](C)CCC1=C(C)[C@@H](O)[C@@H](OC(=O)C)[C@H]([C@]12C)C(C)(C)CCC2	-1	-0.0365576
ZINC000067913892	[O-]C(=O)C[C@H](C)CCC1=C(C)[C@@H](O)[C@@H](OC(=O)C)[C@@H]([C@]12C)C(C)(C)CCC2	1	0.766183
ZINC000067870508	C1OCC1([NH3+])Cc2cc(on2)-c3ccccn3	1	0.0252422
ZINC000067870508	C1OCC1(N)Cc2cc(on2)-c3ccccn3	1	0.634397
ZINC000067870515	OC[C@@H]1CCC[N@H+]1[C@H]([C@@H](O)[C@@H]2[NH3+])[C@@H](O3)OC[C@H]23	1	2.06923
ZINC000067870515	OC[C@@H]1CCCN1[C@H]([C@@H](O)[C@@H]2[NH3+])[C@@H](O3)OC[C@H]23	1	2.06923
ZINC000067870523	COc(cc1)ccc1CC[NH2+][C@H]([C@@H](O)[C@@H]2[NH3+])[C@@H](O3)OC[C@H]23	1	3.19052
ZINC000067897030	CC(C)[N@H+](C1)C[C@@H]([C@@H]12)OCC(=O)N2	1	2.46098
ZINC000067902546	[O-]C(=O)/C=C/C=C\CCCC(=O)CCCCCCCCC	-1	-0.0204224
ZINC000067902575	C[C@H](O)CCc1ccc(cc1)O[C@H](O2)[C@H](O)[C@@H](O)[C@H](O)[C@H]2CO	1	0.533924
ZINC000067910904	O=c1cc(C)oc(c12)c3c(cc2OC)c(OC)cc(c3)OC	1	1.31681
ZINC000002017330	OC\C=C\CCCCC	1	1.67437
ZINC000036444463	CC(=O)O[C@H](C[C@H]1C)[C@@H](C(C)(C)CCC2)[C@@]2(C)[C@@]1(O3)CC[C@]34[C@H](OC)O[C@H](C4)OC	1	2.38016
ZINC000019204246	[O-]C(=O)c(c1)[nH+]c(C)c2[nH]c(c3c12)cccc3	1	0.658736
ZINC000019204597	COc(cc1)c(OC)c(C[N@H+](C)CC2)c1CC(=O)c(c3)c2cc(c34)OCO4	1	2.18867
ZINC000001706910	Cc1c(N)cccc1	-1	-1.6473
ZINC000257524662	c1ccccc1C/C(=N\OS([O-])(=O)=O)S[C@H](O2)[C@@H](O)[C@@H](O)[C@@H](O)[C@H]2CO	1	1.93021
ZINC000257524663	c1ccccc1C/C(=N\OS([O-])(=O)=O)S[C@H](O2)[C@@H](O)[C@H](O)[C@@H](O)[C@H]2CO	-1	-0.922493
ZINC000165712190	OCCc(c1C)c(C)cc(c12)[C@H](C(C)(C)C2=O)O[C@H](O3)[C@H](O)[C@@H](O)[C@H](O)[C@H]3CO	1	2.01483
ZINC000000404389	CCOC(=O)c1ccccc1	1	2.63628
ZINC000000057676	O=c1cccc(c12)oc(cc2O)-c3ccccc3	-1	-0.679259
ZINC000000407096	O[C@@H]1C[C@H](C(C)(C)O)CC=C1C	-1	-0.749056
ZINC000000407059	c1cccc(c12)ccc(O)c2O	-1	-0.825977
ZINC000001575142	COc(c1)c(OC)c(OC)cc1C[C@@H](C2=O)[C@H](CO2)Cc(c3)ccc(c34)OCO4	-1	-0.652615
ZINC000001631746	CC(C)=CCC/C(C)=C/Cc(c(O)cc1)c(c12)oc(c2)-c(c3CC=C(C)C)cc(O)cc3O	-1	-1.35448
ZINC000012153305	c1c(O)c(C)cc(c12)CC[C@@H]3C(=C2)C=CC(=O)C3(C)C	1	0.590607
ZINC000012153646	COc(c1O)c(OC)cc(c12)oc(=O)cc2	1	1.63937
ZINC000012153354	O=CC1=C[C@H](O)[C@@H](C(C)C)CC1	1	3.58713
ZINC000012153437	OC[C@H](O)COC(=O)CCCCCCCCCCCCCCCCCCCCCCCCCO	1	2.28392
ZINC000012153616	O=C1C[C@@](C)(O)[C@H](C(=O)C)c(c12)cc(O)cc2O	1	0.356392
ZINC000013377925	c1cc(O)c(OC)cc1CCC(=O)C[C@@H](O)CCc2cc(OC)c(O)c(c2)OC	1	0.969894
ZINC000000001288	CCN(CC)C(=O)N1CC[NH+](C)CC1	1	1.60045
ZINC000000001288	CCN(CC)C(=O)N1CCN(C)CC1	1	0.0691188
ZINC000000000491	C[NH+](C)[C@@H](C)[C@H](O)c1ccccc1	-1	-0.290012
ZINC000000002226	Cc(c1)oc(c12)c(C)c3c(c2)c(C)cc(=O)o3	-1	-1.44851
ZINC000084154649	CCCCOC(=O)CSc(c1[N+]([O-])=O)nccc1	-1	-0.000616678
ZINC000084154076	COC(=O)c(c1)ccc(c12)OC(C)(C)CC2=O	1	2.24349
ZINC000000057670	COc(cc1)cc(c12)oc(cc2=O)-c3ccc(cc3)OC	1	2.99839
ZINC000003978633	C[C@]12[C@@H]3[C@]4(C)[C@H](C(C)=C(C3=O)OC)CC(=O)O[C@@H]4C[C@H]2[C@H](C)C=C(C1=O)OC	1	3.41465
ZINC000003978828	C[C@H]1[C@H](C)CC[C@](C([O-])=O)(CC2)[C@@H]1C([C@@]23C)=CC[C@@H]4[C@@]3(C)CC[C@H]5[C@]4(C)CC[C@H](O)C5(C)C	1	3.89759
ZINC000003978792	C[C@H]1[C@@H](O)C[C@@H]([C@@H]12)C(C(=O)OC)=CO[C@H]2O[C@H](O3)[C@H](O)[C@@H](O)[C@H](O)[C@H]3CO	1	0.430354
ZINC000003978829	C[C@H]1[C@H](C)CC[C@](C([O-])=O)(CC2)[C@@H]1C([C@@]23C)=CC[C@H]4[C@@]3(C)CC[C@H]5[C@]4(C)CC[C@H](O)C5(C)C	-1	-0.138169
ZINC000013108265	COc1cc(OC(C)(C)C=C2)c2c(c13)oc(cc3=O)-c4ccccc4	-1	-0.391792
ZINC000002566193	COc1c(OC)cc(cc1OC)-c(cc2=O)oc(c23)cc(OC)cc3OC	1	0.618361
ZINC000059778294	C[C@@]12[C@H]3[C@@H]1C[C@H](C3)C2(C)C	1	3.69876
ZINC000005823171	C1C(=O)C(=O)[C@H](C)C(C=1[C@@]23C)=CC=C2[C@]4(C)[C@@](C)(CC3)[C@H]5[C@@](C)(CC4)[C@H](O)C(=O)[C@H](C)C5	1	4.03888
ZINC000005934541	c1cc(O)cc(c12)oc(cc2=O)-c3ccccc3	1	4.00148
ZINC000059778334	CC(C)=C1C/C=C(\C)CC\C=C(\C)CC1	1	2.52629
ZINC000059587184	CC(C)[C@H]1CC[C@H](C)c(c12)ccc(C)c2	1	1.11564
ZINC000059589088	CC1(C)[C@H](CC2)CC(=C3[C@@]12C)[C@@H](C)CC3	-1	-0.0567984
ZINC000059585752	C1CCCCCCCCCCCCC1	-1	-0.0567984
ZINC000059588874	CC1(C)[C@@H]([C@@H]12)C[C@H](C)C=C2	1	0.913981
ZINC000005134316	C1CO[C@@H]([C@@]12O)CC(=O)C=C2	1	0.48152
ZINC000003638105	COC(=O)C1=CCC[NH2+]C1	1	0.335239
ZINC000031357288	COc1c(OC)ccc([C@H]2O)c1C[N@H+](CC3)[C@@H]2c(c4)c3cc(c45)OCO5	-1	-0.0567984
ZINC000031334747	CC(=O)O[C@@H](CC1)C(C)(C)[C@H](CC2)[C@@]1(C)[C@@H](CC3)[C@]2(C)C([C@@]34C)=CC[C@]5(C)[C@H]4CC(C)(C)CC5	1	2.45071
ZINC000031351476	C1CC(C)(C)C[C@H]([C@]12C([O-])=O)C=3[C@@](C)(C[C@H]2O)[C@@]4(C)[C@H](CC3)[C@]5(C)[C@@H](CC4)[C@](C)(CO)[C@@H](O)CC5	1	3.47516
ZINC000006092732	c1cc(O)ccc1C(=O)O[C@H](C2)[C@@H]([C@H]3[C@@]24O)C[C@@H](O)O[C@@H]3OC4	1	1.63615
ZINC000006095498	[O-]C1=CC(=O)C=C(C1=2)O[C@H](C(=O)C2O)c3c(O)cccc3	-1	-0.542773
ZINC000000006256	O1COc(c12)cc3c4c2c5c(cccc5)C(=O)c4ncc3	1	1.15303
ZINC000003640456	C[C@H](O)C(=O)c1cc(OC)c(O)cc1	1	1.19053
ZINC000001845974	[O-]C(=O)Cc1c(O)cc(O)cc1	1	0.851889
ZINC000001874356	c1ccccc1CSCc2ccccc2	1	0.367182
ZINC000004521752	O[C@H]1CC[C@@H]([C@@]12C)[C@H]3[C@H](CC2)c4c(CC3)cc(O)cc4	1	0.950622
ZINC000032038007	CC1(C)OC(=O)C=C[C@@]2(C)[C@H]1C[C@@H](OC(=O)C)[C@]3(C)[C@@H]2CC[C@@]4(C)[C@@H](OC(=O)[C@H]([C@]345)O5)c6ccoc6	1	0.963094
ZINC000001608084	O=c1oc2c(OC)c(OC)c(OC)c(c(=O)oc34)c2c4c1cc(c35)OCO5	-1	-0.191193
ZINC000031719342	COc(c1)c(OC)cc(CC[N@@H+](C)C2)c1C(=O)Cc(c23)ccc(OC)c3OC	1	2.47051
ZINC000031717323	CC(=O)O[C@H](C(=C1)OC)[C@H]([C@@]123)c4c(cc5c(c4)OCO5)CC[N@H+]3CCC2	1	0.56912
ZINC000004044743	C1CC[C@](C([O-])=O)(C)[C@@H](CC2)[C@]1(C)[C@@H]([C@@]234)CC[C@@](C)(C4)C(=O)C3	1	1.01847
ZINC000000114133	O=c1oc(C)nc(c12)cccc2	1	1.71109
ZINC000000057623	[NH3+]C[C@@H](O)c1cc(O)c(O)cc1	-1	-0.162636
ZINC000001020197	c1ccccc1-c2c(c2=O)-c3ccccc3	1	1.61556
ZINC000031841147	O1COc(c12)ccc3c2C[N@@H+](C)CCc4c(C(=O)C3)c(OC)c5c(c4)OCO5	-1	-0.442585
ZINC000057297068	c1cccc([nH]2)c1c(c2[C@]34C(=O)OC)CC[N@@H+]5[C@@H]3C(CC)=C[C@@H](C4)C5	1	0.628208
ZINC000057297068	c1cccc([nH]2)c1c(c2[C@]34C(=O)OC)CCN5[C@@H]3C(CC)=C[C@@H](C4)C5	1	1.16584
ZINC000003995861	O=C(O1)[C@H]2[C@H](C(C)(C)O)[C@@H]1[C@@H](OC3=O)[C@]4(C)[C@@]2(O)C[C@H]([C@]345)O5	-1	-0.0754745
ZINC000006403375	c1cc(O)c(OC)cc1-c(c(O)c2O)oc(c23)cc(cc3=O)OC	1	0.557759
ZINC000013312346	CC(C)=CCc1cc(O)c(O)c(c12)oc3c(c2[O-])c(O)c(c(=O)c3)C(C)(C)C=C	-1	-0.169794
ZINC000013312346	CC(C)=CCc1cc(O)c(O)c(c12)oc3c(c2=O)c(O)c(c(c3)O)C(C)(C)C=C	1	0.183895
ZINC000013305463	CO[C@H]1[C@H](C(=C)C)Oc(c12)cc(O)c(c2)C(=O)C	-1	-0.664214
ZINC000012153229	CC(C)(C1)[C@@H](CC2)[C@H]1C(=C)CC[C@@H](O3)[C@@]23C	1	0.140759
ZINC000013374861	c1cc(=O)oc(c12)c(\C=C\C(=C)C)c(OC)c3c2OC(C)(C)C=C3	1	0.111627
ZINC000013412027	CC(C)=CCc(c(O)c1O)cc(c2[O-])c1oc(c23)cc(=O)c(c3O)C(C)(C)C=C	1	1.13579
ZINC000035623190	c1ccc(OC)c(OC)c1[C@H]([NH2+][C@@H](C2)C(=O)OC)c(c2c34)[nH]c3cccc4	-1	-0.754522
ZINC000035780661	O1[C@@H]2C(=O)C=C[C@]3(O)[C@@H]([N@H+](C)CC4)Cc5ccc(c1c5[C@]234)OC	-1	-1.8305
ZINC000035966135	O=C1OCC=C1CC[C@@H]2[C@@H](CO)CC[C@@H]([C@]23C)[C@](C)(CO)[C@H](O)CC3	1	0.0318583
ZINC000035941652	C1CC(C)(C)Oc(c12)ccc(c2)[C@H](CC3=O)Oc(c34)cc(O)cc4	1	0.440695
ZINC000068590035	C[C@H]1[C@H](O)C[C@@H]([C@@H]12)C(C(=O)OC)=CO[C@H]2O[C@H](O3)[C@H](O)[C@@H](O)[C@H](O)[C@H]3CO	-1	-0.784988
ZINC000035457261	O[C@@H]1C=C(CO)[C@H](O)[C@H](O2)[C@@]12C[C@@H]3C(C)=CC[C@@H]([C@]34C)C(C)(C)CCC4	1	0.172975
ZINC000035457572	c1ccccc1C(=O)O[C@H](C=C([C@]23O)C(=O)OC2)[C@H]4[C@@]3(C)CCC[C@@]4(C)CO	1	2.20358
ZINC000035457734	CC(C)CC(=O)O[C@@H](C1=O)[C@H](C(C)C)[C@H](OC(=O)C)C=C1CO	1	2.62527
ZINC000035454705	C[C@@]1(O)[C@@H](O)CC[C@H]([C@@]12C)[C@]3(C)[C@@H](CC2)C(=O)O[C@@H](C3)c4ccoc4	1	2.43957
ZINC000035454909	OC[C@]1(O)C(C)=CC(=O)[C@H]([C@@]12C)C(C)(C)[C@H](O)CC2	1	0.125919
ZINC000035457367	CC(=O)[C@H](C)[C@@H](O)[C@H](C)c(ccc(C)c1)c1\C=C\CO	1	0.882981
ZINC000035457816	C1C(=O)OC(C)(C)C(CC2=O)=C1C(CO)=C(C3)[C@]2(C)[C@@H]4C(=O)[C@@H](C)O[C@@H](OC5=O)[C@@H]4[C@@]35C	1	1.00645
ZINC000013545047	C=C(C)[C@H](CC1)C[C@H](O)[C@]1(C)O	1	1.185
ZINC000013585439	CC(=O)O[C@H](C1=C)C[C@H]2C(=C)CC[C@@H](C(=C)C(=O)O3)[C@H]3[C@@H]12	1	1.39655
ZINC000013585370	C[C@H](O1)[C@@]1(C)C(=O)O[C@@H]([C@@H](C(=C)C(=O)O2)[C@H]2[C@H](O3)[C@]34C)[C@@H](OC(=O)C)C(\C(=O)OC)=C/CC4	1	2.865
ZINC000013533636	CC(C)[C@@]12[C@@H](C1)C(=C)[C@@H](C2)O	1	3.04726
ZINC000013585407	O=C(O1)C(=C)[C@@H]([C@H]1[C@@H]23)[C@@H](O)C[C@@](C)(O)[C@@H]3CC=C2C	1	2.14157
ZINC000003198419	[O-]C(=O)Cc1c(O)cc(cc1)OC	1	2.35853
ZINC000014486841	O[C@@H]1OC(=O)C=C1/C=C/[C@H]2C(=C)CC[C@H]([C@@]23C)C(C)(C)CCC3	1	2.74177
ZINC000014486623	C1CC[C@@](C([O-])=O)(C)[C@@H]([C@]12C)CCC(=C)[C@@H]2CCC3=CC(=O)O[C@@H]3O	1	2.95737
ZINC000001531844	c1cc(O)c(OC)cc1CCC(=O)/C=C/CCc2cc(OC)c(O)cc2	1	1.99688
ZINC000000388551	c1cc(O)cc(c12)cccc2O	1	1.02048
ZINC000000389532	C/C=C/c(c1)ccc(c12)OCO2	1	3.19728
ZINC000000391821	[O-]C(=O)[C@@H]([NH3+])CCC	1	1.20194
ZINC000000608233	COC(CC1)=C(OC)C(=C2)C=1C=C3N2CCc(c34)cc(OC)c(c4)OC	-1	-1.34937
ZINC000000392003	O=c1c(O)ccccc1	-1	-0.365395
ZINC000000392003	[O-]c1c(=O)ccccc1	1	0.860231
ZINC000004098005	CC(C)=CCc1c(O)c(CC=C(C)C)cc(c1)[C@H](CC2=O)Oc(c23)cc(O)cc3O	1	0.986203
ZINC000001703459	c1ccccc1/C=C/[C@@H](C2)OC(=O)C=C2OC	1	1.1199
ZINC000001699444	CCCCCc1ccccc1	1	0.715551
ZINC000000388556	[O-]C(=O)CCc1c(O)cc(O)cc1	-1	-1.94265
ZINC000006491271	C1CC[C@](C([O-])=O)(C)[C@@H](CC2)[C@]1(C)[C@@H]([C@]234)CC[C@H](C4)[C@](C3)(O)CO	1	1.13897
ZINC000000153731	COC(=O)/C=C/c1ccc(O)cc1	1	0.986203
ZINC000002173417	c1ccccc1[C@@H](CCCCC)CCCCCC	-1	-1.11902
ZINC000002244281	O=C1N[C@H](C)C(=O)Nc(c12)cccc2	-1	-1.0554
ZINC000071877906	C[C@@]1(O)[C@H](C)CC[C@](C([O-])=O)(CC2)[C@H]1C([C@@]23C)=CC[C@@H]4[C@@]3(C)CC[C@@H]5[C@]4(C)C[C@@H](O)[C@@H](O)C5(C)C	1	0.715551
ZINC000071877907	C1C[C@H](O)C(C)(C)[C@@H](CC2)[C@@]1(C)[C@@H](C=C3)[C@]2(C)[C@](C)(CC4)[C@@]3(OC5=O)[C@H]([C@]456)[C@@H](C)[C@H](C)CC6	1	2.60764
ZINC000071877908	C1C[C@H](O)C(C)(C)[C@@H](CC2)[C@@]1(C)[C@H](C=C3)[C@]2(C)[C@](C)(CC4)[C@@]3(OC5=O)[C@H]([C@]456)[C@@H](C)[C@H](C)CC6	1	1.31643
ZINC000000105076	Oc1cc(O)cc(c12)O[C@H]([C@H](C2=O)O)c(c3)ccc(O)c3O	1	0.150715
ZINC000003809582	Oc1cc(C)c(C=O)c(O2)c1C[C@@]23[C@]4(C)[C@H](C(C)(C)[C@H](O)CC4)CC[C@H]3C	-1	-0.895509
ZINC000003795741	OCCCc(c1)cc(OC)c(c12)O[C@H]([C@H]2CO)c3cc(OC)c(O)cc3	1	2.75713
ZINC000008660420	C=C(C)[C@@H](C1)Oc(c12)ccc3c2O[C@H]4[C@H](C3=O)c5c(OC4)cc(OC)c(c5)OC	1	1.68123
ZINC000071296859	CC(=O)OC(C)(C)[C@@H](C)CC[C@@H](C)[C@H]1CC[C@H]([C@@]12C)[C@H]3[C@H](CC2)[C@]4(C)[C@@](O)([C@@H](C3)O)C[C@@H](O)CC4	1	0.79545
ZINC000008300035	CCCNC(=O)NC[C@@H](C1)[N@H+](CC2)C[C@@H]([C@@H]12)C=C	-1	-0.533873
ZINC000008299990	c1cc(C)ccc1C(=O)NC[C@@H](C2)[N@H+](CC3)C[C@@H]([C@@H]23)C=C	1	0.041689
ZINC000071294458	CC(C)=CC[C@]1([C@@]234)C(=O)[C@H](C[C@@H]2C(O1)(C)C)C=C3C(=O)c5c(O4)cc(O)cc5O	1	0.730692
ZINC000071297050	C[C@H]1[C@H](C)CC[C@](C([O-])=O)(CC2)[C@@H]1C([C@@]23C)=CC[C@H]4[C@@]3(C)CC[C@@H]5[C@]4(C)C[C@@H](O)[C@@H](O)[C@@]5(C)CO	1	0.714358
ZINC000008300033	C1CCCCC1NC(=O)NC[C@@H](C2)[N@@H+](CC3)C[C@@H]([C@H]23)C=C	-1	-1.30276
ZINC000008299988	c1ccccc1C(=O)NC[C@@H](C2)[N@@H+](CC3)C[C@@H]([C@H]23)C=C	-1	-1.09723
ZINC000008300620	C#C[C@H]([C@@H]12)C[N@@H+](CC2)[C@H](C1)CNC(=O)Nc3ccccc3	-1	-0.713251
ZINC000071316232	COC(=O)[C@@]1(O)C[C@H]([C@H](O)[C@@H](C1)O)OC(=O)/C=C\c2cc(O)c(O)cc2	1	1.56158
ZINC000008300009	c1ccc(F)cc1C(=O)NC[C@@H](C2)[N@H+](CC3)C[C@@H]([C@@H]23)C=C	-1	-0.611436
ZINC000000323343	c1cc(O)ccc1[C@H](C(C#N)=C(O2)N)c(c2c34)c(=O)oc3cccc4	-1	-0.175799
ZINC000071341663	O=c1c2C[C@@H](C(C)(C)O)Oc(cc(O)cc3)c3c2oc(c14)c5c(cc4O)OC(C)(C)C=C5	1	0.760025
ZINC000071331628	[O-]C(=O)CCC(=O)[C@H](C)NC(=O)C	1	2.40829
ZINC000071325812	Cc1coc(c12)\C=C(\C)[C@H](OC(=O)C)CCC3=C[C@@H]2OC3=O	-1	-0.10325
ZINC000071325821	C1C[C@@](C)(O)[C@@H](C1=2)[C@@H]3[C@@H]([C@@H](C)C(=O)O3)CCC2C	-1	-0.170667
ZINC000071329199	CC(C)(O)[C@@H](C)CC[C@@H](C)[C@H]1CC[C@H]([C@@]12C)[C@H]3[C@H](CC2)[C@]4(C)[C@@](O)([C@@H](C3)O)C[C@@H](O)CC4	1	0.732833
ZINC000071325819	C1C[C@@](C)(O)[C@@H](C1=2)[C@@H]3[C@H]([C@@H](C)C(=O)O3)CCC2C	1	0.271623
ZINC000071325824	C1CC(C)(C)Oc(c(C)c2)c1c3[nH]c(c4c23)cccc4	1	2.25566
ZINC000071325813	Cc1coc(c12)\C=C(\C)[C@H](OC(=O)C)CCC3=C[C@H]2OC3=O	-1	-0.305042
ZINC000071325822	C1C[C@@](C)(O)[C@@H](C1=2)[C@@H]3[C@@H]([C@H](C)C(=O)O3)CCC2C	-1	-0.237989
ZINC000071341662	O=c1c2C[C@H](C(C)(C)O)Oc(cc(O)cc3)c3c2oc(c14)c5c(cc4O)OC(C)(C)C=C5	1	0.0595482
ZINC000071329759	CC(C)(O)[C@H](O)COc(cc1)c(OC)cc1-c(c2=O)coc(c23)cc4c(c3)C=CC(O4)(C)C	1	1.46904
ZINC000071325820	C1C[C@@](C)(O)[C@@H](C1=2)[C@@H]3[C@H]([C@H](C)C(=O)O3)CCC2C	-1	-1.90873
ZINC000006488796	C1OC(=O)[C@@]([C@H]2[C@]134)(O)[C@H](C)[C@@H]3CC(=O)O[C@@H]4C[C@@H]5[C@]2(C)[C@H](O)C(=O)C=C5C	-1	-0.494364
ZINC000006484558	COc(c1O)c(O)cc(c12)occ(c2=O)-c3ccc(cc3)OC	-1	-1.55967
ZINC000005761563	CC(C)c(c(c1)O)cc(c1[C@]23CO)CC[C@H]2C(C)(C)CCC3	-1	-0.846548
ZINC000005762063	C1=CC(C)(C)Oc(c12)ccc(c2O)-c(c3=O)coc(c34)cc(O)cc4O	-1	-1.16709
ZINC000014726530	c1c(O)c(O)cc(c1c23)oc2c4c(oc3=O)cc(O)cc4O	1	2.18867
ZINC000014692687	Oc1cc(OC)cc(O[C@@H]2O)c1C(=O)[C@]23c4c(C3)cc5c(c4)OCO5	1	0.735602
ZINC000013412598	COC(=O)c(c1)cc(OC)c(c12)O[C@@H]([C@H]2CO)c3cc(OC)c(O)cc3	1	1.61935
ZINC000000154666	COc(c1O)cccc1OC	1	4.05963
ZINC000005273745	CCCC[C@@H](OC1=O)[C@@H](C1=2)CCCC2	-1	-0.251605
ZINC000013480031	n1c(=O)c(C)cn(c12)CCC2	-1	-0.251605
ZINC000013485565	c1cc(=O)oc(c12)cc(cc2)OC[C@H]3[C@@](C)(O)CC[C@H]([C@]34C)C(C)(C)[C@@H](O)CC4	1	2.44838
ZINC000013461266	CC(C)(O)[C@H](C1)Oc(c12)c(C(=O)CCC)c(O)c3c2oc(=O)cc3-c4ccccc4	-1	-0.182663
ZINC000013461266	CC(C)(O)[C@H](C1)Oc(c12)c(C(=O)CCC)c([O-])c3c2oc(=O)cc3-c4ccccc4	-1	-0.835551
ZINC000013515185	c1cc(O)c(O)cc1\C=C\C(=O)NCCc2ccc(O)cc2	1	0.667991
ZINC000013508093	[O-]C(=O)[C@@]1(O)C[C@H]([C@H](O)[C@H](C1)O)OC(=O)/C=C\c2cc(O)c(O)cc2	1	0.192334
ZINC000000520945	COc(cc1)cc(c12)oc(C)c(c2=O)-c3ccccc3	1	1.29232
ZINC000002097389	OC[C@H]1[C@H](O)[C@@H](O)[C@H](O)[C@H](O1)Oc(cc2)ccc2[C@@H](CC3=O)Oc(c34)cc(O)cc4	-1	-0.475699
ZINC000005234422	O=Cc1ccc(cc1)O[C@H](O2)[C@H](O)[C@@H](O)[C@H](O)[C@H]2CO	1	0.0255262
ZINC000005760627	C1C(=O)C(=O)[C@H](C)C(C=1[C@@]23C)=CC=C2[C@]4(C)[C@@](C)(CC3)[C@H]5[C@@](C)(CC4)CC(=O)[C@H](C)C5	1	1.68837
ZINC000001850826	CCCC[C@H](OC1=O)c(c12)cccc2	1	2.66283
ZINC000002517162	[O-]C(=O)[C@@H]([NH3+])CSCC=C	1	3.49993
ZINC000005665084	COc(c1)c(O)c(OC)cc1[C@H]2OC[C@@H]([C@@H]23)[C@H](OC3)c4cc(OC)c(O)cc4	1	0.656072
ZINC000001853865	ClC(Cl)=COP(=O)(OC)OC	-1	-0.654901
ZINC000031519772	C[C@H]1[C@H](C)CC[C@](C([O-])=O)(CC2)[C@H]1C([C@@]23C)=CC[C@H]4[C@@]3(C)CC[C@H]5[C@]4(C)CC[C@H](O)C5(C)C	1	3.97333
ZINC000001570657	[O-]C(=O)CCCCCCCCCC[C@@H]1C=CCC1	-1	-1.02928
ZINC000006116425	c1ccccc1[C@@H](O)[C@@H](O)[C@H](O2)[C@@H](O)C=CC2=O	-1	-0.49499
ZINC000000028038	C/C=C(C)\C(=O)O[C@@H](C1)C(C)(C)Oc2ccc(c3c12)ccc(=O)o3	-1	-0.79203
ZINC000000058170	COc1cc(OC)cc(c12)occ(c2=O)-c3ccc(cc3)OC	-1	-0.354287
ZINC000002572532	C\C=C\C#CC#C/C=C/c1ccco1	-1	-0.052224
ZINC000002567938	O=C\C=C\C=C\CC	1	1.65933
ZINC000002560567	C=CCSC(C)C	1	0.922324
ZINC000002581958	C=C/C(C)=C/CCC(=C)C	1	0.694379
ZINC000000086470	COc1cc(OC(C)(C)C=C2)c2c(c13)O[C@@H](CC3=O)c4ccccc4	1	1.72275
ZINC000031519767	CC(C)(C1)CC[C@](C([O-])=O)(CC2)[C@H]1C([C@@]23C)=CC[C@H]4[C@@]3(C)CC[C@H]5[C@]4(C)CC[C@H](O)C5(C)C	1	0.93417
ZINC000031539795	OC[C@H](O)[C@H]([C@H]1O)OC(=O)[C@@]12[C@@H](CC(=O)O2)c3ccc(O)cc3	1	0.876129
ZINC000031543310	CC[C@H](C)C(=O)O[C@H]1CCC[C@@H]([C@H]12)C=C[C@H](C)[C@@H]2CC[C@@H](O3)C[C@@H](O)CC3=O	1	0.716324
ZINC000031544374	C1C[N@@H+](C)[C@@H]2[C@H](O)c(cccc3)c3c4c2c1cc(c45)OCO5	1	0.963094
ZINC000031623577	[O-]C(=O)c(n1)c(=O)[nH]c(c12)nc(N)[nH]c2=O	-1	-0.316359
ZINC000031623577	[O-]C(=O)c(n1)c(=O)nc(c12)nc(N)[nH]c2[O-]	1	0.0209042
ZINC000031459932	OC[C@@H]1[C@@H](O)[C@H](O)[C@@H](O)[C@@H](O1)Oc(cc2)ccc2-c(cc3=O)oc(c34)cc(OC)c(c4O)OC	1	1.45117
ZINC000059589205	COC(=O)C[C@H](CC1=O)[C@@H](C1)C/C=C\C	1	1.2198
ZINC000059589197	C1CC(C)=C[C@@H](C1=2)C(C)(C)CCCC2C	1	2.78852
ZINC000001620142	OCC[C@@]1(O)CC[C@@H](O)CC1	-1	-0.316359
ZINC000059589003	CC1(C)[C@@H]([C@@H]12)CC[C@@](C)(O)[C@H]3[C@H]2[C@@](C)(O)CC3	1	0.620014
ZINC000001575139	COc1c(OC)cc(cc1OC)[C@@H]([C@@H]2[C@@H](C3)COC2=O)c(c4)c3cc(c45)OCO5	1	1.94563
ZINC000001573299	COc1c(O)c(OC)cc(c12)ccc(=O)o2	1	1.29073
ZINC000018190318	C1C(=O)C(=O)C=C(C2)C1=C([C@]23O)c4c(OC3)c(O)c(O)cc4	1	0.817462
ZINC000059731555	CCOC(=O)[C@@H]1[C@@H](O)[C@H](O)[C@@H](O)[C@@H](O1)Oc(cc2O)cc(c23)oc(cc3=O)-c4ccc(O)cc4	1	0.0145086
ZINC000031457626	c1cccc(c12)[nH]cc2C(=C(CC3)[C@H](C)CO)[C@@H]4[C@H](C)C[C@@H](O)[C@@]([C@]345)(C)[C@H](C)CC[C@@H]5O	1	2.33146
ZINC000031458190	COc(c1)c(OC)cc(c12)CC[N@H+](C)[C@H]2[C@@H](OC3=O)c4ccc(c5c34)OCO5	1	0.583434
ZINC000006017660	Oc1cc(OC)cc(CC2)c1C23CCC(=O)CC3	1	2.52112
ZINC000000338209	CCOC(=O)c1c(O)cc(O)cc1	1	2.67615
ZINC000000338360	C1=CC[N@@H+](CC2)[C@H]3[C@]1(CC4)C[C@@H](C(=O)OC)[C@]4([C@@]235)Nc6c5cccc6	1	1.27828
ZINC000000338046	CC(=O)Oc1cc(OC)cc(c12)O[C@H](CC2=O)c3ccccc3	1	0.036227
ZINC000000117559	c1cc(O)cc(O)c1C(=O)Cc2ccccc2	-1	-0.0386257
ZINC000000338056	CC(=O)Oc(ccc1)cc1[C@H](C[C@@H]2O)Oc(c23)cc(cc3)OC	1	1.4902
ZINC000019682848	O=CCCc1cc(OC)c(O)cc1	1	1.5434
ZINC000036378959	[O-]C(=O)C[C@@H](C)CC[C@H]1C(C)=CC(=O)[C@@H]([C@@]12C)C(C)(C)CCC2	-1	-0.0327062
ZINC000036378985	CC(=O)N[C@@H](C(C)C)C(=O)O[C@@H](CCC1(C)C)[C@@]2(C)[C@H]1CC=C([C@@]23O)C(=O)OC3	1	1.39561
ZINC000036378994	CC(C)=CCc1c(O)ccc(c1)C[C@]2(C(=O)OC)C(=C(C(=O)O2)OC)c3ccc(O)cc3	1	1.73449
ZINC000035457551	c1ccccc1C(=O)O[C@H](C[C@H]([C@]23O)C(=O)OC2)[C@H]4[C@@]3(C)CCC[C@]4(C)CO	1	1.34325
ZINC000035457020	c1cccc(NC)c1C(=O)O[C@H](O2)[C@@H](O)[C@@H](O)[C@H](O)[C@H]2C	1	1.42883
ZINC000035454698	C[C@@]1(O)[C@@H](O)CC[C@H]([C@@]12C)[C@]3(C)[C@H](CC2)C(=O)O[C@@H](C3)c4ccoc4	1	0.155238
ZINC000035457690	c1ccccc1C(=O)OC[C@@H](O)CO[C@H](O2)[C@H](O)[C@@H](O)[C@H](O)[C@H]2C([O-])=O	1	1.01064
ZINC000035457767	CC[C@H](C)CC(=O)O[C@H](C1=O)[C@H](C(C)C)[C@H](OC(=O)C)C=C1CO	1	2.14029
ZINC000035454912	OC[C@]1(O)C(C)=CC(=O)[C@@H]([C@@]12C)C(C)(C)[C@@H](O)CC2	1	0.621099
ZINC000035458015	c1cc(O)ccc1/C=C2\C(=O)O[C@@H]([C@@H]2C([O-])=O)c3ccc(cc3)O[C@@H](O4)[C@H](O)[C@H](O)[C@H](O)[C@@H]4CO	1	1.2235
ZINC000035458178	[O-]C(=O)[C@H](C)CC(\C([O-])=O)=C\C(C)=C\[C@H](C)C[C@@H](CO)C[C@@H](C)C[C@H](C)CC	1	0.14267
ZINC000035458505	CC(C)=CC(=O)O[C@H](C1C)[C@H](OC(=O)C2=C)[C@H]2[C@H](O)[C@H](C=13)C(C)=CC3=O	1	2.72799
ZINC000035458677	OC[C@@H]1C(C)=CC(=O)[C@H]([C@@]12C)C(C)(C)C[C@H](C2)O	-1	-1.06981
ZINC000035457833	O=C1[C@H](C)O[C@H]2OC(=O)[C@](C)(C[C@@H]34)[C@@H]2[C@@H]1[C@@]4(C)C(=O)C=C(C=5[C@@]36CO6)C(C)(C)OC(=O)C5	1	1.10985
ZINC000035458004	c1cc(O)ccc1/C=C2\C(=O)O[C@H]([C@H]2C([O-])=O)c3ccc(cc3)O[C@@H](O4)[C@H](O)[C@H](O)[C@H](O)[C@@H]4CO	-1	-0.0314943
ZINC000035458091	C[C@H](O1)C[C@H](O)\C=C\[C@H](O)/C=C\C1=O	1	0.519956
ZINC000035458168	CC1(C)[C@@H]2[C@H]1Oc(ccc3C4=O)c2c3O[C@H]5COc(c6[C@@]45O)cc(OC)c(c6)OC	1	0.401797
ZINC000035458496	CC(C)=CC(=O)O[C@@H](C1C)[C@@H](OC(=O)C2=C)[C@H]2[C@H](O)[C@H](C=13)C(C)=CC3=O	1	1.55056
ZINC000035456107	[O-]C(=O)[C@H](C)[C@H]1CC[C@H](O1)C[C@H](C)OC(=O)[C@H](C)[C@H]2CC[C@H](O2)C[C@H](C)O	-1	-1.56142
ZINC000035456295	[O-]C(=O)/C=C(C)\CC[C@@](C)([C@H](C)CC1)[C@H]([C@]12C)CC(=O)C=C2C	1	0.593261
ZINC000035456314	c1occc1[C@@H](OC(=O)[C@@H]([C@@]234)O4)[C@]3(C)C[C@@H](O)[C@H]5[C@]2(C)C(=O)C[C@@H]6[C@@]5(C)[C@H](O)CC(=O)OC6(C)C	1	1.55929
ZINC000035465238	c1cc(O)c(O)cc1[C@H]([C@@H](C)[C@H]2C)O[C@H]2c3cc(O)c(O)cc3	1	1.07804
ZINC000035465373	CC1(C)O[C@](O2)(OC)[C@H](O)C[C@]([C@]123)(C)[C@H]4[C@@](C)(C[C@H]3O)Oc5c(C4)c(OC)c6c(c5C)COC6=O	1	1.34262
ZINC000035465484	C1C[C@H]2OC(=O)[C@@](C)(O)[C@@](C)(O)[C@H](C)C(=O)OCC(=CC3)[C@@H]2[N@@+]13O	1	0.036227
ZINC000035271191	OC[C@@H](O)C(=C)C(=O)O[C@@H](C1)[C@H](C(=C)C(=O)OC)[C@H](O)[C@@H]([C@@]12C)[C@H](C=O)CC[C@@H]2O	1	0.596133
ZINC000035455909	CC(C)CC[C@H](O)[C@@H](C1=O)C[C@@H](O1)CO	1	0.882395
ZINC000035465089	[O-]C(=O)\C=C(C)\CC[C@@](C)([C@@H](C)CC1)[C@H]([C@@]12C)CC(=O)C=C2C	1	0.0145086
ZINC000035465113	C1CC[C@](C)(CO)[C@@H](C[C@H]2O)[C@@]1(C)[C@H](C3)[C@@H]2[C@H](C)C([C@@]34O)=CC(=O)O4	1	2.74463
ZINC000035465160	CC(=O)O[C@@H](CC1)C(C)(C)[C@H]([C@@H]([C@@H]2O)OC(=O)C)[C@]1(C)[C@H](C3)[C@H]2[C@H](C)C(=CC(=O)O4)[C@@]34OC	1	0.720572
ZINC000035465262	C[C@H]1CC[C@H]([C@@]123)C(C([O-])=O)=C[C@H]2CC(C)(C)C3	1	0.155238
ZINC000035465661	CC(C)(C1)C[C@H]2C=C(C([O-])=O)[C@H]([C@]123)COC(=O)[C@@]3(O)CO	1	2.99362
ZINC000035456519	c1ccc(C([O-])=O)cc1C(=O)CC[C@@H]2[C@@H](O)[C@H](O)[C@@H](O2)n(cn3)c(c34)nc[nH]c4=O	1	0.550586
ZINC000035456570	O=C1O[C@@H](O)C=C1CC[C@@](C)([C@H](C)CC2)[C@H]([C@@]2(C)[C@]34CO4)C[C@H](O)[C@@H]3O	1	1.4275
ZINC000035270677	O=C1[C@@H](C)OC(=O)[C@](C)([C@@]12C(=O)OC)C(=C)C[C@@H]3[C@@]2(C)C(=O)C(=O)[C@@H]4[C@]3(C)C=CC(=O)C4(C)C	1	2.77842
ZINC000035465249	Oc1c(O)ccc(c1)[C@H]2[C@H](C)[C@@H](C)Cc(c23)cc(c(c3)O)OC	-1	-1.68856
ZINC000035270872	O=c1ccn(c(=O)[nH]1)[C@@H](O2)[C@H](OC(=O)C)[C@@H]([C@H]2CO)OC(=O)c3c(C)cc(O)cc3OC	1	1.25611
ZINC000035465076	O1COc(c12)cc(cc2OC)[C@H]3OC[C@H]([C@H]34)[C@H](OC4)c5cc(OC)c(cc5)OC	1	1.24745
ZINC000035465101	CC/C=C\C[C@H]1[C@H](CC([O-])=O)CC[C@@H]1O[C@@H](O2)[C@H](O)[C@H](O)[C@H](O)[C@@H]2CO	1	1.40978
ZINC000035465125	CC(=O)O[C@H]([C@@H]1O)[C@@H]([C@](C)(CO)CCC2)[C@]2(C)[C@H](C3)[C@H]1[C@H](C)C([C@@]34O)=CC(=O)O4	1	1.53174
ZINC000035465219	C1CCC[C@@H]([C@@H]12)[C@@H]([C@H](C)C=C2)CC[C@@H](O3)C[C@H](O)CC3=O	1	1.48206
ZINC000035465363	CC1(C)O[C@](O2)(O)CC[C@]([C@]123)(C)[C@H]4[C@@](C)(C[C@H]3O)Oc5c(C4)c(OC)c6c(c5C)COC6=O	1	0.0550329
ZINC000035465469	[O-]C(=O)CCCCCCCC(=O)OC[C@H](O)CO	1	1.25014
ZINC000035465697	COc1cc(OC)cc(C(=O)OC)c1C(=O)c2c(=O)c(OC)c(oc2)C[C@@H](C)OC	1	1.23523
ZINC000035456967	CC\C=C(C)\[C@H](O)[C@@H](C)C(=O)NCC(=O)[C@@H](C)[C@H](O)[C@H](C([O-])=O)C	1	1.54598
ZINC000035457081	CC(C)CCCCC(=O)O[C@@H](O[C@@H](CO)[C@H]1O)[C@H]([C@@H]12)OC[C@@H](C([O-])=O)CO2	-1	-0.0386257
ZINC000035457222	NC(=O)O[C@H](C)C[C@]12N(CCC1)C(=O)[C@H]3N(C2=O)CCC3	1	1.40813
ZINC000035457325	C[C@@H](O)[C@H](O)\C=C\C=C\C(=O)O[C@H](C=C([C@]12O)COC1=O)[C@@H]3[C@]2(C)CCCC3(C)C	1	0.430533
ZINC000035457611	c1ccccc1C(=O)OC[C@@]2(O)[C@H](OC(=O)c3ccccc3)C=C[C@@H]([C@@H]2O)OC(=O)c4ccccc4	1	2.52112
ZINC000035457746	CC(C)CC(=O)O[C@H](C1=O)[C@@H](C(C)C)[C@H](OC(=O)C)C=C1CO	-1	-0.219714
ZINC000035456762	O=C\C=C\C=C\C(=O)O[C@H](C=C([C@]12O)COC1=O)[C@@H]3[C@@]2(C)CCCC3(C)C	1	1.18706
ZINC000035457053	[O-]C(=O)CC[C@](C)([C@@H](C(C)(C)O)[C@H](C1)O)[C@@H]([C@@]12C)Cc3c(O2)c(C)c4c(C(=O)OC4)c3OC	1	1.08487
ZINC000035457258	O[C@@H]1C=C(CO)[C@H](O)[C@H](O2)[C@@]12C[C@@H]3C(C)=CC[C@H]([C@@]34C)C(C)(C)CCC4	1	0.97944
ZINC000035455916	CC(C)CC[C@H](O)[C@H](C1=O)C[C@@H](O1)CO	1	0.90324
ZINC000035456099	O=C1O[C@H](C)[C@@H](O)c(c12)cc(OC)cc2O	1	0.225217
ZINC000035456118	[O-]C(=O)[C@H](C)[C@H]1CC[C@H](O1)C[C@H](C)OC(=O)[C@H](C)[C@H]2CC[C@@H](O2)C[C@H](C)O	1	0.416244
ZINC000035456285	[O-]C(=O)/C=C(C)\CC[C@@](C)([C@H](C)CC1)[C@H]([C@@]12C)CC(=O)C=C2C	1	0.863782
ZINC000035456305	c1occc1[C@@H](OC(=O)[C@@H]([C@@]234)O4)[C@]3(C)C[C@@H](O)[C@H]5[C@@]2(C)C(=O)C[C@@H]6[C@@]5(C)[C@H](O)CC(=O)OC6(C)C	1	0.801392
ZINC000035270657	OC[C@@]1(O)C(CO)=C[C@@H](O)[C@@H]([C@@]12C)C(C)(C)CCC2	1	0.572263
ZINC000035465246	Oc1c(O)ccc(c1)[C@H]2[C@H](C)[C@H](C)Cc(c23)cc(c(c3)O)OC	-1	-1.00035
ZINC000035465070	COC(=O)/C(=C\OC)[C@@H](C1)[C@@H](CC)C[N@H+](CC2)[C@@H]1[C@@]23c4c(NC3=O)cccc4O	1	0.683699
ZINC000035465098	CC/C=C\C[C@@H]1[C@H](CC([O-])=O)CC[C@@H]1O[C@@H](O2)[C@H](O)[C@H](O)[C@H](O)[C@@H]2CO	1	3.62946
ZINC000035465122	CC(=O)O[C@H]([C@@H]1O)[C@@H]([C@](C)(CO)CCC2)[C@]2(C)[C@H](C3)[C@H]1[C@@H](C)C([C@@]34O)=CC(=O)O4	-1	-0.341964
ZINC000035465360	CC1(C)O[C@](O2)(O)CC[C@]([C@]123)(C)[C@H]4[C@](C)(C[C@@H]3O)Oc5c(C4)c(OC)c6c(c5C)COC6=O	1	3.67748
ZINC000035465466	[O-]C(=O)CCC(=O)CCCCCCCC([O-])=O	-1	-1.52063
ZINC000035465695	COc1cc(OC)cc(C(=O)OC)c1C(=O)c2c(=O)c(OC)c(oc2)C[C@H](C)OC	1	2.54668
ZINC000035456324	COc(c(c1)O)c(OC)cc1C(=O)O[C@@H](O2)[C@H](O)[C@H](O)[C@H](O)[C@@H]2CO	1	0.41888
ZINC000035456511	c1ccc(C([O-])=O)cc1C(=O)CC[C@@H]2[C@H](O)[C@H](O)[C@@H](O2)n(cn3)c(c34)nc[nH]c4=O	1	2.1145
ZINC000035456563	O=C1O[C@@H](O)C=C1CC[C@@](C)([C@H](C)CC2)[C@H]([C@]2(C)[C@]34CO4)C[C@H](O)[C@@H]3O	1	3.49573
ZINC000035465157	CC(=O)O[C@@H](CC1)C(C)(C)[C@H]([C@@H]([C@@H]2O)OC(=O)C)[C@]1(C)[C@H](C3)[C@H]2[C@@H](C)C(=CC(=O)O4)[C@@]34OC	-1	-0.670505
ZINC000035465258	C[C@@H]1CC[C@H]([C@@]123)C(C([O-])=O)=C[C@H]2CC(C)(C)C3	-1	-0.616593
ZINC000035465659	CC(C)(C1)C[C@@H]2C=C(C([O-])=O)[C@H]([C@]123)COC(=O)[C@@]3(O)CO	1	0.277266
ZINC000035271034	CC(=O)N[C@@H](C(C)C)C(=O)O[C@@H](CCC1(C)C)[C@]2(C)[C@@H]1CC=C([C@]23O)C(=O)OC3	1	0.58092
ZINC000035455849	CC[C@@H](C)[C@@H](O)[C@](C)(O)/C=C/C(=C1)OC[C@H](C1=2)[C@@H](O)[C@](C)(O)C(=O)C2	1	0.339126
ZINC000035465086	[O-]C(=O)\C=C(C)\CC[C@@](C)([C@H](C)CC1)[C@H]([C@@]12C)CC(=O)C=C2C	1	0.460468
ZINC000035465110	C1CC[C@](C)(CO)[C@@H](C[C@H]2O)[C@@]1(C)[C@H](C3)[C@@H]2[C@@H](C)C([C@@]34O)=CC(=O)O4	-1	-0.870664
ZINC000035465227	C1CCC[C@@H]([C@H]12)[C@@H]([C@@H](C)C=C2)CC[C@@H](O3)C[C@H](O)CC3=O	-1	-1.70609
ZINC000035465371	CC1(C)O[C@](O2)(OC)[C@H](O)C[C@]([C@]123)(C)[C@H]4[C@](C)(C[C@@H]3O)Oc5c(C4)c(OC)c6c(c5C)COC6=O	-1	-1.80708
ZINC000035465478	[O-]C(=O)/C=C/[C@H](O)CCCCC	1	0.582021
ZINC000035271436	CC(=O)O[C@@H](C1)[C@@](O)(C(C)C)[C@@H]([C@]12C)[C@H](C=C(C)C[C@H]2O)OC(=O)c3ccc(O)cc3	1	2.03007
ZINC000035271693	CC(=O)O[C@@H]1C[C@](O)(C(C)C)[C@H]([C@]12C)[C@@H](C=C(C)C(=O)C2)OC(=O)c3ccc(O)cc3	1	1.67705
ZINC000035458383	O[C@H]1C=C[C@H](CC(=O)C)[C@H](C(=O)OC)[C@@]12C(=O)c3c(O2)cc(C)cc3O	1	1.25545
ZINC000035458591	CC[C@H](C)[C@@H](O)[C@@H](C)C(=O)[C@@H](C)\C=C(C)\C[C@@H](C)[C@H](O)[C@@H](C)C(=O)OC	1	3.16471
ZINC000035271628	[O-]C(=O)C(=C1)[C@@H](O)C[C@@H]([C@]12C)C(C)(C)CCC2	1	2.02862
ZINC000035271666	O[C@H]1CC[C@@](C)(O)[C@@H](C1(C)C)CC/C(C)=C/COc(cc2)cc(c23)oc(=O)cc3	1	0.0802322
ZINC000035458580	CC[C@@H](C)[C@H](O)[C@@H](C)C(=O)[C@@H](C)\C=C(C)\C[C@@H](C)[C@H](O)[C@@H](C)C(=O)OC	1	1.75023
ZINC000035458709	C1CCC(C)(C)[C@@H]([C@]12C)[C@@H](C=C(C=O)[C@@]2(C([O-])=O)O)OC(=O)/C=C/C=C/C=C/C	-1	-0.231739
ZINC000000119624	O1C[C@@H]1CN(C2=O)C(=O)c(c23)cccc3	1	1.4677
ZINC000006407719	Oc1cc(OC)cc(OC)c1C(=O)/C=C/c2c(OC)cccc2	1	1.4677
ZINC000000298681	NC(=O)c1cc(OC)c(cc1)OC	1	1.22279
ZINC000019703148	O1COc(c12)cc3c(c2)[C@H]([N@H+](C)CC3)[C@H](OC4=O)c(c45)ccc(OC)c5OC	1	1.78778
ZINC000019682852	O=CCCc1ccc(O)cc1	1	3.21339
ZINC000019701798	COc1c(OC)ccc(C2)c1C[N@H+](CC3)[C@H]2c(c4)c3cc(c45)OCO5	1	3.21339
ZINC000000388507	Clc1ccc(Cl)cc1	1	0.46086
ZINC000000391840	O=c1cc(O)cc(c12)oc(c(c2)O)-c3ccc(O)cc3	1	3.80243
ZINC000082309943	[O-]C(=O)c1cc(c(O)cc1)Oc2ccc(O)cc2	1	0.309743
ZINC000013308656	CCO[C@H](O1)C[C@H]2[C@@H]1Oc(cc3OC)c2c(oc4=O)c3c(c45)CCC5=O	1	0.0313572
ZINC000000338130	C[N@H+]1CCc(cc(c2O)OC)c3[C@@H]1Cc(c4c23)cccc4	-1	-0.640665
ZINC000002556716	c1cc(O)ccc1C[C@@H](C(=O)OCC)NC(=O)OCc2ccccc2	1	0.436377
ZINC000003648020	O=C1CC[C@H](N1)O	-1	-0.0921347
ZINC000003650925	CC1(C)[C@@H]([C@@H]12)C(=O)C=C(C)C2=O	-1	-0.743539
ZINC000000689935	COc(c1)c(OC)cc(c12)C[C@H]3c4c(CCN3C2=O)cc(OC)c(c4)OC	1	2.10072
ZINC000002981238	[NH3+]CCCc1cc(OC)c(cc1)OC	1	1.91703
ZINC000013370397	OC\C=C(C)\CC[C@H]1[C@](C)(O)CC[C@H]([C@@]12C)C(C)(C)CCC2	1	0.243652
ZINC000003860368	C[C@@H]1[C@@H](O)[C@@H](O)C[C@H](O1)O	-1	-0.159359
ZINC000003861090	OC\C=C(C)\CCC[C@@H](C)CCC[C@@H](C)CCCC(C)C	1	0.235886
ZINC000003861465	c1cccc(c1C([O-])=O)-c2c(cc(Cl)c(=O)c3)c3oc(c24)cc([O-])c(Cl)c4	1	0.237844
ZINC000003861465	c1cccc(c1C([O-])=O)-c2c(cc(Cl)c(c3)O)c3oc(c24)cc(=O)c(Cl)c4	1	0.391547
ZINC000034016681	CC(C)(O)/C=C/c(c1OC)ccc(c12)Oc3c(COC2=O)cc(C)cc3O	1	0.720779
ZINC000003861088	OC\C=C(C)\CCC[C@H](C)CCC[C@@H](C)CCCC(C)C	1	0.153463
ZINC000033973415	N1C(=O)CC(CC1=O)CCCC(=O)[C@H](C)[C@H]2OC(=O)/C=C/CC\C=C\[C@H](OC)[C@H](O)[C@@H](C)\C=C2\C	1	1.97564
ZINC000033985684	CC[C@H](C)\C=C(C)\C=C\C(=C1)OC[C@@H](C1=2)[C@H]([C@@](C)(O)C(=O)C2Cl)OC(=O)C	1	1.03935
ZINC000003881676	O=C(O1)[C@@H](C)[C@H](CC2)[C@H]1[C@H]([C@@]23C)[C@](C)(O)C=CC3=O	1	1.76136
ZINC000001719514	COc(cc1)c(OC)c(C2)c1C[C@@H]3[N@@H+]2CCc(c34)cc(OC)c(c4O)OC	1	2.65867
ZINC000001280637	c12c3c4c(=O)oc2c(OC)c(O)cc1c(=O)oc3c(c(c4)O)OC	1	0.235918
ZINC000002516985	[O-]C(=O)[C@@H]([NH3+])C(C)(C)O	1	2.79584
ZINC000033955878	OC/C(C)=C/CC[C@H](C)C(=CC1)[C@H]([C@]12C)CC3=C(O2)CC[C@@H](C3=O)O	1	1.15152
ZINC000033954913	CC(C)CNC(=O)/C=C/C=C/CC/C=C\C=C\C	1	3.89234
ZINC000033955016	O=Cc1c(C)c(Cl)c([O-])c(c1O)C\C=C(C)\CC/C=C(\C)[C@H](O2)CC(=O)C2(C)C	1	3.89234
ZINC000033955016	O=Cc1c(C)c(Cl)c(O)c(c1O)C\C=C(C)\CC/C=C(\C)[C@H](O2)CC(=O)C2(C)C	1	1.24358
ZINC000033955327	CC(=O)O[C@@H](C)[C@H](OC(=O)C)/C=C/[C@H]1[C@H](O1)[C@H](O2)[C@H](C=CC2=O)OC(=O)C	1	0.595902
ZINC000033955879	OC/C(C)=C/CC[C@@H](C)C(=CC1)[C@H]([C@]12C)CC3=C(O2)CC[C@@H](C3=O)O	1	0.494765
ZINC000034582305	COC(=C1)C(=O)C=C2[C@H]([N@@H+](C)CC3)Cc(c4[C@@]123)cc(c(c4)O)OC	1	0.494765
ZINC000034582305	COC(=C1)C(=O)C=C2[C@H](N(C)CC3)Cc(c4[C@@]123)cc(c(c4)O)OC	1	2.18867
ZINC000034567165	OC/C(C)=C\CC[C@](C)([C@@]12C)[C@@H](CC2)C[C@H]1O	-1	-1.38417
ZINC000002555121	COc(c1)ccc([nH]2)c1c(c2[C@@]34C(=O)OC)CC[N@@H+]5[C@H]3[C@@H](CC)C[C@H](C4)C5	1	2.33215
ZINC000034040999	C1CC[C@](C([O-])=O)(C)[C@H](CC2)[C@]1(C)[C@H]([C@@]234)CC[C@@H](C4)C(=O)C3	1	1.3824
ZINC000034006254	CCCOC(=O)/C=C/c1cc(OC)c(O)cc1	1	1.20215
ZINC000034045498	c1ccccc1[C@H](O)[C@@H](N2C)[C@H]([C@@H](C2=O)O)c3ccccc3	1	0.622797
ZINC000034319583	O=C1O[C@@H](C)CCCCCCCc(c12)cc(O)cc2O	-1	-0.389697
ZINC000000057795	COc(cc1)c(OC)cc1-c(c2C)c(=O)oc(c23)cc(O)cc3	-1	-0.679259
ZINC000004042240	COc(c1O)ccc(c12)C(=O)c3c(C2=O)cccc3	1	0.228252
ZINC000033973412	N1C(=O)CC(CC1=O)CCCC(=O)[C@H](C)[C@@H]2OC(=O)/C=C/CC\C=C\[C@H](OC)[C@H](O)[C@H](C)\C=C2\C	1	1.17711
ZINC000033973413	N1C(=O)CC(CC1=O)CCCC(=O)[C@H](C)[C@@H]2OC(=O)/C=C/CC\C=C\[C@H](OC)[C@H](O)[C@@H](C)\C=C2\C	1	1.08896
ZINC000003872206	COc1c(C=O)c([O-])cc(c12)C(=O)c3c(C2=O)cccc3	1	1.14184
ZINC000001677289	[O-]C(=O)[C@H]([NH3+])CCC[C@H](C([O-])=O)[NH3+]	1	1.31147
ZINC000001677814	CC(C)=CCC/C(C)=C/COC(=O)CCC	1	0.0836356
ZINC000034007385	c1cc(O)ccc1C[C@@H](C2=O)COc(c23)c(OC)c(O)c(C)c3O	1	1.36207
ZINC000033983229	C1CCC(C)(C)[C@@H]([C@]12C)[C@H](OC(=O)C)C[C@@H](C)[C@]2(O)CCc3ccoc3	1	0.277775
ZINC000001689533	c1cc(O)cc(c12)O[C@@H]([C@H](C2=O)O)c(cc3O)cc(O)c3O	1	2.77995
ZINC000001721176	CCCCCc(cc1O)cc(c12)OC(C)(C)[C@@H]3[C@H]2CC(C)=CC3	1	2.74068
ZINC000000047682	CC(C)NC(=O)c(c1)c(=O)oc(c12)cccc2	1	2.7565
ZINC000034505096	O1COC([C@]123)=CC(=O)[C@@H]4[C@@H]2[C@H]([C@H](C)[C@@H](C)C4)c5c(O3)cc6c(c5)OCO6	1	2.44359
ZINC000141368911	CC(C)=CC[C@]12[C@@H](O)C[C@H](C1)COC2=O	1	2.44359
ZINC000003882108	COc1c(OC)cc(cc1OC)[C@H]([NH2+][C@H](C([O-])=O)C2)c(c2c34)[nH]c3cccc4	1	1.39169
ZINC000003876048	CO[C@H](C)[C@@](O)(C(C)C)C(=O)OCC1=CC[N@@H+]([C@@H]12)CC[C@H]2O	1	0.403612
ZINC000140867960	Oc1c(C)c(O)cc(c12)O[C@@H]([C@H](C2=O)O)c(c3)ccc(O)c3O	-1	-0.258843
ZINC000140932781	O=C1C(=C)[C@@H](C2)CC[C@H]([C@]123)[C@]45[C@H]([C@H](OCC)O[C@@H]4O)C(C)(C)CC[C@@H]5OC3=O	-1	-0.229151
ZINC000034037250	CC(=O)O[C@@H](CC1)C(C)(C)[C@@H](CC2)[C@@]1(C)C(=C2[C@]34C)CC[C@@]3(C)[C@H]5[C@@](C)(CC4)CCC(C)(C)C5	-1	-0.719387
ZINC000034037251	CC(=O)O[C@@H](CC1)C(C)(C)[C@H](CC2)[C@@]1(C)C(=C2[C@]34C)CC[C@@]3(C)[C@H]5[C@@](C)(CC4)CCC(C)(C)C5	-1	-0.353187
ZINC000140945386	C/C=C(C)\C(=O)O[C@H](C[C@@H]1C)[C@@H](C(C)(C)OC(=O)C)CC([C@]12O)=C(C)C(=O)C2	1	0.532538
ZINC000066407652	COC([C@H]1O2)=CC=C3[C@@H]([N@@H+](C)CC4)Cc5ccc(c2c5[C@]134)OC	1	0.182783
ZINC000066407652	COC([C@H]1O2)=CC=C3[C@@H](N(C)CC4)Cc5ccc(c2c5[C@]134)OC	-1	-0.802895
ZINC000000037831	[O-]C(=O)[C@H](C1)[NH2+][C@H](C)c(c1c23)[nH]c2cccc3	1	0.660832
ZINC000000037832	[O-]C(=O)[C@@H](C1)[NH2+][C@@H](C)c(c1c23)[nH]c2cccc3	-1	-1.59637
ZINC000000037834	[O-]C(=O)[C@@H](C1)[NH2+]Cc(c1c23)[nH]c2cccc3	-1	-0.854268
ZINC000000037835	[O-]C(=O)[C@H](C1)[NH2+]Cc(c1c23)[nH]c2cccc3	-1	-1.03732
ZINC000003947456	C[C@@H]1[C@@H](C)CC[C@@](C([O-])=O)(CC2)[C@@H]1C([C@@]23C)=CC[C@@H]4[C@]3(C)CC[C@@H]5[C@]4(C)CC[C@H](O)C5(C)C	-1	-0.908231
ZINC000001043941	O1CC[C@@H]([C@]12C)[C@]3(C)[C@@H](CC2)C(C)(C)CCC3	-1	-1.0882
ZINC000003947455	C[C@@H]1[C@H](C)CC[C@@](C([O-])=O)(CC2)[C@@H]1C([C@@]23C)=CC[C@@H]4[C@]3(C)CC[C@@H]5[C@]4(C)CC[C@H](O)C5(C)C	-1	-0.0239121
ZINC000003947475	[O-]C(=O)[C@@]1(O)C[C@H]([C@@H](O)[C@H](C1)O)OC(=O)/C=C/c2cc(O)c(O)cc2	-1	-0.895402
ZINC000004095862	CC(C)CCC[C@H](C)CCC[C@@H](C)CCC[C@@](O1)(C)CCc(c12)cc(O)c(C)c2C	1	1.17565
ZINC000000005954	COc1cccc(c12)oc(cc2=O)-c3ccccc3	1	1.07393
ZINC000000039101	[O-]C(=O)[C@@H]([NH3+])Cc1cn(C)c(c12)cccc2	1	1.26242
ZINC000004742166	C/C=C\c(c1)ccc(c12)OCO2	1	0.843415
ZINC000000968467	CC1(C)CCC=C(C)[C@]12CC=C(C)CC2	-1	-1.52429
ZINC000004762374	c1ccccc1C[C@@H](C([O-])=O)[NH2+]Cc2ccccc2	-1	-0.218236
ZINC000003789195	OC[C@]1(C)[C@H](O)CC[C@@]2(C)[C@H]1CC[C@H]([C@@]234)C[C@H](C3)[C@@](O)(CO)CC4	1	1.45966
ZINC000261492832	COc(c1)c(O)c(OC)cc1[C@H](OC(=O)C)[C@@H](C)Oc(c(c2)OC)c(OC)cc2\C=C\C	1	2.78614
ZINC000261492337	CC(=O)OCC=1C(=O)OC(=C\2)\C1[C@H](OC(=O)C)C[C@@](C)(O)[C@@](O3)(O)CC[C@@]23C	1	2.26836
ZINC000261492796	O=C1O[C@H](OC)C=C1CC[C@@](C)([C@H](C)CC2)[C@H]3CCC=C([C@]234)C(=O)OC4	1	2.1581
ZINC000004762377	c1ccccc1C[C@H](C([O-])=O)[NH2+]Cc2ccccc2	1	2.11517
ZINC000004081539	C[C@@H](O)[C@H]1CC[C@H]([C@@]12C)[C@H]3[C@H](CC2)[C@]4(C)[C@@H](CC3)C[C@@H](O)CC4	1	1.3638
ZINC000013385051	OCCC(=C1CO)CC[C@@H]1CO	1	1.09538
ZINC000012444965	C[C@@H]1C[N@H+](C[C@@H](O1)C)Cc(c(O)cc2)c(c23)oc(=O)cc3C	1	2.34425
ZINC000012444965	C[C@@H]1CN(C[C@@H](O1)C)Cc(c(O)cc2)c(c23)oc(=O)cc3C	1	1.98772
ZINC000001661197	CO[C@H](C)[C@@](O)(C(C)C)C(=O)OCC1=CC[N@@H+]([C@@H]12)CC[C@@H]2O	1	0.354107
ZINC000013378577	c1c(=O)c(C)c(O)c(c2[O-])c1oc3[C@H](O)Oc(c4c23)cc(O)cc4	1	1.28084
ZINC000013378577	Oc1c(C)c(=O)cc(c12)oc3c(c2O)c4c(O[C@H]3O)cc(O)cc4	1	1.11991
ZINC000013133268	CC(=O)Oc(cc1)c(OC)cc1[C@@H]2OC(=O)[C@@H]([C@H]23)[C@H](OC3=O)c4cc(OC)c(cc4)OC(=O)C	1	2.31413
ZINC000077257672	CC(=O)O[C@H](C([O-])=O)CS[C@H](CC1=O)CCC(=O)O[C@H](C)CC1	1	0.551405
ZINC000077257688	[O-]C(=O)CCC(=O)OCC[C@H](C)CC[C@@](C)([C@H](C)CC1)[C@H]([C@]12C)C[C@H](O)[C@H](O)[C@@]2(C)O	1	2.83841
ZINC000077265642	FC(F)(F)c1ccc(cc1)O[C@@H]2C[NH2+]CCOC2	1	2.83841
ZINC000077257663	[O-]C(=O)CC\C=C\[C@H](CC[C@H](C)O)O[C@@H](O1)[C@H](O)[C@H](O)[C@H](O)[C@@H]1CO	1	2.56626
ZINC000077257666	[O-]C(=O)CC\C=C\[C@@H](CC[C@H](C)O)O[C@@H](O1)[C@H](O)[C@H](O)[C@H](O)[C@@H]1CO	-1	-1.43609
ZINC000077257669	CC(=O)O[C@H](C([O-])=O)CS[C@@H](CC1=O)CCC(=O)O[C@H](C)CC1	-1	-0.418101
ZINC000000338233	c1cc(=O)oc(c12)c(C[C@H](O)C(C)(C)O)c(OC)cc2OC	-1	-0.418101
ZINC000000338055	CC(=O)Oc(ccc1)cc1[C@@H](C[C@@H]2O)Oc(c23)cc(cc3)OC	1	2.39613
ZINC000000900137	C=CCC(=C1)C(=O)C=C([C@]12OC)O[C@H]([C@@H]2C)c3cc(OC)c(cc3)OC	1	2.52578
ZINC000013154309	Oc1cc(OC)cc(OC)c1C(=O)/C=C\c2ccccc2	1	0.812198
ZINC000257406304	OCC1=C[C@H](OC(=O)C)[C@H]([C@@H]12)C(C([O-])=O)=CO[C@@H]2O[C@@H](O3)[C@@H](O)[C@H](O)[C@@H](O)[C@@H]3CO	1	2.47673
ZINC000257406305	OCC1=C[C@@H](OC(=O)C)[C@H]([C@@H]12)C(C([O-])=O)=CO[C@@H]2O[C@@H](O3)[C@@H](O)[C@H](O)[C@@H](O)[C@@H]3CO	-1	-0.0777874
ZINC000257406306	OCC1=C[C@@H](OC(=O)C)[C@@H]([C@@H]12)C(C([O-])=O)=CO[C@@H]2O[C@@H](O3)[C@@H](O)[C@H](O)[C@@H](O)[C@@H]3CO	-1	-0.0777874
ZINC000257406307	OCC1=C[C@H](OC(=O)C)[C@@H]([C@@H]12)C(C([O-])=O)=CO[C@@H]2O[C@@H](O3)[C@@H](O)[C@H](O)[C@@H](O)[C@@H]3CO	1	2.48029
ZINC000012419792	c1cc(O)cc(c12)OC(/C2=O)=C\c3c(OC)ccc(c3)OC	1	2.73848
ZINC000257478255	c1ccccc1C(=O)O[C@@H]([C@@]2(O)COC(=O)C)C=C[C@H]([C@@H]2O)OC(=O)c3ccccc3	1	0.123188
ZINC000257478256	c1ccccc1C(=O)O[C@@H]([C@@]2(O)COC(=O)C)C=C[C@H]([C@H]2O)OC(=O)c3ccccc3	1	2.24112
ZINC000257478257	c1ccccc1C(=O)O[C@@H]([C@@]2(O)COC(=O)C)C=C[C@@H]([C@H]2O)OC(=O)c3ccccc3	-1	-1.0246
ZINC000004742592	C1CC[C@](C([O-])=O)(C)[C@@H]2CCc(c3[C@@]12C)cc(O)cc3	-1	-1.38982
ZINC000000289909	c1cccc(F)c1[C@@H](C(C#N)=C(O2)N)c(c2c34)c(=O)oc3cccc4	-1	-0.80045
ZINC000257410936	C1CC[C@@](C([O-])=O)(CO)[C@H](CC2)[C@@]1(C)[C@H]([C@]234)CC[C@H](C4)[C@](C3)(O)CO	-1	-1.31399
ZINC000257410937	C1CC[C@@](C([O-])=O)(CO)[C@H](CC2)[C@@]1(C)[C@@H]([C@]234)CC[C@H](C4)[C@](C3)(O)CO	-1	-0.121362
ZINC000257410938	C1CC[C@@](C([O-])=O)(CO)[C@H](CC2)[C@@]1(C)[C@H]([C@]234)CC[C@H](C4)[C@@](C3)(O)CO	1	0.939669
ZINC000255897331	[O-]C(=O)/C=C/C=C/C=C/C(=O)O[C@H](C=C([C@@]12O)COC1=O)[C@@H]3[C@]2(C)CCCC3(C)C	1	0.677468
ZINC000012420267	COc(cc1)ccc1/C=C(/C2=O)Oc(c23)cc(O)cc3	1	0.414427
ZINC000012153221	CC(C)=C1C(=O)CC(\C)=C\CCC(\C)=C/C1	1	1.80898
ZINC000255276717	c1cc(O)ccc1\C=C\C(=O)O[C@@H]([C@@H](C2)O)[C@@](C)(CO)[C@H](CC3)[C@@]2(C)[C@@H](CC4)[C@]3(C)[C@](C)(CC5)C=4[C@@H]([C@@]56C([O-])=O)[C@@H](C)[C@H](C)CC6	1	0.308186
ZINC000255264534	C1C[C@H](O)[C@@](C)(CO)[C@H](CC2)[C@@]1(C)[C@@H](CC3)[C@]2(C)[C@](C)(C[C@H]4O)C=3[C@H]([C@@]45CO)CC(C)(C)[C@H](C5)O	-1	-0.12195
ZINC000255264488	CC=1C(=O)O[C@]([O-])([C@@H]2O)C1C3=C4[C@]2(C)[C@H](C5)[C@H]5[C@@]4(O)C[C@H]6[C@](C)([C@H]7C8)[C@H](C9)[C@H]9[C@@]7(O)COC(=O)\C=C(\C)COC(=O)CCC(=O)OCC(=C8[C@@]136)C(=O)O1	1	1.14152
ZINC000255264407	OC[C@@H]1[C@@H](O)[C@H](O)[C@@H](O)[C@@H](O1)O[C@@H](C=C2C(=O)OC)C[C@H]([C@]23C)[C@@]4(C)[C@](O)(CC3)C(=O)O[C@@H](C4)c5ccoc5	-1	-1.32489
ZINC000255221936	CC1(C)[C@H](O1)[C@@]2(OC)C[C@H]([C@@H](O2)OC)[C@H](CC3)[C@@](C)([C@]34C)CC[C@H]5C4=CC[C@@H]6[C@]5(C)CCC(=O)C6(C)C	-1	-0.826771
ZINC000255222960	C1O[C@@](C)(OC2)[C@H]3[C@@H]2OC([C@@]134)=C5[C@H](CC4)[C@]6(C)C(C=C5)=C[C@H](CC6)O[C@H](O7)C[C@@H](OC)[C@H](O)[C@H]7C	-1	-1.15885
ZINC000255228699	CC1(C)[C@H](O1)[C@@]2(OC)C[C@H]([C@@H](O2)OC)[C@H](CC3)[C@@](C)([C@]34C)CC[C@H]5C4=CC[C@@H]6[C@]5(C)CC[C@@H](O)C6(C)C	1	0.103025
ZINC000067912613	C[C@@H]1CC[C@H](C(C)=CC(=O)C2)[C@H]2[C@]13C(=O)[C@H](OC3)c4ccoc4	1	0.939669
ZINC000067912629	C1O[C@]([C@@]123)(CO)C[C@@H](O)C[C@H]2[C@@]4([C@H](C)C[C@H]3O)C(=O)O[C@H](C4)c5ccoc5	1	0.677468
ZINC000067912637	C[C@H]1C[C@@]2(O)OC(=O)C(CCC3)=C2[C@H]3[C@]14C(=O)O[C@@H](C4)c5ccoc5	1	0.414427
ZINC000067912690	C[C@]12[C@H]3[C@]4(C)[C@](O)([C@@H](C)[C@@H](O)[C@@H]3O)[C@@H](O)C(=O)O[C@@H]4C[C@@H]2[C@@H](C)CC(=O)C1=O	1	1.80898
ZINC000067912706	C[C@@]12[C@H]3C(=O)O[C@@H]1[C@H](O)[C@@H]4[C@](C)(C(=O)C(=O)C[C@@H]4C)[C@H]2[C@H](O)[C@H](O)[C@@H]3C	1	0.624155
ZINC000067912736	C[C@@H]1C(=O)C[C@H]([C@@H]12)C(C(=O)OC)=CO[C@@H]2O[C@H](O3)[C@H](O)[C@@H](O)[C@H](O)[C@H]3CO	1	2.98282
ZINC000067912745	C[C@H]1[C@H](C)CC[C@](C([O-])=O)(CC2)[C@@H]1C([C@@]23C)=CC[C@@H]4[C@@]3(C)CC[C@H]5[C@]4(C)C[C@@H](O)[C@H](O)C5(C)C	1	0.765258
ZINC000067911211	CCCCCCCCCC[C@@H](C1)OC(=O)C(=C12)O[C@@H](CC2=O)CCCCCCC	1	0.534989
ZINC000067911359	[O-]C(=O)CCCC[C@@H](O)/C=C\[C@@H](O)[C@@H](O)CCCCCCCC	1	0.169785
ZINC000067911384	CC[C@H]([C@@H]1[O-])[C@H](C2)[C@H]([C@@H]3O)[C@H](C4)[N@@H+]1[C@@H]2[C@@H]5N(C)c(c6[C@]345)cccc6	-1	-0.343371
ZINC000067911384	CC[C@H]([C@@H]1O)[C@H](C2)[C@H]([C@@H]3O)[C@H](C4)[N@@H+]1[C@@H]2[C@@H]5N(C)c(c6[C@]345)cccc6	-1	-1.35036
ZINC000067911384	CC[C@H]([C@@H]1O)[C@H](C2)[C@H]([C@@H]3O)[C@H](C4)[N@@H+]1[C@@H]2[C@@H]5[N@@H+](C)c(c6[C@]345)cccc6	-1	-0.733708
ZINC000067870487	C1C[NH2+]C[C@@H]([C@@H]1CC([O-])=O)CC[N@H+]2CCC[C@H]2CO	-1	-1.22378
ZINC000067870491	CC(C)NC(=O)[C@H]1CC[C@H](O1)[C@H](C)[NH3+]	1	1.00868
ZINC000067870493	COC(=O)[C@H](N)Cn(c1)c(=O)[nH]c(=O)c1Cl	1	0.939669
ZINC000067870493	COC(=O)[C@H]([NH3+])Cn(c1)c(=O)[nH]c(=O)c1Cl	1	0.677468
ZINC000067870505	C[C@H]([NH3+])[C@@H](O1)CC[C@@H]1C(=O)NCc2ccccc2	1	0.414427
ZINC000067897013	c1ccccc1CCC[N@H+](C2)C[C@@H]([C@@H]23)OCC(=O)N3	1	1.90115
ZINC000067902509	CCCCCCC[C@H](O1)[C@H](O)[C@H](O)/C=C/[C@H](O)CCC1=O	1	2.86802
ZINC000067911079	O=C1OC2[C@H](O)[C@@H](C(C)(C)C)[C@]3([C@H](O4)OC(=O)[C@@H]3O)[C@]2([C@]145)[C@H](O)[C@H]6[C@]5(O)[C@H](C)C(=O)O6	1	2.86802
ZINC000067870495	COC(=O)[C@H](N)Cn(c1)c(=O)[nH]c(=O)c1Br	1	2.86802
ZINC000067870495	COC(=O)[C@H]([NH3+])Cn(c1)c(=O)[nH]c(=O)c1Br	-1	-0.0342113
ZINC000067870497	C1C[NH2+]C[C@@H]([C@@H]1CC([O-])=O)CC[N@H+]2CC[N@H+](C)CC2	-1	-0.286741
ZINC000067870497	C1C[NH2+]C[C@@H]([C@@H]1CC([O-])=O)CC[NH+](CC2)CCN2C	-1	-1.35249
ZINC000067870499	C1C[NH2+]C[C@@H]([C@@H]1CC([O-])=O)CC[N@@H+](C)Cc2ccccc2	-1	-1.24906
ZINC000067870500	C1C[NH2+]C[C@@H]([C@@H]1CC([O-])=O)CC[N@H+](CC2)CC[C@@H]2O	-1	-0.187805
ZINC000067870502	C1C[NH2+]C[C@@H]([C@@H]1CC([O-])=O)CC[N@H+](C)Cc2cccnc2	1	0.939669
ZINC000067910600	OC[C@H](CO1)[C@@H](C1=O)[C@H](O)CCCCCCC	1	0.677468
ZINC000067910656	C[C@@]1(O)[C@H](C)CC[C@](C([O-])=O)(CC2)[C@@H]1C([C@@]23C)=CC[C@H]4[C@@]3(C)C[C@H](O)[C@@H]5[C@]4(C)CC[C@H](O)C5(C)C	1	0.414427
ZINC000067913340	[O-]C(=O)C[C@H](C)CC[C@@](C)([C@@H](C)CC1)[C@H]([C@@]12C)CC(=O)C=C2C([O-])=O	1	1.84061
ZINC000067913346	[O-]C(=O)C[C@H](C)CC[C@@](C)([C@H](C)CC1)[C@H]([C@]12C)C[C@H](O)C=C2C([O-])=O	1	0.308186
ZINC000067913354	c1cc(O)ccc1[C@H]([C@H]2C([O-])=O)[C@H](C(=O)OC)[C@@H]2c3ccc(O)cc3	1	0.626283
ZINC000067913369	c1cc(O)ccc1CCC(=O)[C@@H]2[C@@H](O2)CCc3ccc(O)cc3	1	0.94802
ZINC000067913391	[O-]C(=O)/C=C(C)\CC[C@@]1(C)[C@H](C)CC[C@H](C1=2)C(C)(C)CC(=O)C2	-1	-1.09001
ZINC000067913455	COc(c(c1)O)c(OC)c(c12)O[C@H]3[C@H]2COc4c3cc(OC)c(OC)c4OC	1	0.0813079
ZINC000067913476	COC(=O)/C=C/C(C)=C/C[C@@H](O)/C(C)=C/CC[C@H](C)[C@@H](C)O	1	0.0813079
ZINC000067913498	[O-]C(=O)C1=C[C@H]([C@@H](O)[C@H](O1)C([O-])=O)OC(=O)/C=C/c2cc(O)c(O)cc2	1	0.615393
ZINC000067913523	[O-]C(=O)[C@@H]([NH3+])CS[C@@H]1CC(=O)O[C@H](C)[C@H](C)CC/C=C(\C)[C@H](OC)\C=C\[C@@]1(C)O	1	2.8273
ZINC000067913667	COC1=CC(=O)OC[C@@H]1[O-]	1	2.8273
ZINC000067910608	[O-]C(=O)c1ccc(cc1)N[C@H](CC2=O)[C@@H](O2)[C@H](O)/C=C/C	1	0.0329791
ZINC000067913321	CC(=O)c1c(C)cccc1O[C@H](O2)[C@H](O)[C@@H](O)[C@H](O)[C@H]2CO	1	2.98047
ZINC000067913343	[O-]C(=O)C[C@H](C)CC[C@@](C)([C@H](C)CC1)[C@H]([C@@]12C)C[C@H](O)C=C2C([O-])=O	1	1.66762
ZINC000067913350	c1cc(O)ccc1[C@H]([C@H]2C([O-])=O)[C@H](C(=O)OC)[C@H]2c3ccc(O)cc3	1	0.358829
ZINC000067913362	c1cc(O)ccc1CCC(=O)[C@H]2[C@@H](O2)CCc3ccc(O)cc3	1	2.40433
ZINC000067913393	[O-]C(=O)/C=C(C)\CC[C@@]1(C)[C@H](C)CC[C@@H](C1=2)C(C)(C)CC(=O)C2	1	2.40433
ZINC000067913459	COc(c(c1)O)c(OC)c(c12)O[C@@H]3[C@H]2COc4c3cc(OC)c(OC)c4OC	1	2.40433
ZINC000067913479	COC(=O)/C=C/C(C)=C/C[C@H](O)/C(C)=C/CC[C@H](C)[C@@H](C)O	-1	-1.44753
ZINC000067913503	[O-]C(=O)C1=C[C@H]([C@@H](O)[C@@H](O1)C([O-])=O)OC(=O)/C=C/c2cc(O)c(O)cc2	1	2.41985
ZINC000067913529	[O-]C(=O)[C@@H]([NH3+])CS[C@@H]1CC(=O)O[C@H](C)[C@H](C)CC/C=C(\C)[C@@H](OC)\C=C\[C@@]1(C)O	1	1.50794
ZINC000067913641	C[C@H]1C(=O)C[C@@H]([C@@H]12)C(C([O-])=O)=CO[C@H]2O[C@H](O3)[C@H](O)[C@@H](O)[C@H](O)[C@H]3CO	1	2.83502
ZINC000067913688	C/C=C(C)\C(=O)OC(C)(C)[C@H]([C@H]1O)Oc(c12)ccc3c2oc(=O)cc3	1	1.52217
ZINC000067870525	c1ncccc1C[N@H+](C)[C@H]([C@@H](O)[C@@H]2[NH3+])[C@@H](O3)OC[C@H]23	1	0.358829
ZINC000067870525	c1ncccc1C[N@H+](C)[C@H]([C@@H]([O-])[C@@H]2[NH3+])[C@@H](O3)OC[C@H]23	-1	-0.265975
ZINC000067897018	O1COc(c12)ccc(c2)C[N@H+](C3)C[C@@H]([C@@H]34)OCC(=O)N4	-1	-1.50041
ZINC000067902510	CCCCCCC[C@@H](O1)[C@@H](O)[C@H](O)/C=C/[C@H](O)CCC1=O	1	1.21154
ZINC000067902540	OC/C=C(C)\CC[C@@H]1[C@@](C)(O)CC[C@@H]([C@]12C)C(C)(C)C[C@H](C2)O	-1	-0.966245
ZINC000067910595	OC[C@H](CO1)[C@H](C1=O)[C@H](O)CCCCCCC	1	2.90144
ZINC000067913338	[O-]C(=O)C[C@H](C)CC[C@@](C)([C@H](C)CC1)[C@H]([C@@]12C)CC(=O)C=C2C([O-])=O	1	0.748865
ZINC000067913345	[O-]C(=O)C[C@H](C)CC[C@@](C)([C@@H](C)CC1)[C@H]([C@@]12C)C[C@H](O)C=C2C([O-])=O	1	0.149446
ZINC000067913353	c1cc(O)ccc1[C@@H]([C@H]2C([O-])=O)[C@H](C(=O)OC)[C@H]2c3ccc(O)cc3	1	2.3292
ZINC000067913365	c1cc(O)ccc1CCC(=O)[C@@H]2[C@H](O2)CCc3ccc(O)cc3	1	1.44314
ZINC000067913388	CC(=O)c1c(C)cc(O)cc1O[C@H](O2)[C@H](O)[C@@H](O)[C@H](O)[C@H]2CO	1	2.96196
ZINC000067913461	COc(c(c1)O)c(OC)c(c12)O[C@@H]3[C@@H]2COc4c3cc(OC)c(OC)c4OC	1	1.65068
ZINC000067913481	COC(=O)/C=C/C(C)=C/C[C@H](O)/C(C)=C/CC[C@@H](C)[C@@H](C)O	1	0.417475
ZINC000067913506	[O-]C(=O)C1=C[C@@H]([C@@H](O)[C@@H](O1)C([O-])=O)OC(=O)/C=C/c2cc(O)c(O)cc2	1	2.4911
ZINC000067913531	[O-]C(=O)[C@@H]([NH3+])CS[C@@H]1CC(=O)O[C@H](C)[C@@H](C)CC/C=C(\C)[C@@H](OC)\C=C\[C@@]1(C)O	1	2.4911
ZINC000067902684	COC(=O)[C@]1(CO)[C@@H](C2)/C(=C\C)CN(CC3)[C@@H]2C4=Nc(c5[C@]134)ccc(c5)OC	1	2.4911
ZINC000067902684	COC(=O)[C@]1(CO)[C@@H](C2)/C(=C\C)C[NH+](CC3)[C@@H]2C4=Nc(c5[C@]134)ccc(c5)OC	-1	-1.48907
ZINC000067902684	COC(=O)[C@]1(CO)[C@@H](C2)/C(=C\C)C[N@H+](CC3)[C@@H]2C4=Nc(c5[C@]134)ccc(c5)OC	-1	-0.546013
ZINC000067910604	[O-]C(=O)c1ccc(cc1)N[C@H](CC2=O)[C@H](O2)[C@H](O)/C=C/C	1	1.68207
ZINC000067913342	[O-]C(=O)C[C@H](C)CC[C@@](C)([C@H](C)CC1)[C@H]([C@]12C)CC(=O)C=C2C([O-])=O	1	2.83502
ZINC000067913348	[O-]C(=O)C[C@H](C)CC[C@@](C)([C@@H](C)CC1)[C@H]([C@]12C)C[C@H](O)C=C2C([O-])=O	1	1.66762
ZINC000067913361	c1cc(O)ccc1CCC(=O)[C@H]2[C@H](O2)CCc3ccc(O)cc3	1	0.358829
ZINC000067913392	[O-]C(=O)/C=C(C)\CC[C@@]1(C)[C@@H](C)CC[C@H](C1=2)C(C)(C)CC(=O)C2	-1	-0.265975
ZINC000067913457	COc(c(c1)O)c(OC)c(c12)O[C@H]3[C@@H]2COc4c3cc(OC)c(OC)c4OC	-1	-1.50041
ZINC000067913477	COC(=O)/C=C/C(C)=C/C[C@@H](O)/C(C)=C/CC[C@@H](C)[C@@H](C)O	1	0.27205
ZINC000067913502	[O-]C(=O)C1=C[C@@H]([C@@H](O)[C@H](O1)C([O-])=O)OC(=O)/C=C/c2cc(O)c(O)cc2	1	1.12846
ZINC000067913526	[O-]C(=O)[C@@H]([NH3+])CS[C@@H]1CC(=O)O[C@H](C)[C@@H](C)CC/C=C(\C)[C@H](OC)\C=C\[C@@]1(C)O	1	0.470861
ZINC000067913669	COC1=CC(=O)OC[C@H]1[O-]	1	1.38879
ZINC000067913687	C/C=C(C)\C(=O)OC(C)(C)[C@@H]([C@@H]1O)Oc(c12)ccc3c2oc(=O)cc3	1	2.34425
ZINC000067870503	C1C[NH2+]C[C@@H]([C@@H]1CC([O-])=O)CCN(C)c2ccc(F)cc2	1	1.98772
ZINC000067870507	C1COCCN1C(=O)[C@H]2CC[C@H](O2)[C@H](C)[NH3+]	1	0.677077
ZINC000067870510	CC(C)(O)c1cc(no1)CC2([NH3+])COC2	1	0.987224
ZINC000067870510	CC(C)(O)c1cc(no1)CC2(N)COC2	1	0.927263
ZINC000067870513	s1cccc1-c(c2C#N)cc(O)c(n2)C([O-])=O	1	2.34817
ZINC000067870517	c1ccccc1C[N@H+](C)[C@H]([C@@H](O)[C@@H]2[NH3+])[C@@H](O3)OC[C@H]23	1	2.34425
ZINC000067870517	c1ccccc1C[N@H+](C)[C@H]([C@@H](O)[C@@H]2N)[C@@H](O3)OC[C@H]23	1	2.07546
ZINC000067870521	C1C[NH2+]C[C@@H]([C@@H]1CC([O-])=O)CC[NH+]2CCOCC2	1	0.405229
ZINC000067910593	OC[C@H](CO1)[C@H](C1=O)[C@@H](O)CCCCCCC	1	1.24539
ZINC000067912998	C[C@H]1C[C@@H]2OC[C@@](O)(CC[C@H]3O)[C@@]2(CO)[C@H]3[C@]14C(=O)O[C@H](C4)c5ccoc5	1	0.95405
ZINC000067913030	C1C/C=C(\C)CC[C@@](C)(C2=C)[C@@H](C)[C@H](O)C=C2C(=O)[C@@H](O3)[C@@]13C	1	1.12846
ZINC000067913076	[O-]C(=O)[C@@H](O)[C@@H](O)/C(C)=C/[C@H](C)[C@@H](O)/C(C)=C/[C@H](C)[C@@H](O)/C(C)=C/[C@H](C)[C@@H](O)/C(C)=C/C	1	2.34425
ZINC000067913255	COC(=O)[C@H]1[C@@H](C2)/C(=C\C)CN(CC3)[C@@H]2C4=Nc(c5[C@]134)cccc5	1	2.07546
ZINC000067913255	COC(=O)[C@H]1[C@@H](C2)/C(=C\C)C[N@H+](CC3)[C@@H]2C4=Nc(c5[C@]134)cccc5	1	0.499847
ZINC000067913255	COC(=O)[C@H]1[C@@H](C2)/C(=C\C)C[NH+](CC3)[C@@H]2C4=Nc(c5[C@]134)cccc5	1	0.926474
ZINC000067913263	[O-]C(=O)C[C@@H](O)C[C@@H]([C@@H](C)CC)OC(=O)C[C@@H](O)C[C@@H]([C@H](C)CC)O[C@@H](O1)[C@H](O)[C@H](O)[C@@H]1CO	1	0.561896
ZINC000067910659	C[C@@]1(O)[C@H](C)CC[C@](C([O-])=O)(CC2)[C@@H]1C([C@@]23C)=CC[C@@H]4[C@@]3(C)C[C@@H](O)[C@@H]5[C@]4(C)CC[C@H](O)C5(C)C	1	0.0236654
ZINC000067912880	CC(=O)OC[C@](C)(CCC1)[C@H]([C@@H]([C@@H]2O)OC(=O)C)[C@@]1(C)[C@H](C3)[C@@H]2[C@@H](C)C(=CC(=O)O4)[C@@]34OC	1	0.482968
ZINC000067912994	C[C@H]1C[C@H]2OC[C@@](O)(CC[C@H]3O)[C@@]2(CO)[C@H]3[C@]14C(=O)O[C@H](C4)c5ccoc5	1	2.58982
ZINC000067913036	C1C/C=C(\C)CC[C@@](C)(C2=C)[C@@H](C)[C@@H](O)C=C2C(=O)[C@@H](O3)[C@@]13C	1	0.278282
ZINC000067913080	[O-]C(=O)[C@@H](O)[C@@H](O)/C(C)=C/[C@H](C)[C@@H](O)/C(C)=C/[C@H](C)[C@@H](O)/C(C)=C/[C@@H](C)[C@@H](O)/C(C)=C/C	1	0.00279691
ZINC000067913252	[O-]C(=O)[C@@H](O)CCc1ccc(O)cc1	1	1.30554
ZINC000067913261	[O-]C(=O)C[C@@H](O)C[C@@H]([C@@H](C)CC)OC(=O)C[C@@H](O)C[C@H]([C@H](C)CC)O[C@@H](O1)[C@H](O)[C@H](O)[C@@H]1CO	1	0.182998
ZINC000067913268	C[C@@H]1C(=O)O[C@H]2[C@H](CC)[C@H]([C@@H]3[C@H]4[C@@H]12)CCCCN3C(=O)C4	1	1.04793
ZINC000067897009	c1cccc(F)c1C[N@H+](C2)C[C@@H]([C@@H]23)OCC(=O)N3	1	1.09074
ZINC000067897032	CC(=O)Nc(cc1)ccc1C[N@H+](C2)C[C@@H]([C@@H]23)OCC(=O)N3	1	0.0400447
ZINC000067902508	CCCCCCC[C@@H](O1)[C@H](O)[C@H](O)/C=C/[C@H](O)CCC1=O	-1	-0.337929
ZINC000067910598	OC[C@H](CO1)[C@@H](C1=O)[C@@H](O)CCCCCCC	1	1.40495
ZINC000067910655	C[C@@]1(O)[C@H](C)CC[C@](C([O-])=O)(CC2)[C@@H]1C([C@@]23C)=CC[C@@H]4[C@@]3(C)C[C@H](O)[C@@H]5[C@]4(C)CC[C@H](O)C5(C)C	1	1.3163
ZINC000067912877	CC(=O)OC[C@](C)(CCC1)[C@@H]([C@@H]([C@@H]2O)OC(=O)C)[C@@]1(C)[C@H](C3)[C@@H]2[C@@H](C)C(=CC(=O)O4)[C@@]34OC	1	1.02063
ZINC000067912991	C[C@@H]1C[C@H]2OC[C@@](O)(CC[C@H]3O)[C@@]2(CO)[C@H]3[C@]14C(=O)O[C@H](C4)c5ccoc5	-1	-0.0281617
ZINC000067913033	C1C/C=C(\C)CC[C@@](C)(C2=C)[C@H](C)[C@@H](O)C=C2C(=O)[C@@H](O3)[C@@]13C	1	0.884944
ZINC000067913078	[O-]C(=O)[C@@H](O)[C@@H](O)/C(C)=C/[C@H](C)[C@@H](O)/C(C)=C/[C@H](C)[C@@H](O)/C(C)=C/[C@H](C)[C@H](O)/C(C)=C/C	1	0.796936
ZINC000067913258	COC(=O)[C@@H]1[C@@H](C2)/C(=C\C)CN(CC3)[C@@H]2C4=Nc(c5[C@]134)cccc5	1	1.67815
ZINC000067913258	COC(=O)[C@@H]1[C@@H](C2)/C(=C\C)C[N@H+](CC3)[C@@H]2C4=Nc(c5[C@]134)cccc5	1	0.222895
ZINC000067913258	COC(=O)[C@@H]1[C@@H](C2)/C(=C\C)C[NH+](CC3)[C@@H]2C4=Nc(c5[C@]134)cccc5	1	0.336341
ZINC000067913266	[O-]C(=O)C[C@@H](O)C[C@@H]([C@@H](C)CC)OC(=O)C[C@@H](O)C[C@@H]([C@@H](C)CC)O[C@@H](O1)[C@H](O)[C@H](O)[C@@H]1CO	1	0.0236654
ZINC000067910584	ClC(Cl)[C@H](O)Cc(oc1=O)cc(c12)cc(OC)cc2O	-1	-0.00211325
ZINC000067912881	CC(=O)OC[C@](C)(CCC1)[C@@H]([C@@H]([C@@H]2O)OC(=O)C)[C@@]1(C)[C@@H](C3)[C@@H]2[C@@H](C)C(=CC(=O)O4)[C@@]34OC	-1	-0.0436599
ZINC000067912995	C[C@@H]1C[C@@H]2OC[C@@](O)(CC[C@H]3O)[C@@]2(CO)[C@H]3[C@]14C(=O)O[C@H](C4)c5ccoc5	-1	-0.0436599
ZINC000067913027	C1C/C=C(\C)CC[C@@](C)(C2=C)[C@H](C)[C@H](O)C=C2C(=O)[C@@H](O3)[C@@]13C	1	0.880456
ZINC000067913081	[O-]C(=O)[C@@H](O)[C@@H](O)/C(C)=C/[C@H](C)[C@@H](O)/C(C)=C/[C@H](C)[C@@H](O)/C(C)=C/[C@@H](C)[C@H](O)/C(C)=C/C	1	1.29791
ZINC000067913254	[O-]C(=O)[C@H](O)CCc1ccc(O)cc1	1	0.478015
ZINC000067913262	[O-]C(=O)C[C@@H](O)C[C@@H]([C@@H](C)CC)OC(=O)C[C@@H](O)C[C@H]([C@@H](C)CC)O[C@@H](O1)[C@H](O)[C@H](O)[C@@H]1CO	1	0.580185
ZINC000067913269	NC(=O)c1cc(OC)c(O)c(n1)-c2ccccn2	1	0.542357
ZINC000067903437	O[C@H]1[C@@H](O)C[C@@H]([C@@]2(C)[C@]13CO3)[C@](C)([C@@H](C)CC2)CC[C@]4(O)[C@H](O)[C@H](OC)O[C@@H]4OC	1	0.624405
ZINC000067903582	ClC(Cl)[C@@H](O)Cc(oc1=O)cc(c12)cc(OC)cc2OC	1	0.45782
ZINC000067903611	O[C@@H]1OC(=O)C=C1CC[C@@]2(O)[C@H](C)C[C@@H](O)[C@@H]([C@]23C)[C@@](C)(CO)CCC3	1	0.45782
ZINC000067912627	C1O[C@]([C@@]123)(CO)C[C@@H](O)C[C@@H]2[C@@]4([C@H](C)C[C@H]3O)C(=O)O[C@H](C4)c5ccoc5	1	1.16751
ZINC000067912636	C[C@@H]1C[C@@]2(O)OC(=O)C(CCC3)=C2[C@H]3[C@]14C(=O)O[C@@H](C4)c5ccoc5	1	1.20506
ZINC000067912688	C[C@]12[C@H]3[C@]4(C)[C@](O)([C@@H](C)[C@@H](O)[C@@H]3O)[C@@H](O)C(=O)O[C@@H]4C[C@H]2[C@@H](C)CC(=O)C1=O	1	0.495067
ZINC000067912704	C[C@@]12[C@H]3C(=O)O[C@@H]1[C@H](O)[C@@H]4[C@](C)(C(=O)C(=O)C[C@@H]4C)[C@@H]2[C@H](O)[C@H](O)[C@@H]3C	1	2.72109
ZINC000067912734	C[C@H]1C(=O)C[C@H]([C@@H]12)C(C(=O)OC)=CO[C@@H]2O[C@H](O3)[C@H](O)[C@@H](O)[C@H](O)[C@H]3CO	-1	-1.02099
ZINC000067912742	C[C@H]1[C@H](C)CC[C@](C([O-])=O)(CC2)[C@@H]1C([C@@]23C)=CC[C@@H]4[C@@]3(C)CC[C@@H]5[C@]4(C)C[C@@H](O)[C@H](O)C5(C)C	1	0.765258
ZINC000067912631	C1O[C@]([C@@]123)(CO)C[C@@H](O)C[C@@H]2[C@@]4([C@H](C)C[C@H]3O)C(=O)O[C@@H](C4)c5ccoc5	1	0.213881
ZINC000067912639	C[C@@H]1C[C@]2(O)OC(=O)C(CCC3)=C2[C@H]3[C@]14C(=O)O[C@@H](C4)c5ccoc5	1	0.261272
ZINC000067912692	C[C@]12[C@@H]3[C@]4(C)[C@](O)([C@@H](C)[C@@H](O)[C@@H]3O)[C@@H](O)C(=O)O[C@@H]4C[C@@H]2[C@@H](C)CC(=O)C1=O	1	1.09964
ZINC000067912700	C[C@@]12[C@@H]3C(=O)O[C@@H]1[C@H](O)[C@@H]4[C@](C)(C(=O)C(=O)C[C@@H]4C)[C@@H]2[C@H](O)[C@H](O)[C@@H]3C	1	0.884944
ZINC000067912737	C[C@H]1C(=O)C[C@H]([C@H]12)C(C(=O)OC)=CO[C@@H]2O[C@H](O3)[C@H](O)[C@@H](O)[C@H](O)[C@H]3CO	1	1.12846
ZINC000067903433	O[C@H]1[C@@H](O)C[C@@H]([C@]2(C)[C@]13CO3)[C@](C)([C@@H](C)CC2)CC[C@]4(O)[C@H](O)[C@H](OC)O[C@@H]4OC	1	1.12846
ZINC000067912634	C1O[C@]([C@@]123)(CO)C[C@@H](O)C[C@H]2[C@@]4([C@H](C)C[C@H]3O)C(=O)O[C@@H](C4)c5ccoc5	1	0.884944
ZINC000067912642	C[C@H]1C[C@]2(O)OC(=O)C(CCC3)=C2[C@H]3[C@]14C(=O)O[C@@H](C4)c5ccoc5	1	1.38724
ZINC000067912703	C[C@@]12[C@@H]3C(=O)O[C@@H]1[C@H](O)[C@@H]4[C@](C)(C(=O)C(=O)C[C@H]4C)[C@H]2[C@H](O)[C@H](O)[C@@H]3C	1	0.476443
ZINC000067912740	C[C@@H]1C(=O)C[C@H]([C@H]12)C(C(=O)OC)=CO[C@@H]2O[C@H](O3)[C@H](O)[C@@H](O)[C@H](O)[C@H]3CO	1	2.14669
ZINC000067911215	CCCCCCCCCC[C@@H](C1)OC(=O)C(=C12)O[C@H](CC2=O)CCCCCCC	1	2.14432
ZINC000067911346	CCCCCC/C=C\CCCCCCCCCc1c(O)c(O)ccc1	1	0.669708
ZINC000067911367	[O-]C(=O)CCCC[C@@H](O)/C=C\[C@H](O)[C@@H](O)CCCCCCCC	-1	-0.822139
ZINC000067911446	[O-]C(=O)CC\C=C\[C@H](O)CCCCCCCCCCCC	1	0.416148
ZINC000000485801	C/C=C/c1cc(OC)c(cc1)O[C@H](C)[C@@H](O)c2cc(OC)c(O)cc2	1	0.399173
ZINC000000057677	c1c(O)ccc(c12)oc(cc2=O)-c3ccccc3	1	2.14432
ZINC000248341351	COc(cc1)ccc1CC(=O)c(c2OC)c(O)cc(c23)OC(C)(C)CC3	1	2.09478
ZINC000248195174	CC(C)=CCc1c[nH]c(=O)n1C	1	0.858203
ZINC000036425350	CC(C)=CC[C@@]12C(O[C@H](C1)C(C)(C)O)=C(CC=C(C)C)C(=O)C(=C2[O-])C(=O)C(C)C	1	0.71789
ZINC000004524372	[O-][N+](=O)C(\C)=C\c1ccccc1	1	1.99393
ZINC000006525297	Oc1cc(O)c(O)c(c12)O[C@H](C(=O)C2=O)c(c3)ccc(O)c3O	-1	-2.05784
ZINC000006525297	Oc1cc([O-])c(O)c(c12)O[C@H](C(=O)C2=O)c(c3)ccc(O)c3O	1	1.97612
ZINC000004521560	CCCCCCO[C@H](O1)[C@H](O)[C@@H](O)[C@H](O)[C@H]1CO	1	2.57321
ZINC000067912359	CCCCCCCCCCCc1cc(O)cc(c1)O	1	0.385038
ZINC000067911842	[O-]C(=O)[C@@H](O)C[C@@H]([NH3+])C(=O)N[C@@H](C)[C@@H](O)[C@]12[C@H](C1)CC=CC2=O	1	3.59017
ZINC000067902828	C[C@@H]1C[C@@H](O)[C@@](CO)(C(CO)=CCC2)[C@H]2[C@]13C(=O)O[C@@H](C3)c4ccoc4	-1	-0.240586
ZINC000067911729	C1OC(=O)[C@H](C)[C@](C)(O)[C@](C)(O)C(=O)O[C@@H]([C@@H]2C1=3)CCN2CC3	1	0.242267
ZINC000067911729	C1OC(=O)[C@H](C)[C@](C)(O)[C@](C)(O)C(=O)O[C@@H]([C@@H]2C1=3)CC[N@H+]2CC3	1	0.342908
ZINC000067911840	[O-]C(=O)[C@@H](O)C[C@@H]([NH3+])C(=O)N[C@H](C)[C@H](O)[C@]12[C@H](C1)CC=CC2=O	-1	-0.120826
ZINC000067911849	[O-]C(=O)CCC(=O)N[C@@H](C)C(=O)CCCCCCC	-1	-0.40325
ZINC000067911892	CCCCCCCC(=O)O[C@@H](C=C(CO)[C@]1(O)CO)[C@H]([C@@]12C)C(C)(C)CC[C@@H]2O	1	0.0963506
ZINC000067903095	COc(c1)c(OC)c(OC)cc1[C@H]([C@H](C)[C@H]2C)O[C@@H]2c(cc(c34)OCO4)cc3OC	1	2.38768
ZINC000067911213	CCCCCCCCCC[C@H](C1)OC(=O)C(=C12)O[C@H](CC2=O)CCCCCCC	1	0.0782896
ZINC000067911245	c1ccccc1C(=O)O[C@H]([C@H](O2)[C@]23CO)[C@H]4[C@@H]3[C@@H](OC=C4)O[C@H](O5)[C@H](O)[C@@H](O)[C@H](O)[C@H]5CO	-1	-1.18324
ZINC000067911263	CC(C)CC[C@](O)([C@](C([O-])=O)(O)[C@@H](C)C1=O)c(c2)c1cc(c23)cccc3O	1	3.52495
ZINC000067911343	CCCCCC/C=C\CCCCCCCc1c(O)c(O)ccc1	-1	-0.175799
ZINC000067911363	[O-]C(=O)CCCC[C@@H](O)/C=C\[C@@H](O)[C@H](O)CCCCCCCC	-1	-1.37474
ZINC000067911444	[O-]C(=O)CC\C=C\[C@@H](O)CCCCCCCCCCCC	1	3.54705
ZINC000067913710	N#C[C@H](C)[C@@H](C)O[C@H](O1)[C@H](O)[C@@H](O)[C@H](O)[C@H]1CO	1	0.0612783
ZINC000067913713	N#C[C@@H](C)[C@@H](C)O[C@H](O1)[C@H](O)[C@@H](O)[C@H](O)[C@H]1CO	-1	-1.05444
ZINC000067913718	N#C[C@@H](C)[C@H](C)O[C@H](O1)[C@H](O)[C@@H](O)[C@H](O)[C@H]1CO	1	0.123813
ZINC000067913832	C1CC(CO)=CC[C@@]1(C(C)C)O[C@H](O2)[C@H](O)[C@@H](O)[C@H](O)[C@H]2CO	1	1.94121
ZINC000067913836	c1cc(CO)cc(c1C(C)C)O[C@H](O2)[C@H](O)[C@@H](O)[C@H](O)[C@H]2CO	1	0.767774
ZINC000067913851	CC(=O)/C=C/c1ccc(cc1)N[C@H](CC2=O)[C@H](O2)\C=C\[C@@H](C)O	1	1.23092
ZINC000067913857	CC(=O)/C=C/c1ccc(cc1)N[C@H](CC2=O)[C@@H](O2)\C=C\[C@@H](C)O	-1	-0.349164
ZINC000067913861	CCC[C@@H](O)C[C@@H](OC(=O)C1(C)C)C[C@H](O)\C=C\[C@H](O)[C@@H]1O	1	3.97266
ZINC000067913865	CCC[C@@H](O)C[C@H](OC(=O)C1(C)C)C[C@H](O)\C=C\[C@H](O)[C@@H]1O	1	1.66086
ZINC000067913869	CC/C=C\C[C@@H](O)C[C@@H](C)O[C@H](O1)[C@H](O)[C@@H](O)[C@H](O)[C@H]1CO	1	1.81055
ZINC000067913873	CC/C=C\C[C@@H](O)C[C@H](C)O[C@H](O1)[C@H](O)[C@@H](O)[C@H](O)[C@H]1CO	-1	-0.338125
ZINC000067913890	[O-]C(=O)C[C@H](C)CCC1=C(C)[C@@H](O)[C@@H](OC(=O)C)[C@H]([C@@]12C)C(C)(C)CCC2	-1	-0.356644
ZINC000067913895	[O-]C(=O)C[C@H](C)CCC1=C(C)[C@@H](O)[C@@H](OC(=O)C)[C@@H]([C@@]12C)C(C)(C)CCC2	1	0.985446
ZINC000067870512	o1cccc1-c(c2C#N)cc(O)c(n2)C([O-])=O	1	2.21841
ZINC000067870520	COC(=O)C[C@H]1[C@H](C[NH2+]CC1)CC[NH+](CC)CC	-1	-1.76413
ZINC000067897006	N1C(=O)CO[C@H]([C@H]12)C[N@H+](C2)C3CCCCC3	1	0.547008
ZINC000067902513	CCCCCCC[C@H](O1)[C@@H](O)[C@H](O)/C=C/[C@H](O)CCC1=O	-1	-0.048692
ZINC000067910798	c1cc(O)ccc1CCNC(=O)/C=C/C=C/CCCCCCC	1	1.66993
ZINC000067903585	ClC(Cl)[C@H](O)Cc(oc1=O)cc(c12)cc(OC)cc2OC	1	3.61699
ZINC000067903613	O[C@@H]1OC(=O)C=C1CC[C@@]2(O)[C@H](C)C[C@@H](O)[C@H]([C@]23C)[C@@](C)(CO)CCC3	1	3.61699
ZINC000067911897	CCCCCCCC(=O)O[C@@H](C=C(CO)[C@@]1(O)CO)[C@H]([C@@]12C)C(C)(C)CC[C@@H]2O	-1	-0.559495
ZINC000067903432	O[C@H]1[C@@H](O)C[C@@H]([C@]2(C)[C@]13CO3)[C@](C)([C@H](C)CC2)CC[C@]4(O)[C@H](O)[C@H](OC)O[C@@H]4OC	1	3.5001
ZINC000067912361	CCCCCC/C=C\CCCC/C=C\Cc1cc(O)cc(c1)O	1	0.145634
ZINC000067903434	O[C@H]1[C@@H](O)C[C@@H]([C@@]2(C)[C@]13CO3)[C@](C)([C@H](C)CC2)CC[C@]4(O)[C@H](O)[C@H](OC)O[C@@H]4OC	-1	-0.274185
ZINC000067911895	CCCCCCCC(=O)O[C@H](C=C(CO)[C@@]1(O)CO)[C@H]([C@@]12C)C(C)(C)CC[C@@H]2O	-1	-0.0884378
ZINC000067912000	CCCCCCCC/C=C\CCCCCc(cc1=O)n(C)c(c12)cccc2	1	2.41477
ZINC000002383163	O1COc(c12)cc(C([O-])=O)c3c2c4c(cc3[N+]([O-])=O)cccc4	-1	-0.49239
ZINC000248331668	c1occc1CC[C@@](O)([C@]2(C)CCC3)[C@H](C)C[C@H](OC4=O)[C@H]2[C@@]34C	1	0.694531
ZINC000248334786	[NH2+]1C[C@H](C)C[C@H](O)[C@@H]1[C@@H](C)c(cc2)c(C)c(C3)c2[C@H]([C@@H]3[C@@]45C)CC=C4C[C@H](O)CC5	-1	-0.821755
ZINC000248334794	[NH2+]1C[C@H](C)C[C@H](O)[C@@H]1[C@@H](C)c(cc2)c(C)c(C3)c2[C@H]([C@@H]3[C@]45C)CC=C4C[C@H](O)CC5	1	0.771756
ZINC000248381164	CC(=O)c(c1)c(O)cc(c12)O[C@H](C2)[C@@](C)(O)CO	1	1.95816
ZINC000248204211	CC(C)=C[C@@H](C1)Oc2c(O)c(C(C)C)cc3ccc(C)c1c23	1	0.873623
ZINC000248331667	c1occc1CC[C@](O)([C@]2(C)CCC3)[C@H](C)C[C@H](OC4=O)[C@H]2[C@@]34C	-1	-0.0211439
ZINC000248331669	c1occc1CC[C@](O)([C@]2(C)CCC3)[C@H](C)C[C@H](OC4=O)[C@@H]2[C@@]34C	1	0.773668
ZINC000248334790	[NH2+]1C[C@H](C)C[C@H](O)[C@@H]1[C@@H](C)c(cc2)c(C)c(C3)c2[C@H]([C@@H]3[C@@]45C)CC=C4C[C@@H](O)CC5	1	0.222364
ZINC000248334798	[NH2+]1C[C@H](C)C[C@H](O)[C@@H]1[C@@H](C)c(cc2)c(C)c(C3)c2[C@H]([C@@H]3[C@]45C)CC=C4C[C@@H](O)CC5	-1	-0.131518
ZINC000248381163	CC(=O)c(c1)c(O)cc(c12)O[C@H](C2)[C@](C)(O)CO	1	1.2096
ZINC000248381165	CC(=O)c(c1)c(O)cc(c12)O[C@@H](C2)[C@](C)(O)CO	1	0.0581061
ZINC000001615392	CCC[C@H]1CC[C@H](O)C[NH2+]1	1	1.32567
ZINC000031318695	c1ccccc1-c(nc2C(=O)N)n(n2)-c(c3)ccc(Cl)c3COCC(F)(F)C(F)(F)F	1	0.839236
ZINC000031318699	COc1cc(OC)nc(n1)NC(=O)[N-]S(=O)(=O)c(n(C)nc2)c2-c3nnn(n3)C	1	0.648982
ZINC000242649151	C1CC[C@H]([N@@+]1(C)O)c2cccnc2	1	0.451043
ZINC000005849327	C1CC[C@](C([O-])=O)(C)[C@@H](CC2)[C@]1(C)[C@@H]([C@]234)CC[C@H](C4)C(=C)C3=O	1	3.95838
ZINC000032273181	C1C[N@@H+](C)[C@@H]2Cc(ccc(c3)O)c3c4c2c1cc(c45)OCO5	1	2.20754
ZINC000006381623	CCCc(cc1=O)oc(c12)cc(O)cc2O	1	2.20754
ZINC000001531840	OCCCc1cc(OC)c(O)cc1	-1	-0.284154
ZINC000001636652	Oc1cc(CO)cc(c12)Cc3c(C2=O)c(O)ccc3	1	1.43146
ZINC000006091356	[O-]C(=O)CCc1cc(O)cc(c1)O	1	1.43146
ZINC000001586771	CC(C)(C)c1cc(C)c(O)cc1	1	0.415448
ZINC000001594055	COc(cc1)c(OC)cc1C[C@@H](C2=O)[C@H](CO2)Cc3cc(OC)c(cc3)OC	-1	-0.772365
ZINC000003197739	c1ccccc1[C@@H](CO)C(=O)O[C@H](C2)C[C@H]([N@@H+]3C)C[C@@H]([C@@H]23)O	-1	-0.306285
ZINC000000090750	[O-]C(=O)c1c(C([O-])=O)cccc1	-1	-0.889019
ZINC000018010484	OC[C@@H](O)[C@H](O)[C@H](O)[C@H](O)CO	1	0.687222
ZINC000031495131	O=C(O1)C(C)=C(OC)[C@]12[C@]34C(=C(C)C2=O)CCCC[N@@H+]4[C@@H](CC3)[C@@H](O5)C[C@H](C)C5=O	1	0.549354
ZINC000238735243	OC[C@H]1[C@H](O)[C@@H](O)[C@H](O)[C@H](O1)Oc(cc2)cc(c23)O[C@@H](CC3=O)c4ccc(O)cc4	1	0.803832
ZINC000238742017	CO[C@H]1[C@H](O)[C@@H](O)[C@@H](O)[C@H](O)[C@H]1O	1	3.72483
ZINC000238730544	COc(c1)c(O)cc(C[C@H]2[N@H+](C)CC3)c1c4c2c3cc(c45)OCO5	1	0.459911
ZINC000032200244	s1cncc1-c2ccccc2	1	2.20442
ZINC000000388668	CC(=O)O[C@H]([C@@H]1C(C)C)C[C@@H](C)CC1	1	0.758021
ZINC000006483745	c1cc(O)c(OC)cc1C[C@@H](C2=O)[C@H](CO2)Cc3cc(O)c(O)cc3	1	1.03547
ZINC000006485079	COc1cccc(c12)oc3c(c2=O)cccc3O	-1	-1.56751
ZINC000070455238	O[C@H]1CO[C@@H]([C@@]12C)C3=C(CC2)[C@@]4(C)[C@H](CC3)C(C)(C)[C@H](O)CC4	-1	-0.684096
ZINC000070455246	OC[C@H](O)[C@@](C)(CC1)C=C([C@@H]1[C@@]23C)[C@@H](O)C[C@@H]2C(C)(C)[C@H](O)CC3	-1	-0.847555
ZINC000070455109	CC1(C)[C@@H]([C@@H]12)C=CC2(C)C	-1	-1.0526
ZINC000070451129	[NH2+]1C[C@H](C)CC[C@@]12[C@@H](C)[C@@H]3[C@]4(C)[C@@H](C[C@@H]3O2)[C@H]5[C@H](CC4)[C@]6(C)[C@@H](CC5)C[C@@H](O)CC6	-1	-0.342062
ZINC000070451088	O=C1OCC=C1CC[C@H]([C@]23CO3)[C@@]4(C)[C@H](CC2)[C@](C)(CO)[C@H](O)CC4	1	0.957562
ZINC000070455128	c1ccccc1CC[C@@H](C2)[C@H](CC=C2CCC=C(C)C)C(=O)CCc3ccccc3	1	2.3185
ZINC000070455015	CC1(C)OO[C@@H]([C@@H]1[C@]23C)CC(=O)C2=C[C@H](O)C[C@H]3C	1	0.505498
ZINC000070454996	C1=C[C@@H]([C@@H]12)CCC2	1	2.60611
ZINC000070455352	C=C(C)[C@H](CC1)CC([C@@]12C)=CC(=O)C=C2	1	2.18214
ZINC000070455244	OC[C@H](O)[C@@](C)(CC1)C=C([C@]1(O)[C@@]23C)CC[C@@H]2C(C)(C)[C@H](O)CC3	1	0.976712
ZINC000070455155	CC[C@H](C)CCCCCCCCCCCC	1	0.976712
ZINC000006483700	COc1c(OC)cc(cc1OC)-c(c(c2=O)O)oc(c23)cc(O)cc3O	1	1.48184
ZINC000006483567	c1c(O)cc(OC)cc1/C=C/c2ccc(O)cc2	1	1.40048
ZINC000006486993	CC(C)[C@H]1CC[C@@H]2[C@]1(C)CC[C@@]3(C)CC[C@@](C)(O)[C@@H]([C@@]234)C4	1	0.487774
ZINC000219959456	[O-]C(=O)C[C@H](O)CCCCCCCCCCC[C@@H](C)O	1	2.2319
ZINC000000004046	COc1c(OC)c(O)cc2ccc(c3c12)cc(O)cc3	1	1.46954
ZINC000055031717	c1ccccc1C[N@H+]([C@H]2CCC3)CCn(c2c3c45)c4ccc(Br)c5	1	3.87017
ZINC000055031720	c1ccccc1C[N@@H+]([C@@H]2CCC3)CCn(c2c3c45)c4ccc(Br)c5	1	3.81974
ZINC000000393398	[O-]C(=O)C[C@@H](C)c1ccc(C)cc1	1	3.02553
ZINC000029321809	COc1c(OC)cc(CC[NH2+]2)c3[C@H]2Cc(c4c13)cccc4	1	3.02553
ZINC000002038251	CC(C)=CCC/C(C)=C/COC(=O)CC(C)C	1	1.69265
ZINC000028861914	O=c(o1)cc(OC)cc1-c2c(O)cccc2	1	2.08022
ZINC000028875204	c1cc(O)c(O)cc1\C=C\C(=O)O[C@@H](C(=O)OC)Cc2cc(O)c(O)cc2	-1	-1.17244
ZINC000028875634	O1COc(c2)c1cc(O3)c2[C@@H]([C@@H]3[C@]45O)COC4=CC(=O)CC5	1	3.73144
ZINC000028971042	O=C/C=C/c1c(OC)ccc(c1)-c(c(O)cc2)cc2\C=C\C=O	1	3.16762
ZINC000028971862	COc1c(OC)c(O)cc2CCc(c3c12)c(O)c(cc3)OC	1	3.11719
ZINC000028971866	COc1cc(O)cc2CCc(c3c12)cc(cc3)OC	1	4.12003
ZINC000028972745	O=C1C(=C)[C@@H]([C@H]2O)CC[C@H]([C@]123)[C@@]4(C)[C@H](C[C@H]3O)C(C)(C)CCC4	1	4.07865
ZINC000029041840	COc1c(OC)cc(cc1OC)[C@H]([C@H]2[C@@H](C3)COC2=O)c(c4)c3cc(c45)OCO5	1	4.07865
ZINC000029042204	O=C1C[C@@H](C)C[C@@H](CC2)C1=C([C@@]23O)C(=O)c4c([C@@H]3O)c(O)ccc4	1	3.81705
ZINC000028901152	OC[C@@H]1[C@@H](O)[C@H](O)[C@@H](O)[C@@H](O1)Oc2cccc(c23)C[C@H](OC3=O)c4ccc(O)cc4	1	3.50111
ZINC000028972191	CCCCC/C=C\C/C=C\CCCCCCCc1cc(O)cc(c1)O	1	3.50111
ZINC000028974928	O=C/C=C/c(c1)cc(OC)c(c12)O[C@@H]([C@H]2CO)c3cc(OC)c(O)cc3	1	3.32434
ZINC000028875643	O=C1O[C@@H](C)CCCCCCCc(c12)cc(O)cc2OC	1	3.79156
ZINC000028878195	CC1(C)/C=C/C(=O)C(\C)=C\CCC(\C)=C\C1	1	4.10148
ZINC000028972758	O=C1C(=C)[C@@H]([C@H]2O)CC[C@H]([C@]123)[C@@]4(C)[C@H](C[C@H]3O)[C@@](C)(CO)CCC4	1	4.05105
ZINC000029042386	CC(C)O[C@H](O1)[C@H](O)[C@@H](O)[C@H](O)[C@H]1CO[C@H](OC2)[C@H](O)[C@@]2(O)CO	1	3.80739
ZINC000029123161	[O-]c1c(C=O)c(O)c(C=O)c(O2)c1[C@@H](CC(C)C)C[C@@]23[C@@H]4C(C)(C)[C@@H](C4)CC3	1	3.80739
ZINC000029128982	COc1cccc(OC)c1C(=O)OCc2c(ccc(c2)O)O[C@H](O3)[C@H](O)[C@@H](O)[C@H](O)[C@H]3CO	1	3.80282
ZINC000000899352	C1CC(C)(C)OC(C2=O)=C1C(=O)c(c23)cccc3OC	1	2.44152
ZINC000000388569	OCc1cc(OC)c(cc1)OC	1	3.78423
ZINC000005966742	COC([C@@H]1O2)=CC[C@H]3[C@H]([N@@H+](C)CC4)Cc5ccc(c2c5[C@@]134)OC	1	2.39784
ZINC000000900158	O1COc(c12)ccc(c2)CCc(cc3OC)[nH+]c(c34)cccc4	1	3.99138
ZINC000000900158	O1COc(c12)ccc(c2)CC[C@@H](C=C3OC)Nc(c34)cccc4	1	3.94095
ZINC000005106261	CC(C)(O)[C@@H](CC1)C[C@@]12C(C)=CCC[C@@H]2C	1	4.17523
ZINC000014593896	COC(=O)[C@H](NC)Cc1c[nH]c(c12)cccc2	1	3.34758
ZINC000014593896	COC(=O)[C@H]([NH2+]C)Cc1c[nH]c(c12)cccc2	1	3.84543
ZINC000014587638	CC(=O)/C=C/[C@H](C1(C)C)C(C)=C[C@@H](C1)O	1	1.94259
ZINC000000899109	C1=CC(C)(C)Oc(cc2O)c1c(c23)OC[C@H](C3=O)c4c(O)cc(O)cc4	1	1.79758
ZINC000014589736	CC(C)=CC(=O)NCCc1ccc(cc1)OC	1	0.0939116
ZINC000000899671	COc(cc1)ccc1/C=C/c2cc(cc(=O)o2)OC	1	0.638795
ZINC000000902008	c1ccccc1[C@@H](C#N)O[C@@H](O2)[C@@H](O)[C@H](O)[C@@H](O)[C@@H]2CO	1	1.61721
ZINC000004098607	CC(C)=CCc(c(cc1)OC)c(c1[C@@]23O)O[C@H]2c4c(OC3)cc(O)cc4	1	1.92488
ZINC000004104918	Oc1cccc(c12)C(=O)c3c(C2=O)c(Br)ccc3	1	3.80968
ZINC000000048395	c1ccc(=O)n(c12)C[C@H]3[C@@H]4[N@@H+](C[C@@H]2C3)CCCC4	1	3.7617
ZINC000002031811	C1CC[C@@](C)(CO)c(cc2)c1c(C(=O)C3=O)c2c(c34)occ4C	1	0.593687
ZINC000004899716	c1cccc(c12)[nH]cc2C[C@@H](C3=O)NC(=O)[C@@H](N3)Cc4ccccc4	1	1.17474
ZINC000000039451	CC(C)=CCc(c(O)cc1O)c(c12)O[C@H](CC2=O)c3ccc(O)cc3	1	1.17474
ZINC000014727570	CC(C)=CCc(c1OC)c(OC)cc(c12)OC[C@H](C2)c(ccc3O)c(O)c3CC=C(C)C	1	3.36325
ZINC000013514412	c1cc(O)cc(OC)c1C(=O)/C=C/c2ccc(O)cc2	1	1.11271
ZINC000014726235	c1cc(O)ccc1\C=C\C(=O)c2c(OC)cc(O)cc2OC	1	1.13037
ZINC000014727633	CC(C)=CCc(c(c1)O)c(O)c(c2=O)c1oc(c23)cc(O)c(OC)c3CCC(C)(C)O	1	0.543733
ZINC000001586760	CCCCC1CCCCC1	1	0.506338
ZINC000001587602	[O-]C(=O)c1c(O)c(=O)cc(o1)C([O-])=O	1	0.376614
ZINC000001584831	O1COc(c12)cc(OC)c(c2)-c(co3)c(=O)c(c4)c3cc(c45)occ5	1	2.40245
ZINC000005275441	C[C@@H]1[C@H](O)[C@@H]2OC(=O)C(CCC3)=C2[C@H]3[C@]14C(=O)O[C@H](C4)c5ccoc5	-1	-0.99333
ZINC000001566934	COc1c(OC)ccc(C=2C)c1CN(CC3)C2c(c4)c3cc(c45)OCO5	1	1.01918
ZINC000095914213	[C@@]123[C@@H]4[C@@](O)(OC1)[C@H](O)C(=C)[C@]2(O)[C@@H](O)C(=O)O[C@@H]3C[C@H]5[C@]4(C)C(=O)C(=O)C[C@H]5C	1	1.19128
ZINC000095914112	CN1C(=O)C[C@@]2([C@]134)c5c([C@H](C4)O[C@@]3(OC)[C@H](C(=O)C2)OC)ccc(OC)c5OC	-1	-0.271654
ZINC000095610002	O=c1c(C)c(O)c(C=O)c(c12)oc(cc2O)-c3ccccc3	1	0.341677
ZINC000095610002	O=c1c(C)c(O)c(C=O)c(c12)oc(cc2[O-])-c3ccccc3	1	1.64099
ZINC000095914017	O=C1C(C)(C)Cc(c12)c(O)c(C)c(c2C)CCO[C@H](O3)[C@H](O)[C@@H](O)[C@H](O)[C@H]3CO	1	0.150984
ZINC000095910373	O[C@@H]1C(=O)C=C(C)[C@@H]2C[C@H]3OC(=O)C[C@@H]([C@@H](C)[C@H](C4=O)O)[C@@]3(C)[C@H]4[C@@]12C	1	1.4223
ZINC000095910274	CC(C)C[C@H](N1)C(=O)N[C@H](C1=O)[C@H](C)CC	1	2.73795
ZINC000095913309	O=C1C(=C)[C@@H]([C@H]2O)C[C@@H](O)[C@H]3[C@@](CO4)([C@@H]5[C@H](O)[C@@]4([C@@]123)O)CCCC5(C)C	1	2.73795
ZINC000095913327	CC(=O)OC[C@H](C)C(C(=O)C1=O)=C([O-])C(=C1[C@]23C)[C@H](O)[C@@H](O)[C@H]2C(C)(C)CCC3	1	0.191839
ZINC000096316436	O1C2=C[C@H](C)C=C3[C@H]([N@H+](C)CC4)Cc5ccc(c1c5[C@@]234)OC	1	0.692771
ZINC000096316436	O1C2=C[C@H](C)C=C3[C@H](N(C)CC4)Cc5ccc(c1c5[C@@]234)OC	1	3.59018
ZINC000096551165	C1OC(=O)[C@@](O)(CO)[C@H](C)CC(=C\C)\C(=O)O[C@@H]([C@H]2C1=3)CC[N@@H+]2CC3	-1	-0.824241
ZINC000096551165	C1OC(=O)[C@@](O)(CO)[C@H](C)CC(=C\C)\C(=O)O[C@@H]([C@H]2C1=3)CCN2CC3	1	1.82273
ZINC000096316353	COC(=C1O2)C=C[C@H]3[C@H](N(C=O)CC4)Cc5ccc(c2c5[C@@]134)OC	-1	-0.229076
ZINC000096316365	C1CN(C=O)[C@@H]([C@@]23[C@@]145)Cc6c4c(c(cc6)OC)O[C@H]5[C@@](C=C2)([C@@H](C3)[N+]([O-])=O)OC	-1	-0.047748
ZINC000096316369	COc(cc1)cc(c12)CCN=C2Cc3c(C)cc(OC)c(c3)OCc4ccccc4	1	1.11473
ZINC000096316373	CCCC[C@](C)(O)[C@H](C1)[C@@](C=C2)(OC)[C@@]3(C)Oc(c(O)cc4)c5c4C[C@H]([C@]12[C@]356)[N@@H+](C)CC6	1	1.11473
ZINC000096316377	C[C@@]1(O2)C=C(Cl)C=C3[C@H]([N@H+](C)CC4)Cc5ccc(c2c5[C@@]134)OC	1	0.0101534
ZINC000096316377	C[C@@]1(O2)C=C(Cl)C=C3[C@H](N(C)CC4)Cc5ccc(c2c5[C@@]134)OC	1	0.0456058
ZINC000096316381	CC(=O)[C@H](C1)[C@@](C=C2)(OC)[C@@]3(C)Oc(c(cc4)OC)c5c4C[C@H]([C@]12[C@]356)[N@H+](C)CC6	1	2.40591
ZINC000096316385	COC(=O)[C@@]1(O2)C(OC)=CC=C3[C@@H]([N@H+](C)CC4)Cc5ccc(c2c5[C@]134)OC	-1	-0.144593
ZINC000096316385	COC(=O)[C@@]1(O2)C(OC)=CC=C3[C@@H](N(C)CC4)Cc5ccc(c2c5[C@]134)OC	1	2.64378
ZINC000096316389	CCC[C@](C)(O)[C@@H](C1)[C@@](C=C2)(OC)[C@@]3(C)Oc(c(O)cc4)c5c4C[C@H]([C@]12[C@]356)[N@@H+](C)CC6	1	0.559906
ZINC000096316393	COC(=O)[C@H]1[C@@H](C(=O)OC)[C@@H](C(Cl)=C2)[C@@]3(C)Oc(c(cc4)OC)c5c4C[C@H]([C@@]12[C@]356)[N@H+](C)CC6	1	1.11475
ZINC000096316393	COC(=O)[C@H]1[C@@H](C(=O)OC)[C@@H](C(Cl)=C2)[C@@]3(C)Oc(c(cc4)OC)c5c4C[C@H]([C@@]12[C@]356)N(C)CC6	1	1.16144
ZINC000096316397	CC(=O)O[C@@H]([C@]1(O2)C)[C@@H](O)C=C3[C@@H]([N@H+](C)CC4)Cc5ccc(c2c5[C@]134)OC	-1	-0.71616
ZINC000096316401	CCOC(=O)[C@H](C1)[C@@](C=C2)(OC)C3Oc(c(cc4)OC)c5c4C[C@H]([C@]12[C@]356)[N@@H+](C)CC6	1	0.0649788
ZINC000096316405	CC(=O)O[C@@H]([C@]1(O2)C)C=C[C@]3(Br)[C@@H]([N@H+](C)CC4)Cc5ccc(c2c5[C@]134)OC	1	3.18264
ZINC000096316405	CC(=O)O[C@@H]([C@]1(O2)C)C=C[C@]3(Br)[C@@H](N(C)CC4)Cc5ccc(c2c5[C@]134)OC	1	3.25077
ZINC000096316409	C[C@@]1(O2)C=C(OC)C=C3[C@H]([N@@H+](C)CC4)Cc5ccc(c2c5[C@@]134)OC	1	1.08237
ZINC000096316409	C[C@@]1(O2)C=C(OC)C=C3[C@H](N(C)CC4)Cc5ccc(c2c5[C@@]134)OC	1	2.52112
ZINC000096316413	c1ccccc1Oc2c(OC)ccc(c2[C@@]345)C[C@H]([NH2+]CC5)C3=CC=CC4	1	1.23797
ZINC000096316417	COc(c1)c(OC)cc(c1[C@]234)C[C@@H]([NH2+]CC4)[C@@H]2CCC(=O)C3	1	0.876608
ZINC000096316421	C1C(=O)C[C@H](C)[C@H]2[C@H]([N@@H+](C)CC3)Cc(c4[C@@]123)ccc(OC)c4Oc5ccccc5	1	0.21193
ZINC000096316425	[C@@]123c4c5c(OC)ccc4C[C@H](N(CC3)C(=O)OCC)[C@H]2C=C[C@H]([C@@H]1O5)OC(=O)OCC	-1	-0.153056
ZINC000096316429	O1C2=C[C@H](C(C)(C)O)C=C3[C@H]([N@H+](C)CC4)Cc5ccc(c1c5[C@@]234)OC	1	0.357365
ZINC000096316429	O1C2=C[C@H](C(C)(C)O)C=C3[C@H](N(C)CC4)Cc5ccc(c1c5[C@@]234)OC	1	0.67859
ZINC000096316433	CC(C)(O)[C@@](C)(C1)[C@@](C=C2)(OC)C3Oc(c(cc4)OC)c5c4C[C@H]([C@]12[C@]356)[N@H+](C)CC6	1	0.427394
ZINC000096113547	CC(=O)O[C@H]1C[C@@H](OC(=O)C)[C@@H]([C@@]12C)[C@H](C)C[C@@H]3[C@H]([C@@H]2O)[C@@H](C(=O)O3)C[NH+]4CCCC4	1	0.427394
ZINC000096316249	O1CCOC1([C@@H]2O3)CC[C@@H]4[C@H]([N@@H+](C)CC5)Cc6c(Br)cc(c3c6[C@@]245)OC	1	0.758122
ZINC000096316253	OC[C@@H]1[C@H](O)[C@@H](O)[C@@H](O1)n(c(=O)[n-]c2=O)c(c23)nc(cn3)-c4ccc(Cl)cc4	1	0.758122
ZINC000096316292	C[C@@H]1CC[C@H](OC(=O)C)[C@@]([C@@]123)(C)[C@H](C[C@H](C2)C(O3)(C)C)OC(=O)[C@H]4[C@@H](O4)c5ccccc5	1	0.341905
ZINC000096316315	CC1(C)[C@@H](CC2)[C@H]1[C@@H]([C@@]23C)[C@H](C)CCC3=O	1	2.52818
ZINC000096316324	OC\C=C(C)\CC[C@H]1C(C)=CC[C@H]([C@@]12C)[C@@](C)(CO)CCC2	1	0.989359
ZINC000096316330	O1[C@H]2C(=O)C=C[C@H]3[C@@H](N(CC4)C(=O)OCC)Cc5ccc(c1c5[C@]234)OC(=O)OCC	-1	-0.945958
ZINC000096316334	N[C@H]([NH3+])NC[C@H]([N+]([O-])=O)C[C@@H](C([O-])=O)[NH2+]Cc1ccccc1	1	0.99232
ZINC000096316342	CC(=O)O[C@@H]([C@H]1O2)C=C[C@H]3[C@@H](N(C=O)CC4)Cc5ccc(c2c5[C@]134)OC	1	1.08605
ZINC000096316346	O1[C@@H]2[C@H](O)[C@H](Cl)C=C3[C@@H]([N@H+](C)CC4)Cc5ccc(c1c5[C@]234)OC	1	0.876608
ZINC000096316350	CCCCCC[C@@](C)(O)[C@H](C1)[C@@](C=C2)(OC)[C@@]3(C)Oc(c(O)cc4)c5c4C[C@H]([C@]12[C@]356)[N@@H+](C)CC6	1	0.914708
ZINC000096111336	C1OC(=O)N([C@@H]12)CC[N@@H+](C2)C3CCOCC3	1	1.37939
ZINC000096111340	c1ccccc1CN(C2)CCN([C@H]23)C(=O)OC3	1	0.626176
ZINC000096111340	c1ccccc1C[N@H+](C2)CCN([C@H]23)C(=O)OC3	1	0.661629
ZINC000096111344	CS(=O)(=O)c(cc1)ccc1O[C@@H]2C[NH2+]CCOC2	1	1.2164
ZINC000096111356	CC(C)NC(=O)NC[C@H]1COCc(n2)n1c(c23)cccc3	1	0.528429
ZINC000096111360	COCC(=O)NC[C@H]1COCc(n2)n1c(c23)cccc3C	1	0.363253
ZINC000096111390	CC[C@@H](C)\C=C(C)\CCC(=O)C[C@@H](O)Cc(oc1=O)cc([O-])c1C	-1	-0.0144325
ZINC000096111390	CC[C@@H](C)\C=C(C)\CCC(=O)C[C@@H](O)Cc(oc1=O)cc(O)c1C	1	1.76321
ZINC000096111431	NC(=O)NCCC[C@H](C([O-])=O)NC(=O)Cc1ccccc1	1	0.793489
ZINC000096086590	O1C[C@H](C)CC[C@@]12[C@@H](C)[C@]3(O)[C@]4(C)[C@@H](C[C@@H]3O2)[C@H]5[C@H](CC4)[C@]6(C)C(=CC5)C[C@@H](O)CC6	1	1.24921
ZINC000095911777	c1ccccc1[C@@H](OC(=O)C)[C@@H](O)[C@H](O2)CC=CC2=O	1	0.135443
ZINC000095936377	c1c(O)c(O)cc(c12)C[C@@H](CO)[C@H](CO)[C@H]2c(c3)ccc(O)c3OC	1	0.540628
ZINC000095911660	CC(=O)O[C@@H]1[C@H](C(=C)C2=O)CC[C@H]([C@@]123)[C@@]4(C)[C@H](C[C@H]3O)C(C)(C)C(=O)CC4	-1	-0.153056
ZINC000095919079	c1ccccc1C(=O)O[C@H]([C@@H](O)[C@H](O)[C@H]2CO)[C@H](O2)Oc(c3CO)cccc3	1	0.433338
ZINC000095914579	[O-]C(=O)C(=C1)[C@@H](C2)CC[C@H]([C@]123)[C@@]4(C)[C@H](CC3)[C@@](C)(CO)CCC4	1	0.308533
ZINC000095914594	O=C1C(=C)[C@@H]([C@H]2O)[C@@H](O)C[C@H]([C@]123)[C@@]4(C)[C@H](C[C@H]3O)C(C)(C)[C@H](O)CC4	-1	-0.648674
ZINC000095910786	[O-]C(=O)C[C@@H](C)CC[C@@](C)([C@H](C)C(=O)C1)[C@H]([C@@]12C)CC(=O)C=C2C	1	0.896913
ZINC000095914597	CC(=O)O[C@@H](C[C@@H]1O)C(C)(C)[C@@H](C[C@H]2O)[C@]1(C)[C@@H]([C@]234)CC(=O)[C@@H](C(=C)C3=O)[C@H]4O	1	0.896913
ZINC000095851257	C1OC(=O)[C@](C)(O)[C@H](C)CC(=C\C)\C(=O)O[C@@H]([C@H]2C1=3)CC[N@@H+]2CC3	1	0.896913
ZINC000095851257	C1OC(=O)[C@](C)(O)[C@H](C)CC(=C\C)\C(=O)O[C@@H]([C@H]2C1=3)CCN2CC3	1	1.11473
ZINC000095914542	CC(C)=C(C1)C(=O)C=C(C)[C@@H]([C@]12O)CC[C@]2(C)O	1	1.15019
ZINC000008100883	O=C1OC(=O)c(c12)cccc2	-1	-0.0611088
ZINC000008143640	[NH2+]1C[C@@H](C)CC[C@]12[C@@H](C)[C@@H]3[C@]4(C)[C@@H](C[C@@H]3O2)[C@H]5[C@H](CC4)[C@]6(C)[C@@H](CC5)C[C@@H](O)CC6	-1	-0.178341
ZINC000014442973	COc(c1)ccc(c12)C(=O)c3c(C2=O)cccc3	1	1.98564
ZINC000096823411	c1cc(O)ccc1C[C@@H]2[NH2+]CCc(c23)ccc(O)c3OC	1	2.37969
ZINC000049181835	C[C@H](O)C(O)([C@@H](C)O)C(=O)OCc1c(cccc1)NC(=O)CCC([O-])=O	1	1.44651
ZINC000049181838	C[C@@H](O)C(O)([C@@H](C)O)C(=O)OCc1c(cccc1)NC(=O)CCC([O-])=O	1	0.599325
ZINC000049181875	O[C@H]1C=C[C@@H](O)[C@@H]([C@]12O)ON=C(C2)C(=O)N(C)c(c(=O)o3)cc(c34)ccc(OC)c4OC	1	1.30837
ZINC000049181881	O[C@H]1C=C[C@H](O)[C@@H]([C@]12O)ON=C(C2)C(=O)N(C)c(c(=O)o3)cc(c34)ccc(OC)c4OC	1	0.0249363
ZINC000049181950	CCC[C@H](O)[C@H]1OCC(=C12)[C@H](O)[C@H](O)[C@H](O)[C@@H]2O	-1	-0.842908
ZINC000049181955	CCC[C@H](O)[C@@H]1OCC(=C12)[C@H](O)[C@H](O)[C@H](O)[C@@H]2O	1	0.937882
ZINC000013913671	C[C@@]1(O)[C@H](C)CC[C@](C([O-])=O)(CC2)[C@@H]1C([C@@]23C)=CC[C@H]4[C@@]3(C)CC[C@@H]5[C@]4(C)C[C@@H](O)C(=O)C5(C)C	1	2.46806
ZINC000048999705	COc(cc1)ccc1C(=O)CCc2c(OC)cc(O)cc2OC	-1	-0.0587434
ZINC000049022528	CC(=O)OC[C@]1([C@@]23CO3)[C@H](CCC2)[C@@](C)([C@H](C4)O[C@@H]([C@@H]45)OC=C5)[C@@H](C)C[C@H]1OC(=O)C	1	1.02112
ZINC000049033068	c1cc(O)ccc1Cc(c2)c(=O)oc(c23)cc(O)c(c3)OC	1	0.21193
ZINC000049034274	C[C@@]12[C@H]3C(=O)O[C@H]([C@@H]3C)[C@H](O)[C@@H]2[C@]4(C)C(=CC1=O)C(C)=CC(=O)[C@H]4O	-1	-0.299457
ZINC000049034274	C[C@@]12[C@H]3C(=O)O[C@H]([C@@H]3C)[C@H](O)[C@@H]2[C@]4(C)C(=CC1=O)C(C)=CC(=O)[C@H]4[O-]	1	0.102345
ZINC000049110122	C1CC(=O)C=C[C@]1(O)C/C=C/c2c(OC)cccc2	1	1.07799
ZINC000049114094	COc(cc1)c(O)cc1C[C@@H](C2=O)COc(c23)c(C)c(O)c(C)c3O	1	0.935617
ZINC000049169026	c1cccc(c12)[nH]c(n2)[C@H]3CC[NH2+]C3	1	0.427394
ZINC000049169727	c1cccc(c12)[nH]cc2Cc3nnc(o3)[C@H]4CC[NH2+]C4	1	0.615888
ZINC000049176734	COc(c1)c(O)c(OC)cc1CO[C@@H](O2)[C@@H](O)[C@H](O)[C@H](O)[C@@H]2CO	1	0.758122
ZINC000049180594	OC[C@]1(C)O[C@@](O2)(OC)CC[C@]([C@@]123)(C)[C@H]4[C@@](C)(C[C@H]3O)Oc5c(C4)c(OC)c6c(c5C)COC6=O	1	0.758122
ZINC000049180713	O=C1CC[C@H](O1)CCCC[C@@]2(OC(=O)C)C=CC(=O)[C@H]2C/C=C\CC	1	0.308533
ZINC000049180788	C[C@H](O)C(O)([C@H](C)O)C(=O)OCc1c(cccc1)NC(=O)CC[C@@H](C([O-])=O)[NH3+]	-1	-0.928877
ZINC000049180800	C[C@H](O)[C@](O)(CC)C(=O)OCc1c(cccc1)NC(=O)CCC([O-])=O	-1	-0.878107
ZINC000049181469	COC(=O)CC[C@H]([C@@H](C([O-])=O)CO)\C=C\C=C\CCC	1	0.894363
ZINC000049181475	CC1(C)[C@@H]([C@@H]12)Oc3c2c4c(c(c3)OC)C(=O)C[C@@H](O4)c5ccccc5	1	2.64378
ZINC000049181626	CC(C)(O)[C@H](O)Cc1c(C)cc(cc1O)Oc(cc2C)cc(c2)O	1	0.0649788
ZINC000049181667	C/C=C/[C@@H]([C@@H]([C@@H]1[O-])O)OC(=C12)[C@@](C)(O)OC2=O	1	3.20313
ZINC000049181674	C/C=C/[C@@H]([C@H]([C@@H]1[O-])O)OC(=C12)[C@@](C)(O)OC2=O	1	2.52112
ZINC000049181686	C[C@@H](O)C[C@H](O)Cc(oc1=O)cc(c12)cc(OC)cc2OC	1	0.21193
ZINC000049181692	C[C@@H](O)C[C@@H](O)Cc(oc1=O)cc(c12)cc(OC)cc2OC	1	0.914708
ZINC000049181744	C1CCCCN1C(=O)[C@H]2[C@@H](O2)/C=C/c(c3)ccc(c34)OCO4	1	0.885485
ZINC000049034021	O=C1C(=C)[C@@H](C2)C[C@H](O)[C@H]([C@]123)[C@]45[C@H]([C@H](O)OC4)C(C)(C)CC[C@@H]5OC3=O	-1	-0.450655
ZINC000049052558	C1CCC(C)(C)[C@@H]2[C@@H](C=O)c3c(O)c(C(C)C)c(OCO4)c4c3[C@@]12C	1	0.504671
ZINC000049169276	C1[NH2+]CC[C@@H]1c2nnc(o2)-c3ccccc3	1	0.661629
ZINC000049176735	COc(c1)c(O)c(OC)cc1CO[C@H](O2)[C@@H](O)[C@H](O)[C@H](O)[C@@H]2CO	1	0.640109
ZINC000049180716	O=C1CC[C@H](O1)CCCC[C@@]2(OC(=O)C)C=CC(=O)[C@@H]2C/C=C\CC	1	1.12696
ZINC000049180791	C[C@H](O)C(O)([C@H](C)O)C(=O)OCc1c(cccc1)NC(=O)CC[C@H](C([O-])=O)[NH3+]	1	0.697588
ZINC000049180875	C[C@@H](O)[C@H](O)c(c1)ccc(c1C(=O)C)OC(=O)c(c2)ccc(c23)OCO3	1	0.440501
ZINC000049180912	OC[C@@H]1[C@@H](O)[C@H](O)[C@@H](O)[C@@H](O1)Oc(c(c2O)OC)c(OC)c(c23)oc(=O)cc3	1	0.901462
ZINC000049180985	CC(C)=CC(=O)O[C@@H](C(C)(C)O)[C@H](O)c(c1)c(OC)cc(c12)oc(=O)cc2	1	1.31269
ZINC000049180997	CC(C)=CC(=O)O[C@@H]([C@H](O)C(C)(C)O)c(c1)c(OC)cc(c12)oc(=O)cc2	1	0.701164
ZINC000049181020	CC(C)(O)\C=C\C(=O)[C@H](C)CCc(c1)c(O)c(cc1C([O-])=O)CC=C(C)C	-1	-0.115391
ZINC000049181043	COc(c(c1)O)cc(c12)C[C@H](C)[C@](C)(O)[C@@H]2c(c3)ccc(O)c3OC	1	1.19263
ZINC000049181072	O=Cc1cc(OC)c(cc1)O[C@H](C)Cc2cc(OC)c(OC)c(c2)OC	-1	-0.0342204
ZINC000049181096	O=C/C=C/c1cc(OC)c(cc1)O[C@H](C)Cc2cc(OC)c(cc2)OC	-1	-0.674076
ZINC000049181202	O1COc(c12)cc3c(c2OC)c(=O)c(OC)c(o3)-c4ccc(cc4)OC	-1	-1.18069
ZINC000049181265	c1cc(O)c(OC)cc1C(=O)[C@]2(C)[C@@](O2)(C)C(=O)c3cc(OC)c(O)cc3	-1	-1.18069
ZINC000049181277	C1[C@@H](O)CC(C)=C(C1(C)C)CC[C@H](C)O[C@H](O2)[C@H](O)[C@@H](O)[C@H](O)[C@H]2CO	1	3.56465
ZINC000049181301	c1cc(O)c(OC)cc1/C=C(C)\[C@H](C)Cc2cc(OC)c(O)cc2	1	1.54489
ZINC000049181359	CC(C)=CCc1c(O)cc(O)c(C2=O)c1O[C@H]3COc(c4[C@]23O)cc(OC)c(c4)OC	1	1.29732
ZINC000049181460	COC(=O)CC[C@@H]([C@H](C([O-])=O)CO)\C=C\C=C\CCC	-1	-0.293128
ZINC000049181747	C1CCCCN1C(=O)[C@@H]2[C@H](O2)/C=C/c(c3)ccc(c34)OCO4	1	1.18309
ZINC000049181750	C1CCCCN1C(=O)[C@@H]2[C@@H](O2)/C=C/c(c3)ccc(c34)OCO4	-1	-1.64379
ZINC000049181753	CC(C)CNC(=O)/C=C/C=C/CCCC/C=C\CCCCC	-1	-0.53886
ZINC000049181820	C[C@H](O)C(O)([C@@H](C)O)C(=O)OCc1c(ccc(c1)O)NC(=O)CC[C@@H](C([O-])=O)[NH3+]	1	1.28083
ZINC000049181823	C[C@@H](O)C(O)([C@@H](C)O)C(=O)OCc1c(ccc(c1)O)NC(=O)CC[C@@H](C([O-])=O)[NH3+]	1	0.514532
ZINC000049181826	C[C@H](O)C(O)([C@H](C)O)C(=O)OCc1c(ccc(c1)O)NC(=O)CC[C@@H](C([O-])=O)[NH3+]	-1	-0.0205173
ZINC000049181872	O[C@H]1C=C[C@@H](O)[C@H]([C@]12O)ON=C(C2)C(=O)N(C)c(c(=O)o3)cc(c34)ccc(OC)c4OC	1	0.0295777
ZINC000049181878	O[C@H]1C=C[C@H](O)[C@H]([C@]12O)ON=C(C2)C(=O)N(C)c(c(=O)o3)cc(c34)ccc(OC)c4OC	1	0.510089
ZINC000049181952	CCC[C@@H](O)[C@H]1OCC(=C12)[C@H](O)[C@H](O)[C@H](O)[C@@H]2O	1	0.0776975
ZINC000049181958	CCC[C@@H](O)[C@@H]1OCC(=C12)[C@H](O)[C@H](O)[C@H](O)[C@@H]2O	1	1.969
ZINC000013983826	OC[C@@]1(C)[C@@H](O)CC[C@@]2(C)[C@H]1CC[C@]3(C)[C@@H]2CC=C([C@]34C)[C@H]5[C@@](C)(CC4)CCC(C)(C)C5	1	1.72923
ZINC000049022523	CC(=O)OC[C@]1([C@@]23CO3)[C@H](CCC2)[C@@](C)([C@H](C4)O[C@@H]([C@@H]45)OC=C5)[C@@H](C)C[C@@H]1OC(=O)C	1	1.72923
ZINC000049047085	CC(C)C(=C1)C(=O)C(=O)C2=C1[C@H](OC)[C@@H](OC3=O)[C@H]([C@]234)C(C)(C)CCC4	-1	-1.05413
ZINC000049051501	OC[C@@H]1[C@@H](O)[C@H](O)[C@@H](O)[C@@H](O1)Oc(c2)ccc(O)c2OC	1	2.3399
ZINC000049052939	C[C@]1(O)CC[C@@H](C(=C)C(=O)O2)[C@H]2[C@H]3[C@@](C)(O)[C@@H](Cl)[C@@H]([C@@]134)O4	1	1.87274
ZINC000049112086	COc(cc1)cc(O)c1C[C@H](C2=O)COc(c23)c(C)c(O)c(C)c3O	1	1.72923
ZINC000049169388	C1[NH2+]CC[C@@H]1c2nnc(o2)-c3ccc(Cl)cc3	1	1.72923
ZINC000049176730	COc(c1)c(O)c(OC)cc1CO[C@@H](O2)[C@H](O)[C@H](O)[C@H](O)[C@@H]2CO	1	1.06264
ZINC000049180588	OC[C@]1(C)O[C@@](O2)(OC)CC[C@]([C@@]123)(C)[C@H]4[C@@](C)(C[C@@H]3O)Oc5c(C4)c(OC)c6c(c5C)COC6=O	1	2.18133
ZINC000049180600	CC[C@H](O)c1c(C[NH3+])c(O)ccc1	1	0.674524
ZINC000049180719	O=C1CC[C@H](O1)CCCC[C@]2(OC(=O)C)C=CC(=O)[C@H]2C/C=C\CC	1	0.674524
ZINC000049180795	C[C@@H](O)[C@](O)(CC)C(=O)OCc1c(cccc1)NC(=O)CCC([O-])=O	1	0.69084
ZINC000049181466	COC(=O)CC[C@@H]([C@@H](C([O-])=O)CO)\C=C\C=C\CCC	-1	-0.00839985
ZINC000049181472	CC1(C)[C@H]([C@H]12)Oc3c2c4c(c(c3)OC)C(=O)C[C@@H](O4)c5ccccc5	1	3.2018
ZINC000049181506	CC[C@H](C)\C=C(C)\C=C\C(OC1)=CC(=CC2=O)C=1[C@H]([C@]23C)[C@@H]([C@@](O3)(C)O)C(=O)OC	1	3.04877
ZINC000049181623	CC(C)(O)[C@@H](O)Cc1c(C)cc(cc1O)Oc(cc2C)cc(c2)O	1	3.2018
ZINC000049181664	C/C=C/[C@H]([C@@H]([C@@H]1[O-])O)OC(=C12)[C@@](C)(O)OC2=O	1	0.496439
ZINC000049181670	C/C=C/[C@H]([C@H]([C@@H]1[O-])O)OC(=C12)[C@@](C)(O)OC2=O	1	0.437112
ZINC000049181683	C[C@H](O)C[C@H](O)Cc(oc1=O)cc(c12)cc(OC)cc2OC	1	1.04618
ZINC000049181689	C[C@H](O)C[C@@H](O)Cc(oc1=O)cc(c12)cc(OC)cc2OC	1	0.933361
ZINC000049181741	C1CCCCN1C(=O)[C@H]2[C@H](O2)/C=C/c(c3)ccc(c34)OCO4	-1	-1.66365
ZINC000048999054	c1cc(O)ccc1/C=C(/C2=O)COc(c23)cc(O)c(C)c3O	-1	-0.588389
ZINC000049015315	c1cc(O)ccc1C[C@@H](CO2)Cc(c23)cc(O)cc3OC	-1	-1.9711
ZINC000049021114	C[C@@]12[C@H]3C(=O)O[C@H]([C@@H]3C)[C@H](O)[C@@H]2[C@]4(C)C(=CC1=O)C(C)=C[C@H](O)[C@H]4O	-1	-0.328907
ZINC000049022525	CC(=O)OC[C@]1([C@@]23CO3)[C@H](CCC2)[C@@](C)([C@H](C4)O[C@@H]([C@@H]45)OC=C5)[C@H](C)C[C@H]1OC(=O)C	1	1.42854
ZINC000049114097	COc(cc1)c(O)cc1C[C@H](C2=O)COc(c23)c(C)c(O)c(C)c3O	1	1.49777
ZINC000049170080	COc(cc1)ccc1-c(o2)nnc2[C@H]3CC[NH2+]C3	1	0.622683
ZINC000049180597	OC[C@]1(C)O[C@@](O2)(OC)CC[C@]([C@@]123)(C)[C@H]4[C@](C)(C[C@H]3O)Oc5c(C4)c(OC)c6c(c5C)COC6=O	1	3.04563
ZINC000049180803	C[C@H](O)[C@@](O)(CC)C(=O)OCc1c(cccc1)NC(=O)CCC([O-])=O	1	3.04563
ZINC000049180882	C[C@@H](O)[C@@H](O)c(c1)ccc(c1C(=O)C)OC(=O)c(c2)ccc(c23)OCO3	1	2.01566
ZINC000049180949	OC[C@@](C)(O)[C@@]12[C@@H](C1)C(=O)C[C@@H]2C	-1	-0.0597852
ZINC000049180979	CC(C)(O)/C=C/c(c(cc1)OC)c(c12)O[C@H](CC2=O)c3ccccc3	1	2.32964
ZINC000049180991	CC(C)=CC(=O)O[C@@H](C(C)(C)O)[C@@H](O)c(c1)c(OC)cc(c12)oc(=O)cc2	-1	-0.615327
ZINC000049181003	CC(C)=CC(=O)O[C@@H]([C@@H](O)C(C)(C)O)c(c1)c(OC)cc(c12)oc(=O)cc2	1	0.319201
ZINC000049181037	COc(c(c1)O)cc(c12)C[C@H](C)[C@](C)(O)[C@H]2c(c3)ccc(O)c3OC	1	0.718956
ZINC000049181066	OC/C=C/c1cc(OC)c(cc1)O[C@H](C)Cc2cc(OC)c(OC)c(c2)OC	1	0.944316
ZINC000049181090	O=C/C=C/c1cc(OC)c(cc1)O[C@H](C)Cc2cc(OC)c(OC)c(c2)OC	1	2.39118
ZINC000049181259	CC(C)(O)\C=C\C(=O)[C@H](C)CCc(c1)c(O)c(cc1C([O-])=O)C\C=C(C)\CO	1	1.32616
ZINC000049181271	C1[C@@H](O)CC(C)=C(C1(C)C)CC[C@@H](C)O[C@H](O2)[C@H](O)[C@@H](O)[C@H](O)[C@H]2CO	-1	-0.0141678
ZINC000049181283	C1CC(=O)C(C)=C(C1(C)C)CC[C@H](C)O[C@H](O2)[C@H](O)[C@@H](O)[C@H](O)[C@H]2CO	-1	-0.181909
ZINC000049181365	CC(C)=CCc1c(O)cc(O)c(C2=O)c1O[C@H]3COc(c4[C@@]23O)cc(OC)c(c4)OC	-1	-0.516511
ZINC000004975331	COC(=O)C[C@H](CC1)[C@@H](C1=O)C/C=C\CC	1	2.38202
ZINC000004683729	[O-]C(=O)CC[C@@H](C)[C@H]1CC[C@H]([C@@]12C)[C@H]3[C@H](CC2)[C@]4(C)[C@@H](C(=O)C3)C[C@H](O)CC4	1	0.000132012
ZINC000014437147	COc1c(OC)cc(cc1OC)-c(cc2=O)oc(c23)cc(O)c(c3O)OC	1	1.43092
ZINC000086035365	C=CC(=O)C#CC#CC[C@H]1[C@H](O1)CCCCCCC	-1	-1.58329
ZINC000014610230	CC(C)=CCc(c1O)c(OC(C)(C)C=C2)c2c(c13)oc4c(c3=O)c(O)ccc4O	1	1.2962
ZINC000014610230	CC(C)=CCc(c1O)c(OC(C)(C)C=C2)c2c(c13)oc4c(c3[O-])c(=O)ccc4O	-1	-0.25324
ZINC000005114532	CC1(C)[C@H](O1)COc(c2OC)ccc(c3OC)c2[nH+]c(c34)occ4	-1	-1.35781
ZINC000000900910	O1COc(c12)ccc3c2[C@H](CC(=O)C)N(C)c4c3ccc5c4cc6c(c5)OCO6	-1	-0.58378
ZINC000014504316	c1cc(O)ccc1-c(c2c34)ccc3cccc4CC(=O)C2=O	1	3.46239
ZINC000014508322	NC(=O)OC[C@@H]([C@@H]([C@@]123)N[C@H]([NH3+])N3)N[C@@H]([NH3+])N2C[C@H](C1(O)O)OS([O-])(=O)=O	-1	-1.02642
ZINC000014505065	c1cc(O)ccc1\C=C\C(=O)NC[C@H](O)c2ccc(O)cc2	1	1.03561
ZINC000014504307	c1ccccc1-c(c2c34)ccc3cccc4CC(=O)C2=O	-1	-0.841528
ZINC000014504319	COC(C1=O)=Cc2cccc3ccc(c1c23)-c4ccc(O)cc4	1	0.0576257
ZINC000086035367	C=CC(=O)C#CC#CC[C@@H]1[C@H](O1)CCCCCCC	-1	-1.00685
ZINC000085840290	COC(=O)/C(C(C)C)=C/C(=C1C([O-])=O)C(=O)[C@@H](OC2=O)[C@H]([C@]123)C(C)(C)CCC3	-1	-0.735099
ZINC000085910679	c1cc(O)ccc1\C=C\C(=O)OCCCCCCCCCCCCCCCCCC	-1	-0.0505401
ZINC000000156275	[O-]C(=O)c(c1)ccc(c12)cc(O)cc2	1	1.84657
ZINC000014410679	C1CC[C@@](C([O-])=O)(C)[C@H]2CCc(c3[C@]12C)cc(C(C)C)c(c3)O	-1	-0.903502
ZINC000002039190	C[C@H](O)[C@H](O)c1ccccc1	-1	-0.939184
ZINC000000265509	CC(=O)O[C@H](C(C)(C)O)COc(ccc1)c(c12)n(C)c(=O)cc2OC	-1	-0.939184
ZINC000014639665	c1ccc(O)c(O)c1C(=O)c2c(OC)cc(OC)cc2O	1	2.97416
ZINC000014646870	O1COc(c12)ccc(c2)C(=O)[C@H](C3=O)[C@H](CO3)Cc(c4)ccc(c45)OCO5	-1	-0.779497
ZINC000014648349	OC[C@@H](C)CCc1c(O)ccc(c1)-c(c(c2O)OC)oc(c23)cc(=O)c(c3O)OC	-1	-0.802086
ZINC000014648349	OC[C@@H](C)CCc1c(O)ccc(c1)-c(c(c2[O-])OC)oc(c23)cc(=O)c(c3O)OC	1	2.06455
ZINC000002034533	CC1(C)C[C@@H](C)CC1	-1	-0.382951
ZINC000014650852	COc1c(O)c(OC)cc2ccc(c3c12)cc(O)cc3	-1	-1.27589
ZINC000014640947	O=C1OCc(c12)c(O)c3c(cc4c(c3)OCO4)c2-c(c5)ccc(c56)OCO6	1	1.02202
ZINC000014648347	OC[C@H](C)CCc1c(O)ccc(c1)-c(c(c2O)OC)oc(c23)cc(=O)c(c3O)OC	1	0.0799373
ZINC000014648347	OC[C@H](C)CCc1c(O)ccc(c1)-c(c(c2[O-])OC)oc(c23)cc(=O)c(c3O)OC	-1	-0.519435
ZINC000013432939	O=Cc1c(C)cc(O)c(c1O)C\C=C(C)\[C@@H](O)C[C@@]2(C)[C@@H](C)C(=O)CC[C@H]2C	1	0.571463
ZINC000013558214	C[C@H]1[C@H](C)CC[C@@](CC2)(C(=O)OC)[C@@H]1C([C@@]23C)=CC[C@H]4[C@@]3(C)CC[C@@H]5[C@]4(C)CC[C@H](O)C5(C)C	-1	-1.13168
ZINC000013584561	CC(=O)Oc(c1[O-])c(OC(=O)C)cc(c12)oc(cc2=O)-c3ccccc3	-1	-1.1827
ZINC000013584561	CC(=O)Oc(c1=O)c(OC(=O)C)cc(c12)oc(cc2O)-c3ccccc3	1	1.14296
ZINC000013404353	OC/C(C)=C\Cc(c1O)c(O)cc(c12)oc(CO)cc2=O	1	3.43512
ZINC000013838615	COc(cc1)c(OC)cc1-c(cc2O)oc(c23)cc(cc3=O)OC	1	0.137602
ZINC000013861677	OCC[NH+](CC1)CCN1C2=Nc(cccc3)c3Sc(c24)cccc4	1	1.14296
ZINC000013861677	OCCN1CCN(CC1)C2=Nc(cccc3)c3Sc(c24)cccc4	1	0.245249
ZINC000013861677	OCC[NH+](CC1)CCN1C2=[NH+]c(cccc3)c3Sc(c24)cccc4	1	3.60639
ZINC000013482058	O=c(o1)ccc(c12)ccc(OC)c2-c(c3)c(OC)cc(c34)oc(=O)cc4	1	1.14296
ZINC000013482271	c1cc(C([O-])=O)cc(O)c1[C@](C)(O)CCCC(C)(C)O	-1	-0.171527
ZINC000085928413	CC=1C(=O)OC(=C[C@]2(C)O)C1C[C@@H]([C@@]23O)[C@@](C)(O)CC3	1	0.0430817
ZINC000085932093	C=C[C@@](C)(CC1)C=C([C@@]1(O)[C@@]23C)C(=O)C(=O)[C@H]3[C@](C)(CO)CC=C2	1	0.290544
ZINC000013423831	c1ccccc1C(=O)NC(=C/c2c(F)cccc2)\C(=O)N(C3)C[C@H]4C[C@@H]3Cn(c45)c(=O)ccc5	1	0.22142
ZINC000005114123	CC(C)=CCc(c1O)c(OC(C)(C)C=C2)c2c(c13)[nH]c4c(c3=O)cccc4O	1	0.204897
ZINC000013483572	c1cc(O)cc(OC)c1C(=O)/C=C/c2ccccc2	1	0.88901
ZINC000013400340	COc(c1O)cc(cc1OC)[C@H]([C@H](O2)C)Oc(c2c34)c(OC)cc3ccc(=O)o4	1	1.32616
ZINC000013480350	CC(C)=CCOc(cc1O)cc(c12)cc3c(c2O)C(=O)C[C@@](C)(C3)O	1	1.47709
ZINC000086004253	CC(=O)OC/C(C)=C(\C(=O)C1=O)C(=O)[C@@H]([C@H]1[C@]23C)[C@H](OC(=O)C)C[C@H]2C(C)(C)CCC3	-1	-2.21344
ZINC000086020633	c1cc(O)ccc1/C=C\C(=O)OCCCCCCCCCCCCCCCCCC	-1	-0.582224
ZINC000085846477	O=c(o1)ccc(c12)cc(OC)c(c2OC)OC[C@@H]3C(C)=CC[C@@H]([C@@]34C)C(C)(C)[C@H](O)CC4	1	1.98126
ZINC000085809713	COC(=CC1)C(=O)[C@]([C@]123)(N(C)CC2)C[C@H](O)c4c3cc5c(c4)OCO5	1	3.7354
ZINC000085809713	COC(=CC1)C(=O)[C@]([C@]123)([N@H+](C)CC2)C[C@H](O)c4c3cc5c(c4)OCO5	-1	-0.927938
ZINC000013423840	OC[C@H]1CC[C@H]([C@@]12C)[C@H]3[C@H](CC2)[C@]4(C)[C@@H](CC3)C[C@@H](CC4)O[C@H]5CCCCO5	1	0.899506
ZINC000014488845	O=c1cc(C)oc(c12)cccc2OC	1	1.66691
ZINC000014243545	C[C@H]1[C@H](C)CC[C@](C([O-])=O)(CC2)[C@@H]1C([C@@]23C)=CC[C@@H]4[C@@]3(C)CC[C@H]5[C@]4(C)C[C@@H](O)[C@H](O)[C@@]5(C)CO	1	0.46086
ZINC000000394923	Cc1ccnc(c12)ccc(c2)OC	1	0.41544
ZINC000001729187	CC(C)COC(=O)c1cc(O)c(O)c(c1)O	-1	-0.65841
ZINC000008218511	COC(=O)CCCCCCC/C=C/CCCCCCCC	1	2.15511
ZINC000000895520	Oc1cccc(c12)cc(O)cc2O	1	2.77598
ZINC000008382291	COc1cc(OC)c(CC=C(C)C)c(O)c1C(=O)/C=C/c2c(OC)cc(OC)cc2OC	1	0.249508
ZINC000008382416	C=CC(=O)OCC(=O)[C@H]1CC[C@H]([C@@]12C)[C@H]3[C@H](CC2)[C@]4(C)[C@@H](CC3)C[C@@H](CC4)O[C@@H]5CCCCO5	1	2.35097
ZINC000008382428	COC(=O)CC[C@@H](C)[C@H]1CC[C@H]([C@@]12C)[C@H]3[C@H](CC2)[C@]4(C)[C@@H](C[C@H](O)CC4)C[C@H]3OC(=O)C	1	2.43948
ZINC000044387222	CCCCCCCCCc1c(OC)c(O)cc(c1)O	-1	-1.61838
ZINC000044396239	OCCCc1c(O)c(O)ccc1	-1	-0.161737
ZINC000044417523	CC(C)=CCOc(cc1)ccc1C(C(=O)OC2=O)=C2CC(C)C	1	3.72676
ZINC000044404823	C[C@]12[C@](O2)(C)C[C@@H](O[C@H]1O)[C@@H](C)c(cc3)cc(CC[C@H]45)c3[C@@H]5[C@H](O6)[C@H]6[C@](O)([C@@]47C)CC=CC7=O	1	3.72676
ZINC000044416749	C=C(C)[C@@H](CC1)C=C[C@@]1(C)OO	1	0.100853
ZINC000044418163	c1cc(O)c(O)cc1\C=C\C(=O)OCCCCCCCCCCCCCCCCCC	-1	-2.18755
ZINC000045097098	COc1c(OC)c(OC)cc(c12)C[C@H](CO2)C(C3=O)=CC(=O)C(OC)=C3OC	1	0.21431
ZINC000008382388	c1ccccc1C(=O)NC(=C/c2c(F)cccc2)\C(=O)N(C3)C[C@@H]4C[C@H]3Cn(c45)c(=O)ccc5	1	2.17194
ZINC000008382422	CC(=O)OC[C@H](OC(=O)C)C[C@H]1CC[C@H]([C@@]12C)[C@H]3[C@H](CC2)[C@]4(C)[C@@H](CC3)C[C@H](CC4)OC(=O)C	1	3.61008
ZINC000005455326	C1CC(=C\Br)/C=C[C@]12C(=C)C[C@@H](O)[C@@H](Br)C2(C)C	1	0.203894
ZINC000008382455	O1COc(c12)cc3c(c2)C(=O)N(Cc4ccccc4)[C@H]5[C@@H]3C[C@H](CC5)OCc6ccccc6	-1	-1.01307
ZINC000014509649	[O-]C(=O)/C(C)=C/C=C/[C@@](C)(OC1=O)[C@H](CC2)[C@@]([C@@]123)(O)CCC(C([O-])=O)=CC3	-1	-0.0485617
ZINC000000898481	COc(c1)c(O)cc(C[C@@H]2[N@H+](C)CC3)c1c4c2c3cc(c45)OCO5	1	2.19751
ZINC000000899115	COc1cc(OC)cc2ccc(c3c12)cc(c(c3)O)OC	1	1.19692
ZINC000000900525	COC(=O)c1c(c(Cl)ccc1)[N-]S(=O)(=O)c(n2)nn(c23)c(nc(F)c3)OCC	1	2.13573
ZINC000000519659	C[C@H](C1)CC[C@@H](C2(C)C)[C@@H]1Nc(c23)c(OC)ccc3	-1	-1.01644
ZINC000014807134	COc1cc(O)c(OC)c(c12)O[C@@H](CC2=O)c3ccccc3	-1	-0.177364
ZINC000014727566	CC(C)=CCc(c(O)cc1O)c(c12)oc(cc2=O)-c(c3)cc(O)c(O)c3CC=C(C)C	1	0.21431
ZINC000013434316	COc(c1)c(OC)cc(cc2N(C)CC3)c1c4c2c3cc(c45)OCO5	1	2.29209
ZINC000013434355	O1COc(c12)ccc(c2)\C=C(\C(=O)OC)[C@@H](C(=O)OC)Cc(c3)ccc(c34)OCO4	1	3.65055
ZINC000014780116	Oc1c(C)c(=O)c(C)c(c12)oc(cc2O)-c3ccc(O)cc3	1	0.848898
ZINC000014780923	CC(C)=CCc1c(O)c(CC=C(C)C)cc(c1)-c(c2=O)coc(c23)cc(O)cc3O	-1	-0.177364
ZINC000014780145	CC(C)=CCc(c(=O)cc1O)c(c12)oc3c(c2[O-])cc4c(c3O)OC(C)(C)C=C4	-1	-0.507467
ZINC000014780145	CC(C)=CCc(c(O)cc1O)c(c12)oc3c(c2=O)cc4c(c3O)OC(C)(C)C=C4	-1	-0.411468
ZINC000014695447	C[C@H](O)C[C@H]1CCCC[N@@H+]1C	1	1.43423
ZINC000014680533	CC#Cc1ccc(s1)-c(s2)ccc2[C@H](CCl)O	1	2.52229
ZINC000014690931	C=C(C)[C@H]1CCc(c2[C@@]13O)c(C)ccc2C=C(C3=O)C(C)C	1	1.22193
ZINC000013404427	c1cccc(c1c23)O[C@@H](O)c3oc4c(c2=O)c(O)cc(c4)O	1	0.930973
ZINC000029227697	CCCc1cc(c(O)cc1)-c(c(O)cc2)cc2CCC	1	0.325151
ZINC000001675020	C=Cc1ccc(cc1)OC	1	3.07274
ZINC000001530837	CC(C)=C[C@H]1[C@@H](C1(C)C)C(=O)O[C@H](CC2=O)C(C)=C2C\C=C\C=C	-1	-0.748729
ZINC000029555312	COc(cc1)c(OC)cc1[C@@H]([C@@H](C)[C@H]2C)O[C@@H]2c3cc(OC)c(cc3)OC	1	0.415943
ZINC000001620483	c1ccccc1[C@H](C=C)C2=CC(=O)C(=CC2=O)OC	1	0.894735
ZINC000005158046	C=Cc1ccc(cc1)O[C@H](O2)[C@H](O)[C@@H](O)[C@H](O)[C@H]2CO	1	1.63882
ZINC000015120610	CC(C)(O)/C=C/C/C(C)=C/COc(c(c12)occ1)c3c(c2)ccc(=O)o3	1	0.993029
ZINC000000001021	c1ccccc1C(=O)OCc2ccccc2	1	1.07075
ZINC000100016123	Oc1c(C)c(O)c(C(=O)C)c(c1[C@]23C)OC2=CC([O-])=C(C3=O)C(=O)C	1	2.1642
ZINC000049112017	C[N@@H+]1CC[C@@]2([C@]134)c5c(ccc(c5O)OC)[C@H](C4)O[C@@]3(O)C(=CC2)OC	1	0.517531
ZINC000100071488	CC(=O)O[C@H]1C(=O)C(\C)=C\CCC(=C)[C@H]([C@@H]12)CC2(C)C	-1	-1.44471
ZINC000100016131	Oc1c(C)c(O)c(C(=O)C)c(c1[C@@]23C)OC2=CC([O-])=C(C3=O)C(=O)C	1	0.85965
ZINC000049867793	[O-]C(=O)CCCCC/C=C\C#CCCCCCCCC	-1	-0.179158
ZINC000100007346	C1[C@@H](O)C[C@H]([N@H+]2C)CC[C@@H]12	-1	-0.442853
ZINC000100016128	Oc1c(C)c(O)c(C(=O)C)c(c1[C@]23C)OC2=CC([O-])=C(C3=O)C(=O)C	1	0.144625
ZINC000049049444	CC(C)=CCc(c(cc1)OC)c(c1[C@@]23OC)O[C@H]2c4c(OC3)cc(O)cc4	1	0.386758
ZINC000008221051	[O-]C(=O)CCCCCCCC1=C(C1)CCCCCCCC	1	1.57311
ZINC000003978795	C[C@H]1[C@@H](O)C[C@@H]([C@@H]12)C(C([O-])=O)=CO[C@H]2O[C@H](O3)[C@H](O)[C@@H](O)[C@H](O)[C@H]3CO	1	3.96667
ZINC000003875982	CC(C)CCC[C@H](C)CCC[C@H](C)CCC[C@](C)(CC1)Oc(c12)c(C)cc(O)c2C	1	3.44989
ZINC000003875850	Oc1cccc(c12)C(=O)c3c(C2=O)cccc3	1	3.66287
ZINC000003874616	C1C(=O)OC(C=12)=CCO[C@@H]2O	-1	-0.0791182
ZINC000003875035	S=C=NCCCC[S@](=O)C	1	3.47266
ZINC000003869520	OC[C@H]1[C@@H](O)[C@@H](O)[C@@H](O)[C@@H](O1)Oc2ccc(O)cc2	1	4.00679
ZINC000019897769	COC(=O)CC[C@H](C)[C@H]1CC[C@H]([C@@]12C)[C@H]3[C@H](CC2)[C@]4(C)[C@@H](C[C@H](O)CC4)C[C@H]3OC(=O)C	1	0.762956
ZINC000019897768	[O-]C(=O)CC[C@H](C)[C@H]1CC[C@H]([C@@]12C)[C@H]3[C@H](CC2)[C@]4(C)[C@@H](C[C@H](O)CC4)C[C@H]3OC(=O)C	-1	-0.259059
ZINC000001841213	C=CCSSSSCC=C	1	4.22527
ZINC000020465259	OC[C@H](O1)[C@@H](O)[C@H]([C@H]1C[NH3+])[N@H+]2CCC[C@@H]2COC	-1	-0.83147
ZINC000020465678	OC[C@H](O1)[C@@H](O)[C@H]([C@H]1C[NH3+])[NH+]2CCCCC2	-1	-0.313535
ZINC000003872947	CC(C)=CCc(c1O)c(=O)cc(c12)oc3c4c(cc(O)cc4)O[C@H](C=C(C)C)c3c2O	1	0.796113
ZINC000038939738	OC[C@@H](C1)CC[C@](C)(CC2)[C@@H]1[C@](C)(CC3)[C@@]2(C)C4=CC=C(C=5[C@]34C)[C@@H](C)C(=O)C(=O)C5	1	1.51854
ZINC000038796306	COc1c(OC)ccc(c2C3)c1c(cc(OC)c(c4)OC)c4c2C[N@@H+]([C@H]35)CCC5	1	3.51813
ZINC000000338217	COc1cc(OC)c(C)c(c12)oc(cc2=O)-c3ccccc3	-1	-0.667096
ZINC000038918080	O[C@@H]1OC=C(C(=O)OC)[C@H]([C@H]12)C[C@H](O)[C@@H]2C	1	1.39758
ZINC000038497450	CC(C)CCC[C@H](C)[C@H]1CC[C@H]([C@@]12C)[C@H]3[C@H](CC2)[C@]4(C)C(=C[C@H]3O)C[C@@H](O)CC4	1	1.10243
ZINC000038364227	OC/C(C)=C\CC[C@@](C)([C@@]12C)[C@@H](CC2)C[C@@H]1O	-1	-0.137749
ZINC000038539887	c1occc1/C=C/[C@H]2[C@@H](C)C(=O)C(=O)[C@H]([C@@]23C)C(C)(C)CCC3	1	2.77709
ZINC000002600008	CCc1c(C)cc(CC)cc1	-1	-0.221834
ZINC000000338403	COc(c1)c(OC)cc(c12)CC[N@@H+]3[C@@H]2Cc4c(C3)cc(O)c(c4)O	-1	-0.739256
ZINC000000338145	COc1c(OC)cc(CC[N@H+]2C)c3[C@H]2Cc(c4c13)ccc(c4)O	-1	-0.739256
ZINC000002578759	[O-]C(=O)[C@@H]1CC=CC[NH2+]1	1	0.474139
ZINC000038661068	C[C@H]1[C@H](C)CC[C@](C([O-])=O)(CC2)[C@@H]1C([C@@]23C([O-])=O)=CC[C@@H]4[C@@]3(C)CC[C@@H]5[C@]4(C)CC[C@H](O)C5(C)C	1	0.570072
ZINC000038661071	C[C@H]1[C@H](C)CC[C@](C([O-])=O)(CC2)[C@@H]1C([C@@]23C([O-])=O)=CC[C@@H]4[C@@]3(C)CC[C@H]5[C@]4(C)CC[C@H](O)C5(C)C	-1	-0.0577393
ZINC000004311891	c1cc(O)ccc1C(=O)/C=C/c2c(OC)cc(cc2)OC	1	2.12404
ZINC000000487423	c1cc(O)cc(O)c1C(=O)Cc2ccc(O)cc2	1	2.43038
ZINC000020470298	O1COc(c12)ccc3c2C[N@H+]4[C@H](C3)c5c(CC4)cc6c(c5)OCO6	1	1.41052
ZINC000020470300	O1COc(c12)ccc3c2C[N@@H+]4[C@@H](C3)c5c(CC4)cc6c(c5)OCO6	1	2.11488
ZINC000020465104	OC[C@H](O1)[C@@H](O)[C@H]([C@H]1C[NH3+])[NH+](CC2)CCN2C	-1	-0.363163
ZINC000020465104	OC[C@H](O1)[C@@H](O)[C@H]([C@H]1C[NH3+])[N@H+](CC2)CC[N@@H+]2C	1	0.283493
ZINC000000898281	CC(C)=CC(=O)O[C@@H](C(O1)(C)C)Cc(c2)c1cc(c23)oc(=O)cc3	1	2.87164
ZINC000000899668	c1ccccc1CCC(=O)c2c(O)c(c(O)cc2OC)Cc3c(O)cccc3	1	2.94296
ZINC000038143774	[O-]C(=O)C[C@H](O)[C@H](C([O-])=O)CCCCCCCC	-1	-1.50867
ZINC000038143791	C[C@@]1(O)[C@H](C)CC[C@](C([O-])=O)(CC2)[C@@H]1C([C@@]23C)=CC[C@@H]4[C@@]3(C)CC[C@@H]5[C@]4(C)C[C@@H](O)[C@@H](O)C5(C)C	-1	-0.0339055
ZINC000038149089	C[C@@H]1C(=O)O[C@H]2[C@H](CC)[C@H]([C@@H]3[C@H]4[C@@H]12)CCCC[N@H+]3[C@@H](C4)[C@@H](O5)C[C@H](C)C5=O	1	2.34129
ZINC000000404457	c1cccc(c1C([O-])=O)Cc2ccccc2	1	2.32568
ZINC000000897928	c1ccccc1CCc(cc2=O)oc(c23)cccc3	1	2.31828
ZINC000000897938	O=c1cc(C)oc(c12)c3c(cc2OC)OC(C)(C)C=C3	1	2.17621
ZINC000038843575	C[C@H]1[C@H](C([O-])=O)C[C@H](O)[C@](C)(CC2)[C@@H]1C([C@@]23C)=CC[C@H]4[C@@]3(C)CC[C@H]5[C@]4(C)CCC(=O)C5(C)C	1	1.41119
ZINC000038342668	O=C1OCC=C1CC[C@H]([C@@]2(C)CCC3)C(C)=C[C@@H](OC4=O)[C@H]2[C@]34C	1	2.62596
ZINC000000033299	c1cccc(c12)n3c(C2=O)nc4c(c3=O)cccc4	1	0.376141
ZINC000000899156	Oc1cccc(c1C([O-])=O)CCc2ccc(O)cc2	1	2.19496
ZINC000221675447	N#CCCCCC[S@@](=O)C	1	0.316968
ZINC000038143771	[O-]C(=O)C[C@@H](O)[C@@H](C([O-])=O)CCCCCCCC	-1	-1.2563
ZINC000038143794	C[C@@]1(O)[C@H](C)CC[C@](C([O-])=O)(CC2)[C@@H]1C([C@@]23C)=CC[C@H]4[C@@]3(C)CC[C@H]5[C@]4(C)C[C@@H](O)[C@@H](O)C5(C)C	1	1.18707
ZINC000000898806	C1C[NH2+][C@@H]2Cc(cc(cc3)OC)c3c4c2c1cc(c45)OCO5	1	1.05606
ZINC000038139497	C/C=C/C=C/C([O-])=C(C1=O)\C(=O)C(C)=C([O-])[C@@]1(C)O	1	2.86027
ZINC000221675391	N#CCCCCC[S@](=O)C	1	1.09937
ZINC000003010397	Cc(c1)oc(c12)ccc(c2)OC	1	2.24798
ZINC000034181679	CCCOC(=O)/C=C/c1cc(O)c(O)cc1	1	1.38029
ZINC000034183297	O=C(O1)[C@@H](C)[C@H](CC2)[C@@H]1[C@H]([C@]23C)C(C)=CC[C@H]3O	1	0.921831
ZINC000034190763	O=C1C(=C)[C@@H](C2)CC[C@H]([C@]123)[C@@]4(COC3=O)[C@H]5[C@@](C)(CCC4)CO[C@H]5OC	-1	-0.67807
ZINC000034187260	CC(C)CCC[C@@H](C)[C@H]1CC[C@H]([C@@]12C)[C@H]3[C@H](CC2)[C@]4(C)[C@@](O)([C@H](C3)O)CCCC4	1	0.284616
ZINC000004556981	[O-]C(=O)CNC(=O)[C@@H](CSC)NC(=O)CC[C@H](C([O-])=O)[NH3+]	1	1.1796
ZINC000004557100	OC[C@@H](O)COC(=O)CCCCCCC/C=C\C/C=C\CCCCC	-1	-1.2563
ZINC000001722761	COc(cc1)c(OC)cc1C[C@@H](C)[C@H](C)Cc2cc(OC)c(cc2)OC	-1	-0.111891
ZINC000001535009	CC[NH+](CC)CCCCCCNc(cc(c1)OC)c(c12)nccc2C	1	0.830188
ZINC000001699423	CC1(C)C=CC[C@H](C)C1	1	2.3604
ZINC000034614602	C[S@@](=O)O\C=C\CSS[C@H](C)CC	1	2.9814
ZINC000034518064	OC[C@@H]1[C@@H](O)[C@H](O)[C@@H](O)[C@@H](O1)OC(C)(C)[C@H]([C@@H]2O)Oc(c23)cc4c(c3)ccc(=O)o4	1	3.03183
ZINC000034500156	CC1(C)[C@@H](CC2)[C@H]1/C=C(\C)C(=O)[C@](O)([C@H]3[C@@H](O)[C@@]24CO4)C[C@H](C)[C@@H]3O	1	2.95637
ZINC000034183301	O=C(O1)[C@@H](C)[C@@H](CC2)[C@@H]1[C@H]([C@]23C)C(C)=CC[C@H]3O	1	2.76618
ZINC000034188478	COc(cc1)ccc1CCO[C@H](O2)[C@H](O)[C@@H](O)[C@H](O)[C@H]2CO	-1	-1.82658
ZINC000034194746	CC(=O)OC[C@]1([C@@]23CO3)[C@H](CCC2)[C@@]4([C@H](C)C[C@@H]1OC(=O)C)C(=O)O[C@H](C4)c5ccoc5	-1	-1.71695
ZINC000034187470	C1C[C@H](O)C(C)(C)[C@H](CC2)[C@@]1(C)C([C@@]23C)=CC=C4[C@@]3(C)CC[C@]5(C)[C@H]4CC(C)(C)CC5	1	2.24309
ZINC000034199208	C\C=C(C)\C(=O)O[C@@H]([C@H]1OC(=O)C)C(C)(C)Oc2ccc(c3c12)ccc(=O)o3	1	1.23606
ZINC000034183684	OC[C@H]1[C@H](O)[C@@H](O)[C@@H]([NH2+]1)c2cc(O)c(cc2)OC	1	3.28772
ZINC000034199333	CC(C)c(c1)c(O)c(O)c2c1C(=O)[C@@H](OC3=O)[C@H]([C@]234)C(C)(C)CCC4	1	0.423115
ZINC000065748611	[O-]C(=O)[C@H]1[C@@H](O)[C@@H](O)[C@@H](O)[C@@H](O1)Oc(cc(c2)O)cc2/C=C/c3ccc(O)cc3	-1	-0.29258
ZINC000065748615	[O-]C(=O)[C@H]1[C@@H](O)[C@@H](O)[C@H](O)[C@@H](O1)Oc(cc(c2)O)cc2/C=C/c3ccc(O)cc3	1	0.499686
ZINC000004632115	c1cccc(c12)C(=O)C=C([O-])C2=O	1	0.540559
ZINC000003965543	CC(C)C(=O)N[C@@H]1CCCN1C(=O)/C=C\c2ccccc2	-1	-1.27481
ZINC000003881649	O=C1C=C(C)[C@@H](C1=2)[C@@H]3[C@H]([C@H](C)C(=O)O3)[C@@H](O)CC2C	-1	-0.803128
ZINC000019632769	O1COc(c12)cc3c(c2)[C@H]([N@H+](C)CC3)[C@@H](OC4=O)c5ccc(c6c45)OCO6	1	2.78468
ZINC000000035526	CC(C)(O)[C@H](O)COc(c1OC)ccc(c2OC)c1[nH+]c(c23)occ3	1	0.636597
ZINC000004610555	C1C[N@@H+](C)[C@@H](C2)c3c1cc(OCO4)c4c3C25CCC(=O)CC5	1	2.26395
ZINC000002146838	N#Cc1cc(C)c(C)cc1	1	1.35508
ZINC000066100114	C1C[N@@H+]([C@H]2C3)C[C@@H]([C@H](C)O)[C@H]3C(C(=O)OC)=C4Nc(c5[C@]124)c(O)ccc5	1	0.687761
ZINC000141196469	C1C[N@H+](CC2)[C@@H]3\C(=C\C)[C@H]2C(C(=O)OC)=C4Nc(c5[C@@]134)cccc5	-1	-0.746064
ZINC000003849371	CN(C1)C=CC(=C2)C=1CC(=C23)OCO3	1	1.22919
ZINC000003847618	COc1cccc(c12)[C@@H](O)OC2=O	1	1.85539
ZINC000019796061	C1CC[N@@H+]2CCc(c3[C@@H]2[C@@]14CC)c5c(n3C(=O)C4)cccc5	1	2.25941
ZINC000004632126	[O-]C(=O)/C=C\c1c(O)cccc1	1	2.1808
ZINC000004644641	CC1(C)[C@H]([C@H]12)CC[C@@](C)(O)[C@H]3[C@H]2[C@@H](C)CC3	-1	-0.397986
ZINC000002389301	O=Cc(c1)ccc(c12)[nH]cc2	-1	-1.18557
ZINC000034924544	COC(=O)[C@@H](C1)NCc(c1c23)[nH]c2cccc3	1	1.05944
ZINC000019320174	CC(C)Oc(cc1)ccc1[C@@H]([N@@H+](C2)C3)N(C4)C[C@]3(C)[C@@H](O)[C@@]24C	1	1.95098
ZINC000003860577	CC(C)[C@H](C1=O)CC[C@@H](C)C1	1	0.17968
ZINC000003861087	OC\C=C(C)\CCC[C@H](C)CCC[C@H](C)CCCC(C)C	-1	-0.176417
ZINC000000517458	O1COc(c12)cc3c(c2O)c(=O)cc(o3)-c4ccccc4	1	0.263021
ZINC000034203333	CC(C)[C@H](CC)CC[C@@H](C)[C@H]1CC[C@H]([C@@]12C)[C@H]3[C@H](CC2)[C@]4(C)[C@@H](C(=O)C3)CC(=O)CC4	1	0.0521778
ZINC000002560557	c1cccc(OC(=O)C)c1C(=O)OC	-1	-1.92005
ZINC000014725316	COc1c(O)cc(CC[N@@H+]2C)c3[C@@H]2Cc(c4c13)ccc(c4O)OC	-1	-1.38645
ZINC000014679549	CC(C)c(c1c23)c(OC)c4c3c(c(C)cc4)CC[C@@H]2C(O1)(C)C	1	1.48015
ZINC000014689108	c1cccc2[nH]c(c3c12)c4n(CC3)c(=O)c5c(n4)c(O)ccc5	1	0.212016
ZINC000014689108	c1cccc2[nH]c(c3c12)c4n(CC3)c(=O)c5c(n4)c([O-])ccc5	-1	-1.40924
ZINC000014813367	OC[C@@H](O)/C=C/[C@@]1(O)C(C)=CC(=O)CC1(C)C	1	1.66832
ZINC000014708565	c1cc(=O)oc(c12)c(C[C@H](O3)C3(C)C)c(OC)cc2OC	1	0.104545
ZINC000004430155	C[C@@H](O1)CC=CC1=O	1	2.89396
ZINC000013838618	COc1c(O)cc(cc1O)-c(c(c2=O)O)oc(c23)cc(O)cc3O	1	2.44838
ZINC000004097836	OC[C@@]1(C)[C@@H](O)CC[C@@]2(C)[C@H]1CC[C@]3(C)[C@@H]2CC=C([C@]34C)[C@H]5[C@@](C)(CC4)[C@H](O)CC(C)(C)C5	1	0.678951
ZINC000004098722	[O-]C(=O)/C=C/c1cc(c(O)cc1)O[C@H](O2)[C@H](O)[C@@H](O)[C@H](O)[C@H]2CO	1	2.27029
ZINC000004098568	C1CCN(C(=O)C)C=C1[C@H]2CCCC[NH2+]2	-1	-1.65926
ZINC000028654959	CC(C)CNC(=O)/C=C/CCCCc(c1)ccc(c12)OCO2	-1	-1.65926
ZINC000028648780	c1occc1CC[C@@]2(O)[C@H](C)C[C@@H](O)[C@H]([C@@]23C)[C@@](C)(CO)CCC3	-1	-1.65926
ZINC000001609697	[C@@H]12CC[C@H]([N@H+]2C)C[C@H](C1)OC(=O)/C=C/c3ccccc3	1	1.47297
ZINC000000899756	CC(C)[C@](O)([C@@H](C)O)C(=O)OCC1=CC[N@H+]([C@H]12)CCC2	-1	-0.0737065
ZINC000000899550	COc(c1O)cc(cc1OC)-c2ccccc2	1	0.575731
ZINC000000899620	CC(=O)c(c1[O-])c(C)cc(c12)cccc2O	1	0.183107
ZINC000004097779	C[C@H]1CC(=O)C(=O)[C@@]2(C)[C@H]1C[C@H]3OC(=O)C[C@H]4[C@@H](C)[C@@H](O)[C@]([C@H]2[C@@]345)(O)OC5	1	0.590624
ZINC000004097790	C1OC(=O)C[C@@H]2OC(C)(C)[C@H](C(=O)[C@H](O)[C@@]34C)[C@]12[C@H]4CC[C@@]5(C)[C@@H](OC(=O)[C@H]([C@]356)O6)c7ccoc7	1	1.67025
ZINC000004098420	COc(c1O)cc(cc1OC)[C@H]([C@H](O2)CO)Oc(c2c34)ccc3ccc(=O)o4	1	2.87134
ZINC000004097830	C1CC(C)(C)C[C@H]([C@]12C([O-])=O)C=3[C@@](C)(CC2)[C@@]4(C)[C@H](CC3)[C@]5(C)[C@@H](CC4)[C@@](C=O)(C)[C@@H](O)CC5	1	2.87134
ZINC000004104842	COC(=O)[C@](C)(CCC1)[C@@H](CC2)[C@]1(C)[C@@H]([C@]234)CC[C@@](C)(C3)[C@H](C4)O	1	1.77775
ZINC000004104865	CC(=O)O[C@@H](CC1)CC(=CC[C@@H]23)[C@@]1(C)[C@H]3CC[C@@]4(C)[C@H]2C[C@@H](O5)[C@]45[C@H](C)O	-1	-1.8792
ZINC000004104888	CC(=O)O[C@@H](C)[C@H]1CC[C@H]([C@@]12C)[C@H]3[C@H](CC2)[C@]4(C)[C@@H](CC3)CC=CC4	-1	-1.8792
ZINC000004104899	OCC[C@H]1CC[C@H]([C@@]12C)[C@H]3[C@H](CC2)[C@]4(C)[C@@H](CC3)C[C@H](CC4)O[C@H]5CCCOC5	-1	-1.56267
ZINC000029037471	Oc1cc(OC)cc(c12)O[C@H]([C@@H](C2=O)OC)c(c3)ccc(O)c3O	-1	-1.44621
ZINC000029056300	CC(C)=C[C@@H](O)C/C(C)=C/COc1c(ccc(=O)o2)c2cc(c13)occ3	-1	-1.44621
ZINC000028882419	O=Cc1c([O-])c(C=O)c(O)c(c1O)[C@@H](CC(C)C)[C@@](C)(CC2)[C@@H]3[C@@H]2[C@](C)(O)CC[C@H]([C@H]34)C4(C)C	-1	-1.56267
ZINC000028972742	CC(=O)O[C@@H]1CCC(C)(C)[C@@H](C[C@H]2O)[C@]1(C)[C@@H]([C@]234)CC[C@@H](C(=C)C3=O)[C@H]4O	-1	-0.441936
ZINC000029041595	c12c3c(O)ccc1CC[N@@H+](C)[C@H]2Cc4c(O3)cc(OC)c(c4)OC	-1	-0.441936
ZINC000029042127	C1C[C@@H](O)C(C)=C([C@@]12C)[C@H](O)C(=O)O[C@H]2c3ccoc3	-1	-0.930916
ZINC000028971873	COc1c(O)c(O)cc2cc(OC)c(c3c12)cccc3O	-1	-0.930916
ZINC000029041899	COc(c1)c(O)c(OC)cc1[C@@H]2OC[C@H]([C@H]23)[C@@H](OC3)c4cc(OC)c(O)c(c4)OC	-1	-0.728832
ZINC000028969961	COc(cc1)c(OC)c2[C@H](CC(=O)C)N(C)c(c3c12)c4c(cc3)cc(O)c(c4)O	1	2.68687
ZINC000028971858	COc1c(O)c(OC)cc2CCc(c3c12)cc(cc3)OC	-1	-0.105821
ZINC000029037474	COc1c(O)cc(cc1)[C@H]([C@H](C2=O)OC)Oc(c23)cc(OC)cc3O	-1	-1.46466
ZINC000029042092	CC(C)=CCc(c(O)cc1)c(c12)O[C@@H]3[C@H]2COc4c3c(OC)c(c(c4)O)CC=C(C)C	1	1.61416
ZINC000029056306	CC(C)=C[C@H](O)C/C(C)=C/COc1c(ccc(=O)o2)c2cc(c13)occ3	-1	-0.452719
ZINC000028901157	OC[C@@H]1[C@@H](O)[C@H](O)[C@@H](O)[C@@H](O1)Oc2cccc(c23)C[C@@H](OC3=O)c4ccc(O)cc4	-1	-0.540458
ZINC000028966291	[O-]C(=O)/C(C)=C/C=C/[C@@](C)(OC1=O)[C@H](CC2)[C@@]([C@@]123)(OC(=O)C)CCC(C([O-])=O)=CC3	-1	-0.836575
ZINC000028971854	COc1c(OC)c(O)cc2ccc(c3c12)c(O)c(cc3)OC	-1	-0.139016
ZINC000055300968	C[C@@H]1OC=C(C(=O)OC)[C@@H](C2)[C@H]1CN(CC3)[C@@H]2c(c3c45)[nH]c4cc(cc5)OC	-1	-1.13026
ZINC000055300968	C[C@@H]1OC=C(C(=O)OC)[C@@H](C2)[C@H]1C[N@H+](CC3)[C@@H]2c(c3c45)[nH]c4cc(cc5)OC	-1	-0.967801
ZINC000054219989	O1CCOC12CC[NH+](CC2)Cc3cc(=O)oc(c34)cc(C)cc4C	-1	-1.08629
ZINC000000895617	c1cc(O)ccc1C[C@H]2[N@H+](C)CCc(c23)cc(c(c3)O)OC	1	0.539012
ZINC000004252588	COc(cc1)cc(O)c1C(=O)/C=C/c2ccc(cc2)OC	-1	-1.28023
ZINC000002529828	CC(C)=CCC/C(C)=C/COc(c(c12)occ1)c3c(c2)ccc(=O)o3	-1	-1.55861
ZINC000000135449	COc1c(O)cc(CC[N@@H+]2C)c3[C@@H]2Cc(c4c13)cc(O)c(c4)OC	1	0.476946
ZINC000014414926	O1C=C[C@@H]2[C@@H]1Oc(cc3OC)c2c(oc4=O)c3c(c45)C[C@@H](C5=O)O	1	0.867392
ZINC000000607911	COc1c(OC)cc(CC[N@@H+]2C)c3[C@@H]2Cc(c4c13)cc(OC)c(c4)OC	-1	-0.729173
ZINC000000608130	CC[C@@H](C)C(=O)O[C@H]([C@@H]1OC(=O)C)C(C)(C)Oc2ccc(c3c12)ccc(=O)o3	-1	-2.23735
ZINC000002508224	[O-]\C=C([NH3+])\[C@@H](O)[C@H](O)[C@H](O)CO	1	0.579014
ZINC000002508224	O=C[C@H]([NH3+])[C@@H](O)[C@H](O)[C@H](O)CO	1	0.606954
ZINC000014728481	COc1c(O)c(OC)c(OC)c(c12)O[C@@H](CC2=O)c3ccccc3	1	0.571501
ZINC000014728182	c1cc(O)cc(c12)O[C@@H](CC2=O)c(cc3O)cc(O)c3O	1	2.50115
ZINC000014695361	O=C(O1)C=C([C@@]123)C[C@@H]([C@@H](C3)O)[N@@H+]4[C@@H]2CCCC4	1	2.37434
ZINC000014823902	O=c(o1)ccc(c12)ccc(O)c2-c3c(O)ccc(c34)cc(c(=O)o4)Oc(cc5)cc(c56)oc(=O)cc6	-1	-0.540967
ZINC000000075063	c1ccccc1C(=O)NCCc2c[nH]c(c23)ccc(c3)OC	-1	-0.617388
ZINC000000073700	c1coc(c12)ccc3c2oc(=O)cc3	-1	-0.581936
ZINC000014811208	COCc(c1OC)ccc(c12)C(=O)c3c(C2=O)ccc(O)c3OC	1	0.752794
ZINC000031415489	[O-]C(=O)[C@@](C)(C1)C[C@H](O)[C@](C)(CC2)[C@@H]1C([C@@]23C)=CC[C@H]4[C@@]3(C)CC[C@@H]5[C@]4(C)CC[C@H](O)C5(C)C	-1	-0.641591
ZINC000031417663	COc(cc1)ccc1CC[C@H](OC2=O)Cc(c23)cc(cc3O)O[C@H](O4)[C@H](O)[C@@H](O)[C@H](O)[C@H]4CO	-1	-0.483858
ZINC000031425373	Oc1cc(C)cc(c12)C(=O)c3c(C2=O)c(O)cc(c3)O[C@@H](O4)[C@H](O)[C@H](O)[C@@H](O)[C@@H]4C	-1	-0.644111
ZINC000031392128	CCOC(=O)/C=C\N(C)C	-1	-0.314127
ZINC000005202250	CC1CC[C@@H](C(=C)C(=O)O2)[C@H]2[C@H](C=13)C(C)=CC3=O	1	0.211993
ZINC000005640267	COc(cc1)c(O)cc1-c(c(c2=O)OC)oc(c23)cc(O)cc3O	1	1.19814
ZINC000005670074	O=C1OC[C@H]([C@@H]2O)[C@H]1[C@H](c(cc(c3O)OC)cc3OC)c(c4)c2cc(c45)OCO5	1	0.371767
ZINC000005732268	c1cc(O)ccc1-c(c(c2=O)OC)oc(c23)cc(O)cc3O	1	0.441244
ZINC000001841383	OCCC(=O)c1cc(OC)c(O)cc1	1	1.37781
ZINC000000000187	c1ccccc1C(=O)c2c(O)cc(OC)cc2O	1	0.515572
ZINC000005493811	c1cccc(c12)[nH]cc2C[C@H](C(=O)OCC)NS(=O)(=O)C[C@]34C(=O)C[C@H](C3(C)C)CC4	1	0.515572
ZINC000005495493	c1cccc(n2C)c1c(=O)c(c3OC)c2cc(c34)OCO4	-1	-0.218127
ZINC000005461939	Oc1c(C)cc(O)c(c12)C(=O)c3c(C2=O)cc(O)cc3O	-1	-0.685773
ZINC000006092955	c1cc(O)ccc1C[C@](C2=O)(O)Oc(c23)cc(O)cc3O	1	0.511131
ZINC000006093689	c1cc(O)cc(c1c23)OCC(=O)Cc2cc(O)c(c3)O	1	0.627597
ZINC000006093701	[O-]C(=O)[C@H]([NH3+])Cc1c[nH]c(c12)nccc2	1	1.42094
ZINC000000992830	c1ccccc1COc2ccc(cc2)OCc3ccccc3	1	1.42094
ZINC000001000250	c1ccccc1CCc2ccccc2	1	1.42094
ZINC000006093906	O1COc(c12)ccc(c2)-c(c(c34)COC3=O)c5c6c(OCO6)ccc5c4	1	0.0624104
ZINC000006091260	[O-]C(=O)Cc(cc1O)cc(O)c1O	-1	-0.22604
ZINC000059728627	CC(C)(O)[C@H](C1)Oc(c12)cc3c(c2=O)c(O)c(co3)-c4ccc(O)cc4	-1	-0.364189
ZINC000004823972	CC[C@@]1(O)C(=O)OCc(c2=O)c1cc3n2Cc(c34)cc5c(n4)ccc(c5)OC	-1	-0.0807005
ZINC000000131417	C1CC[C@@H]2N(C(=O)C)CCn(c2c1c34)c3ccc(C)c4	-1	-0.0497356
ZINC000031518148	CC(O1)(C)[C@H](O)Cc(c2)c1cc(c23)oc(c3)-c4cc(cc(c4)O)O[C@@H]([C@H](O)[C@H]5O)OC[C@H]5O	-1	-0.112044
ZINC000059737294	OC[C@@H]1[C@@H](O)[C@H](O)[C@@H](O)[C@@H](O1)Oc(c2O)c(OC)cc(c23)oc(cc3=O)-c4ccc(cc4)OC	1	2.18177
ZINC000000114181	COC(=O)CN(C#N)c1nc(N(C)C)nc(n1)SC	1	0.393607
ZINC000000139929	s1cccc1-c(c([O-])c2=O)oc(c23)ccc(Cl)c3	-1	-0.670236
ZINC000003872687	OC[C@H](O)COC(=O)c1c(cccc1)Nc2ccnc(c23)cc(Cl)cc3	-1	-0.669258
ZINC000003872687	OC[C@H](O)COC(=O)c1c(cccc1)Nc2cc[nH+]c(c23)cc(Cl)cc3	1	1.48656
ZINC000003872687	OC[C@H](O)COC(=O)c1c(cccc1)\N=C\2CCNc(c23)cc(Cl)cc3	1	1.48656
ZINC000005733557	COc(cc1)ccc1-c(cc2=O)oc(c23)cc(O)cc3	1	1.39093
ZINC000000057828	CCOc1cc(=O)oc(c12)ccc(Br)c2	1	1.00682
ZINC000000057833	CCOc1cc(=O)oc(c12)cc(cc2)OC	-1	-1.69958
ZINC000000057838	COc1c(C)c(=O)oc(c12)ccc(C)c2	1	2.66939
ZINC000000057839	CCOc1cc(=O)oc(c12)ccc(C)c2	1	2.95129
ZINC000000057841	c1ccc(OC)c(OC)c1-c(c(c2=O)OC)oc(c23)ccc(c3)OC	1	1.72288
ZINC000000057845	c1cc(O)cc(c12)oc(c(c2=O)O)-c3cc(O)ccc3	-1	-1.46103
ZINC000000057846	c1c(O)ccc(c12)oc(cc2=O)-c3c(O)c(O)ccc3	1	0.425191
ZINC000000057848	COc(cc1)cc(OC)c1-c(cc2=O)oc(c23)ccc(c3)OC	1	0.245007
ZINC000000057850	Cc1ccc(cc1)[C@@H](CC2=O)Oc(c23)c(Cl)ccc3	1	0.708969
ZINC000000057851	Cc1ccc(cc1)[C@H](CC2=O)Oc(c23)c(Cl)ccc3	1	0.708969
ZINC000000057852	c1cc(O)ccc1[C@H]([C@@H](C2=O)OC)Oc(c23)cccc3	1	1.16772
ZINC000000057853	c1cc(O)ccc1[C@H]([C@H](C2=O)OC)Oc(c23)cccc3	1	2.58109
ZINC000000057854	c1cc(O)ccc1[C@@H]([C@@H](C2=O)OC)Oc(c23)cccc3	1	1.00088
ZINC000000057855	c1cc(O)ccc1[C@@H]([C@H](C2=O)OC)Oc(c23)cccc3	1	1.50979
ZINC000000057856	COc(cc1)cc(OC)c1[C@H](CC2=O)Oc(c23)ccc(c3)OC	1	0.37089
ZINC000000057857	COc(cc1)cc(OC)c1[C@@H](CC2=O)Oc(c23)ccc(c3)OC	1	2.86646
ZINC000000057865	COc1c(OC)ccc(c1)[C@@H](CC2=O)Oc(c23)ccc(Cl)c3	1	0.504762
ZINC000000057866	COc1c(OC)ccc(c1)[C@H](CC2=O)Oc(c23)ccc(Cl)c3	-1	-1.42939
ZINC000000057869	Cc(c1)ccc(c12)oc(c(c2=O)O)-c3ccc(cc3)OC	1	2.16575
ZINC000000057875	c1c(O)ccc(c12)oc(c(c2=O)O)-c3c(O)c(O)ccc3	-1	-1.51806
ZINC000000057889	Cc(c1)ccc(c12)oc(c(c2=O)O)-c3c(OC)cc(cc3)OC	-1	-0.784506
ZINC000000057894	c1cc(Cl)ccc1-c(c2C)c(=O)oc(c23)cc(C)cc3	-1	-2.03438
ZINC000000057921	COc(c1)ccc(c12)oc(c(c2=O)O)-c3ccc(cc3)OC	1	0.150273
ZINC000000057924	c1cccc(c12)O[C@@H](CC2=O)c3cc(O)ccc3	-1	-1.38136
ZINC000000057925	c1cccc(c12)O[C@H](CC2=O)c3cc(O)ccc3	-1	-2.05908
ZINC000000057943	c1cc(Br)ccc1-c(c2C)c(=O)oc(c23)cccc3	-1	-1.45438
ZINC000000058000	c1cc(Cl)cc(Cl)c1-c(c2)c(=O)oc(c23)cc(O)cc3	1	0.992081
ZINC000000058005	COc(cc1)cc(c12)oc(=O)c(c2)-c3cc(Cl)ccc3	-1	-0.936914
ZINC000000058006	COc(cc1)cc(c12)oc(=O)c(c2)-c3c(Cl)cccc3	-1	-0.181874
ZINC000000058023	CCN(CC)c(cc1)cc(c12)oc(=O)c(c2)-c3ccccc3	1	0.413286
ZINC000000058024	CCOc1cc(=O)oc(c12)cc(C)cc2	1	1.71466
ZINC000000058034	c1ccccc1-c(c2C)c(=O)oc(c23)cc(C)cc3	-1	-1.18279
ZINC000000058035	c1ccccc1-c2c(-c3ccccc3)c(=O)oc(c24)cc(O)cc4	1	0.818124
ZINC000000058044	CCOc1cc(=O)oc(c12)ccc(c2)OC	1	0.376717
ZINC000000058054	COc(c1)ccc(c12)oc(=O)c(c2)-c3ccccc3	1	0.432398
ZINC000000058056	COc(cc1)ccc1-c(c2C)c(=O)oc(c23)cccc3	1	0.810628
ZINC000000058061	c1ccccc1-c2c(-c3ccc(cc3)OC)c(=O)oc(c24)cc(O)cc4	-1	-1.06222
ZINC000000058070	c1cccc(Cl)c1-c(c2)c(=O)oc(c23)cccc3	-1	-1.20626
ZINC000000058072	c1ccc(Cl)cc1-c(c2)c(=O)oc(c23)cccc3	-1	-1.33353
ZINC000000058073	c1cc(Cl)ccc1-c(c2)c(=O)oc(c23)cccc3	1	1.10722
ZINC000000058094	c1cccc(Cl)c1-c(c2)c(=O)oc(c23)cc(O)cc3	1	1.25913
ZINC000000058095	c1ccc(Cl)cc1-c(c2)c(=O)oc(c23)cc(O)cc3	-1	-0.312463
ZINC000000058103	c1cccc(Cl)c1-c(c2C)c(=O)oc(c23)cc(O)cc3	1	0.140107
ZINC000000058104	c1ccc(Cl)cc1-c(c2C)c(=O)oc(c23)ccc(c3)O	1	2.52498
ZINC000000058105	c1ccc(Cl)cc1-c(c2C)c(=O)oc(c23)cc(O)cc3	1	0.537381
ZINC000000058192	CC(=O)n1c(=O)oc(c12)cccc2	-1	-0.619129
ZINC000000060952	c1cccc(Cl)c1[C@H](C)Sc2ncnc(c23)[nH]cn3	1	2.87134
ZINC000000060953	c1cccc(Cl)c1[C@@H](C)Sc2ncnc(c23)[nH]cn3	1	1.57904
ZINC000000061535	C[C@@H]1CCC[C@H](O1)OC	1	2.70375
ZINC000000061537	C[C@@H]1CCC[C@@H](O1)OC	-1	-0.908821
ZINC000000064701	C1CCCC1NC(=O)c(c2)c(=O)oc(c23)cccc3	-1	-0.222963
ZINC000000065626	c1c(O)cc(O)cc1C(=O)N\N=C\c2c([O-])ccc(c2)[N+]([O-])=O	1	0.333575
ZINC000000065718	c1c(O)cc(O)cc1C(=O)N\N=C\c2c([N+]([O-])=O)cccc2	-1	-1.5755
ZINC000000066182	c1c(O)cc(O)cc1C(=O)NN(C2=O)C(=O)c(c23)cccc3	1	0.708969
ZINC000000067959	c1cc(F)ccc1NC(=O)c(c2)c(=O)oc(c23)cccc3	1	0.261631
ZINC000000075903	c1ccccc1[C@H](C(C#N)=C(O2)N)c(c2c34)c(=O)oc3cccc4	1	2.19283
ZINC000000075906	c1ccccc1[C@@H](C(C#N)=C(O2)N)c(c2c34)c(=O)oc3cccc4	1	2.33695
ZINC000000076030	c1cccc(c12)C(=O)C(C2=O)=Cc3c[nH]c(c34)cccc4	-1	-1.1187
ZINC000000079026	O=c1n(C)c(=O)n(C)c(c12)nc(SCC)n2Cc3ccc(F)cc3	-1	-1.82583
ZINC000000081277	COC(=O)C1=C(C)NC(=O)C[C@@H]1c2ccccc2	1	0.191086
ZINC000000081285	COC(=O)C1=C(C)NC(=O)C[C@H]1c2ccccc2	1	1.50979
ZINC000000094447	n1[nH]c(=O)[nH]c(=O)c1CC(=O)N\N=C\c2ccc(cc2)N(C)C	1	0.452275
ZINC000000094447	n1[nH]c(=O)[n-]c(=O)c1CC(=O)N\N=C\c2ccc(cc2)N(C)C	1	2.58171
ZINC000000094447	n1[nH]c(=O)[nH]c(=O)c1CC(=O)N\[NH+]=C\c2ccc(cc2)N(C)C	-1	-2.15769
ZINC000000095427	c1c(O)cc(O)cc1C(=O)N\N=C\c2c(Cl)cc(Cl)cc2	-1	-2.15769
ZINC000000095623	N#CC(C#N)=Cc(c1)c([N+]([O-])=O)cc(c12)OCO2	-1	-1.42939
ZINC000000095941	o1cccc1C(\C)=N/NC(=O)c2cc(O)cc(c2)O	1	2.39499
ZINC000000095953	c1cc(O)ccc1C(\C)=N/NC(=O)c2cc(O)cc(c2)O	1	1.7104
ZINC000000097109	O=Cc1cc(c(cc1)OC)OCC2CCCCC2	1	1.7104
ZINC000000097120	CCOC(=O)N(C)CCc(c1)c(C)cc(c12)OCO2	-1	-0.213916
ZINC000000098085	c1ccc(F)cc1Cn(c2=O)c(=O)n(C)c(c23)ncn3C	-1	-1.18798
ZINC000000102497	COc1ccc(cc1)S(=O)(=O)N(CC2)Cc(c23)cccc3	-1	-1.87922
ZINC000000105333	[O-]C(=O)[C@@H]1CCCN1C(=O)OCc2ccccc2	-1	-1.39652
ZINC000000113439	[O-]C(=O)[C@H](C)c(c1)ccc(c12)cc(cc2)OC	-1	-1.73234
ZINC000019340795	C1COCCN1CCC(=O)N2c(cccc3)c3Sc(c24)ccc(c4)NC(=O)OCC	-1	-0.847473
ZINC000019340795	C1COCC[NH+]1CCC(=O)N2c(cccc3)c3Sc(c24)ccc(c4)NC(=O)OCC	1	1.61631
ZINC000019594549	[O-]C(=O)c(c1=O)cn(CC)c(c12)nc(c(F)c2)N3CC[NH2+]CC3	-1	-0.607347
ZINC000000049571	c1c(Cl)ccc(c12)oc(cc2=O)-c3cc(Cl)cc(c34)COCO4	1	1.12578
ZINC000000054939	c1ccccc1NC(=O)Cc(c2SC)n(C)c(c23)ccc(C)c3	-1	-1.82813
ZINC000000055936	n1[nH]c(=O)[n-]c(=O)c1NCCC(=O)N\N=C\c2c[nH]c(c23)cccc3	-1	-1.14378
ZINC000000057756	c1c(O)ccc(c12)oc(c(c2=O)O)-c3c(O)cc(O)cc3	-1	-1.11123
ZINC000000057770	COc(cc1)cc(OC)c1-c(c(c2=O)O)oc(c23)ccc(c3)OC	-1	-0.0986856
ZINC000000057792	CCN(CC)c(cc1)cc(c12)oc(=O)c(c2)-c3ccc(cc3)OC	1	0.671866
ZINC000000057817	c1ccc(Br)cc1-c(c2)c(=O)oc(c23)cc(O)cc3	1	0.260789
ZINC000000028190	c1[n-]c(=O)[nH]c(=O)c1C(=O)N\N=C\c2c(OC)cccc2	1	0.432398
ZINC000000028289	CC(=O)N[C@@H]([C@@H]1CC)CCCCC1	-1	-0.92956
[truncated: 26,219 more rows]

## Sheet: ChEBI
Database ID	smiles	Predictions	Score		Database Name: ChEBI (https://www.ebi.ac.uk/chebi/) Database Downloaded at: 4/2015 BitterPredict prediction for the 27,015 molecules from ChEBI set which are in the BitterDomain (-3<=AlogP<=7, MW<-700 ). Prediction: 1 = Bitter, -1 = Non Bitter Score: Estimates the reliability of the spredictions, see main manuscript for details
CHEBI:10036	O=C=O	1	0.431929
CHEBI:15740	O=C[O-]	1	0.535229
CHEBI:15767	ClCCl	-1	-1.46269
CHEBI:16199	NC(=O)N	1	0.809473
CHEBI:16397	O=CN	1	0.833969
CHEBI:16526	O=C=O	1	0.431929
CHEBI:16573	S=C=O	1	0.185195
CHEBI:16698	NC#N	1	0.747141
CHEBI:16729	O=COP([O-])([O-])=O	-1	-0.127359
CHEBI:17194	BrCCl	-1	-1.64349
CHEBI:17544	O=C([O-])O	1	0.185136
CHEBI:17672	NC(=O)OP([O-])([O-])=O	-1	-0.609721
CHEBI:17760	COS([O-])(=O)=O	-1	-0.935198
CHEBI:18022	[S-]C#N	1	0.857136
CHEBI:27376	CS([O-])(=O)=O	-1	-0.590948
CHEBI:27385	ClC(Cl)(Cl)Cl	-1	-1.39609
CHEBI:28024	OC#N	1	1.0225
CHEBI:28306	NC(=O)NN	-1	-0.0101258
CHEBI:28616	[O-]C(=O)N	-1	-0.200759
CHEBI:28976	[O-]C([O-])=O	-1	-0.248007
CHEBI:29200	[S-]C#N	1	0.857136
CHEBI:29347	[O-]C#N	1	1.0225
CHEBI:33308	O=C=O	1	0.431929
CHEBI:35255	ClC(Cl)Cl	-1	-1.73201
CHEBI:35411	[NH3+]CN	1	1.47545
CHEBI:36946	NC(=S)N	1	0.854586
CHEBI:37622	[O-]C#N	1	1.0225
CHEBI:37758	IC(I)I	-1	-1.52548
CHEBI:38682	BrC(Br)Br	-1	-0.123721
CHEBI:41550	FC(F)F	-1	-0.0431814
CHEBI:41609	O=C([O-])O	1	0.185136
CHEBI:42820	NC(N)=[NH2+]	1	1.61973
CHEBI:44423	NC(=O)NO	-1	-0.00569086
CHEBI:45129	CP([O-])(=O)O	-1	-0.847313
CHEBI:48349	NC(=O)[NH-]	1	0.664767
CHEBI:48551	NC(=N)N	-1	-0.0685307
CHEBI:127780	[O-]C(=O)P([O-])(=O)O	-1	-0.90328
CHEBI:2427	O=C=N	1	0.908123
CHEBI:3311	O=C([O-])O	1	0.185136
CHEBI:5810	OCP([O-])(=O)O	-1	-1.95742
CHEBI:5810	OCP([O-])([O-])=O	-1	-1.95742
CHEBI:6504	O=C([O-])O	1	0.185136
CHEBI:7282	O=C[NH-]	1	0.641292
CHEBI:9549	NNC(=S)NN	-1	-0.0820286
CHEBI:23012	S=C=S	-1	-0.316554
CHEBI:24098	O=C[Si](O)(O)O	-1	-0.170426
CHEBI:24722	OCN[N+]([O-])=O	1	0.130533
CHEBI:24725	OC[Si](O)(O)O	-1	-0.510549
CHEBI:24928	S=C=N	1	1.1458
CHEBI:25223	CS([O-])(=O)=O	-1	-0.6264
CHEBI:25296	[O-][N+](=O)NCN[N+]([O-])=O	-1	-0.624364
CHEBI:25342	C[Si](O)(O)O	-1	-0.690361
CHEBI:29325	O=C[O-]	1	0.264474
CHEBI:29326	O=C[O-]	1	0.264474
CHEBI:29365	ClC(=O)Cl	1	1.06235
CHEBI:29366	ClC(=S)Cl	-1	-0.565518
CHEBI:29376	O=C([O-])O	1	0.185136
CHEBI:29425	[S-]C#N	1	0.857136
CHEBI:29427	[C-]#[N+]S	-1	-0.835496
CHEBI:29441	[S-]C#N	1	0.857136
CHEBI:29789	O=C([O-])O	1	0.185136
CHEBI:29790	O=COO	1	0.835041
CHEBI:29809	[O-]C#N	1	1.0225
CHEBI:29810	[O-]C#N	1	1.0225
CHEBI:29812	O=CN	1	0.833969
CHEBI:29813	C#[N+][O-]	1	0.0854208
CHEBI:29814	[C-]#[N+]O	1	0.223828
CHEBI:29817	O=CN	1	0.833969
CHEBI:30252	S=C[S-]	-1	-0.469926
CHEBI:30258	[S-]C([S-])=S	-1	-1.16898
CHEBI:30737	ClC(Cl)Cl	-1	-1.73201
CHEBI:30951	[S-]C#N	1	0.857136
CHEBI:30978	C1=NO1	1	0.443953
CHEBI:31793	O=C([O-])O	1	0.185136
CHEBI:32139	O=C([O-])O	1	0.185136
CHEBI:32285	N[13C](=O)N	1	0.809473
CHEBI:32735	NC(N)=[NH2+]	1	1.61973
CHEBI:33100	O=CN	1	0.833969
CHEBI:33193	c1[n-]nnn1	1	1.10507
CHEBI:33194	c1n[n-]nn1	1	1.32102
CHEBI:34591	ClC(Cl)Br	-1	-1.73201
CHEBI:34627	BrC(Cl)Br	-1	-1.70092
CHEBI:35413	[NH3+]CN	1	1.47545
CHEBI:35599	C1N=NN=N1	-1	-0.00553165
CHEBI:36958	O=C([O-])[S-]	1	0.0827818
CHEBI:36959	O=C([O-])S	-1	-0.0702082
CHEBI:36965	[S-]C([O-])=S	1	0.758251
CHEBI:36965	S=C([O-])S	1	0.603155
CHEBI:36966	[S-]C(=O)[S-]	-1	-0.209277
CHEBI:36967	[S-]C([S-])=S	-1	-1.16898
CHEBI:37017	[O-]C(=O)[NH-]	1	0.357496
CHEBI:38477	[NH2+]=CN	1	1.36371
CHEBI:38662	[O-]C(=O)NN	1	0.120579
CHEBI:38825	FC(F)(F)F	1	0.624712
CHEBI:38904	OC#N	1	1.0225
CHEBI:39180	NC(N)=N[N+]([O-])=O	-1	-0.194633
CHEBI:39181	NC(N)=N[N+]([O-])=O	-1	-0.194633
CHEBI:39285	ClC(Cl)(Cl)[N+]([O-])=O	1	1.77244
CHEBI:43089	NC(=[NH2+])NO	1	1.24204
CHEBI:43945	[O-]P(=O)(O)CP([O-])(=O)O	-1	-0.59768
CHEBI:47077	BrCBr	-1	-0.658375
CHEBI:47855	FCF	-1	-0.0989997
CHEBI:47875	BrC(Br)(Br)Br	1	0.0850832
CHEBI:48148	C[SiH]1O[SiH2]O[SiH2]O1	1	0.353022
CHEBI:48236	ClC(F)(Cl)Cl	1	0.179846
CHEBI:48272	CSO	-1	-0.12981
CHEBI:48350	NC(=O)N	1	0.809473
CHEBI:48375	N/C=N/[H]	-1	-0.305652
CHEBI:48375	N/C=N/[H]	-1	-0.305652
CHEBI:48376	NC(=O)N	1	0.809473
CHEBI:48397	OCO	1	0.0166432
CHEBI:48431	O=CN	1	0.833969
CHEBI:48510	FC(F)(F)S([O-])(=O)=O	1	0.769984
CHEBI:48511	FC(F)(F)S([O-])(=O)=O	1	0.769984
CHEBI:48548	FC(F)(F)S([O-])=O	1	0.805912
CHEBI:50556	[S-]C([S-])=S	-1	-1.16898
CHEBI:51277	S=C=O	1	0.185195
CHEBI:51278	S=C=O	1	0.185195
CHEBI:51370	ClCCl	-1	-1.46269
CHEBI:51620	C1N=N1	1	0.344536
CHEBI:51622	C1=[NH+]N1	1	1.13895
CHEBI:52473	FC(F)(F)S([O-])(=O)=O	1	0.769984
CHEBI:52479	[O-]C#N	1	1.0225
CHEBI:52901	[O-]C#N	1	1.0225
CHEBI:53192	O=C=NS([O-])=O	1	0.438329
CHEBI:53201	[O-]C([O-])=O	-1	-0.248007
CHEBI:58228	NC(=O)OP([O-])([O-])=O	-1	-0.609721
CHEBI:58261	COS([O-])(=O)=O	-1	-0.935198
CHEBI:59585	[O-]P(=O)(O)C(Cl)(Cl)P([O-])([O-])=O	1	0.664775
CHEBI:59761	COP([O-])([O-])=O	-1	-0.850325
CHEBI:59785	S=C=S	-1	-0.316554
CHEBI:59793	S=C=O	1	0.185195
CHEBI:59794	S=C=S	-1	-0.316554
CHEBI:60268	[O-]C(=O)P([O-])(=O)O	-1	-0.90328
CHEBI:61111	N#CP([O-])([O-])=O	-1	-1.18231
CHEBI:61308	NNC(=O)NN	-1	-0.100844
CHEBI:62081	C=S([O-])([O-])=O	-1	-0.273377
CHEBI:62726	[O-]C(=O)OON=O	1	1.45714
CHEBI:62965	O=C[O-]	1	0.535229
CHEBI:63006	O=C[O-]	1	0.264474
CHEBI:63316	O=C[O-]	1	0.535229
CHEBI:64301	[N-]=C=[N-]	-1	-0.00538425
CHEBI:64302	[N-]=C=[N-]	-1	-0.00538425
CHEBI:68684	CP([O-])(=O)O	-1	-0.847313
CHEBI:68822	CP([O-])(=O)O	-1	-0.847313
CHEBI:70977	[NH3+]CN	1	1.47545
CHEBI:71199	OCP([O-])(=O)O	-1	-1.95742
CHEBI:71199	OCP([O-])([O-])=O	-1	-1.95742
CHEBI:71989	[O-]C([O-])=O	-1	-0.248007
CHEBI:73080	OC#N	1	1.0225
CHEBI:73716	C=[N+]=[N-]	-1	-1.47943
CHEBI:75178	NC(=O)N	1	0.809473
CHEBI:75606	O=C=[NH+][O-]	1	0.281467
CHEBI:77701	C[N+]([O-])=O	1	0.741043
CHEBI:78553	O=C=O	1	0.431929
CHEBI:78555	O=C=O	1	0.431929
CHEBI:81399	O=CP([O-])([O-])=O	-1	-1.33483
CHEBI:81851	O=C[O-]	1	0.264474
CHEBI:81862	O=C([O-])O	1	0.185136
CHEBI:82372	[O-][N+](=O)C([N+]([O-])=O)([N+]([O-])=O)[N+]([O-])=O	1	0.251204
CHEBI:82417	FC(F)Cl	-1	-0.0699929
CHEBI:82418	ClCF	-1	-1.5512
CHEBI:82532	NC(=O)NN	-1	-0.0101258
CHEBI:82565	CNN=O	-1	-0.201388
CHEBI:84698	FC(F)(Cl)Br	1	0.179846
CHEBI:85365	ClC(Cl)(Cl)[2H]	-1	-1.73201
CHEBI:86235	O=C([O-])O	1	0.185136
CHEBI:86994	[O-]C(=O)OP([O-])([O-])=O	-1	-0.00205692
CHEBI:87539	Nc1nnnn1N	-1	-0.101637
CHEBI:88830	[S-]C([S-])=[NH2+]	-1	-0.46714
CHEBI:90099	[O-]C(=O)OP([O-])([O-])=O	-1	-0.00205692
CHEBI:110423	[O-]P(=O)(O)C(Cl)(Cl)P([O-])([O-])=O	1	0.522639
CHEBI:4907	[O-]P(=O)(O)[C@](C)(O)P([O-])([O-])=O	-1	-0.281245
CHEBI:4907	[O-]P(=O)(O)C(C)(O)P([O-])(=O)O	-1	-0.242589
CHEBI:7438	O=CNC	-1	-0.46435
CHEBI:15343	O=CC	-1	-0.411378
CHEBI:15350	CC(=O)OP([O-])([O-])=O	-1	-1.03527
CHEBI:15366	[O-]C(=O)C	-1	-0.661666
CHEBI:15428	[O-]C(=O)C[NH3+]	-1	-0.859526
CHEBI:15609	NC(=O)NC[NH3+]	1	1.16537
CHEBI:15732	[O-]C(=O)CP([O-])(=O)O	-1	-0.686172
CHEBI:15832	NC(=O)NC([O-])=O	-1	-0.508302
CHEBI:15862	[NH3+]CC	1	1.71257
CHEBI:15891	[NH3+]CCS([O-])(=O)=O	-1	-1.36866
CHEBI:16000	[NH3+]CCO	1	1.42817
CHEBI:16236	OCC	-1	-0.358754
CHEBI:16268	CC[N+]([O-])=O	1	0.714647
CHEBI:16277	[O-]C([O-])=C	1	0.0889381
CHEBI:16481	NC(=O)NCO	-1	-0.813434
CHEBI:16555	O=C([S-])C	-1	-0.486642
CHEBI:16571	O=C=C	1	0.0671509
CHEBI:16602	ClC(Cl)=CCl	-1	-1.144
CHEBI:16628	NC(=[NH2+])NC	1	1.42307
CHEBI:16891	[O-]C(=O)C=O	1	0.0187252
CHEBI:16995	[O-]C(=O)C([O-])=O	1	0.0102664
CHEBI:17071	O=CCO	-1	-0.465305
CHEBI:17093	O=C([S-])C	-1	-0.486642
CHEBI:17141	[NH3+]CCS	1	1.88625
CHEBI:17150	[O-]C(=O)COP([O-])([O-])=O	-1	-1.84727
CHEBI:17170	C[NH2+]C	1	1.245
CHEBI:17246	OCC	-1	-0.358754
CHEBI:17300	ClC(Cl)=C(Cl)Cl	-1	-1.28328
CHEBI:17375	[O-]C([O-])=CO	-1	-0.70891
CHEBI:17437	CSC	-1	-1.29894
CHEBI:17497	[O-]C(=O)CO	-1	-1.1549
CHEBI:17628	O=CCN	-1	-0.071379
CHEBI:17717	O=CCS([O-])(=O)=O	-1	-0.703572
CHEBI:17893	[O-]C([O-])=CO	-1	-0.70891
CHEBI:17905	SCCS([O-])(=O)=O	-1	-1.04172
CHEBI:18058	NC(=O)C([O-])=O	-1	-0.537188
CHEBI:18124	O=CCP([O-])(=O)O	-1	-1.09335
CHEBI:18124	O=CCP([O-])([O-])=O	-1	-1.09335
CHEBI:18138	NC(=O)NC(=O)N	-1	-0.752098
CHEBI:18172	[O-]C(=O)CF	-1	-0.44551
CHEBI:21759	O=NN(C)/C(=N/[H])N[N+]([O-])=O	-1	-1.02529
CHEBI:27455	[O-]C(=O)C(Cl)(Cl)Cl	1	0.807727
CHEBI:27561	C1CO1	-1	-0.347785
CHEBI:27659	O=C=C[O-]	1	0.142509
CHEBI:27777	CC(=O)NO	-1	-0.49389
CHEBI:27789	ClCCCl	-1	-1.62381
CHEBI:27856	NC(=O)C	-1	-0.30583
CHEBI:27869	[O-]C(=O)CCl	-1	-0.711978
CHEBI:27871	O=CCCl	-1	-0.608013
CHEBI:28094	ClC(Cl)(Cl)CO	-1	-0.828644
CHEBI:28142	[O-]C(=O)C(Cl)(Cl)Cl	1	0.807727
CHEBI:28200	OCCCl	-1	-0.420456
CHEBI:28240	[O-]C(=O)C(Cl)Cl	1	0.334357
CHEBI:28262	CS(=O)C	-1	-0.274862
CHEBI:28465	C/C=N/O	-1	-0.0479479
CHEBI:28475	ONC(=O)COP([O-])([O-])=O	-1	-0.0840795
CHEBI:28509	ClC=C	-1	-1.00452
CHEBI:28534	BrCCBr	-1	-0.624015
CHEBI:28805	Cl/C=C\Cl	-1	-1.03087
CHEBI:28887	COC	-1	-1.31519
CHEBI:28888	ClC1(Cl)[C@@H](O1)Cl	-1	-0.391306
[truncated: 26,780 more rows]
